# Supplementary material for: IbinA and IbinB regulate the Toll pathway-mediated immune response in Drosophila melanogaster
Source: BMC Biol. 2026 Jan 9;24:33. doi: 10.1186/s12915-025-02501-7 (PMC12882233; doi:10.1186/s12915-025-02501-7)
Supplement: Supplementary file 2 — Additional file 2. Tables S1–S8. Table S1. RNA sequencing fold change comparisons. Table S2. Genes upregulated with L.m. infection in wildtype (w1118). Table S3. Genes downregulated with L.m. infection in wildtype (w1118). Table S4. Gene ontology hits from the Table S2 list. Table S5. Gene ontology hits from the Table S3 list. Table S6. Differentially expressed genes in uninfected single mutants vs w1118 controls, and GO enrichment from these lists. Table S7.Average normalized read counts with the standard deviation of genes shown in Fig. 6, for all (uninfected and infected) samples. Table S8. RT-qPCR primers used in this study. [file 12915_2025_2501_MOESM2_ESM.xlsx]

## Sheet: S1 Table
gene_id	IBIN_CTRLvsWT_CTRL_log2FoldChange	IBIN_CTRLvsWT_CTRL_pvalue	IBIN_CTRLvsWT_CTRL_padj	IBINL_CTRLvsWT_CTRL_log2FoldChange	IBINL_CTRLvsWT_CTRL_pvalue	IBINL_CTRLvsWT_CTRL_padj	DM_CTRLvsWT_CTRL_log2FoldChange	DM_CTRLvsWT_CTRL_pvalue	DM_CTRLvsWT_CTRL_padj	IBIN_LMvsWT_LM_log2FoldChange	IBIN_LMvsWT_LM_pvalue	IBIN_LMvsWT_LM_padj	IBINL_LMvsWT_LM_log2FoldChange	IBINL_LMvsWT_LM_pvalue	IBINL_LMvsWT_LM_padj	DM_LMvsWT_LM_log2FoldChange	DM_LMvsWT_LM_pvalue	DM_LMvsWT_LM_padj	WT_LMvsWT_CTRL_log2FoldChange	WT_LMvsWT_CTRL_pvalue	WT_LMvsWT_CTRL_padj	IBIN_LMvsIBIN_CTRL_log2FoldChange	IBIN_LMvsIBIN_CTRL_pvalue	IBIN_LMvsIBIN_CTRL_padj	IBINL_LMvsIBINL_CTRL_log2FoldChange	IBINL_LMvsIBINL_CTRL_pvalue	IBINL_LMvsIBINL_CTRL_padj	DM_LMvsDM_CTRL_log2FoldChange	DM_LMvsDM_CTRL_pvalue	DM_LMvsDM_CTRL_padj	gene_name	gene_biotype
FBgn0052475	NA	NA	NA	NA	NA	NA	11.8825949917995	1.04158711439359e-23	9.2554205588409e-22	NA	NA	NA	NA	NA	NA	12.0841291477791	2.14929189836059e-24	2.53834731464976e-22	NA	NA	NA	NA	NA	NA	NA	NA	NA	0.281179270355723	0.0114013933526445	0.0412934328619932	mthl8	protein_coding
FBgn0266957	NA	NA	NA	10.0857074039373	4.62272296645953e-17	7.13471062643363e-15	9.82591691640348	2.1785372176532e-16	1.11178997330639e-14	NA	NA	NA	9.78053404232893	3.8283714187764e-16	3.90305162180465e-14	9.69432442327886	7.77379163017608e-16	4.51986184897584e-14	NA	NA	NA	NA	NA	NA	-0.222855849509584	0.282776788406991	0.572565553775042	-0.0488435310764827	0.803229350308207	0.911864329873488	CR45408	lincRNA
FBgn0265727	NA	NA	NA	8.68199498577548	1.01512741448681e-12	8.70283160287868e-11	9.30880560894623	1.03234721985272e-14	4.49413172999862e-13	6.81343679688398	2.313831545008e-06	6.85002810428201e-05	8.43783476738411	5.66995318433223e-12	3.36231429966516e-10	8.828221191457	3.90434855676838e-13	1.64406788670383e-11	NA	NA	NA	5.79235354266654	3.96894812982904e-05	0.00036213585439225	-0.156446124179701	0.554226639985427	0.808798231315371	-0.401833957694653	0.0805834814939213	0.207660832749235	CR44534	lincRNA
FBgn0262616	8.07063607542095	6.54949265716434e-11	5.76563090936646e-09	NA	NA	NA	7.84010809502649	4.00154682179246e-10	9.92567590968752e-09	7.77688272771037	7.51968073789775e-10	4.55030920811669e-08	NA	NA	NA	7.87562960702499	2.71167129885021e-10	7.73440283485257e-09	NA	NA	NA	-0.205931136929656	0.55404542008739	0.799907505923545	NA	NA	NA	0.115493731387261	0.748560718852411	0.882250158272875	CR43142	pseudogene
novel.64	6.51431452596705	2.26047566805681e-07	1.08740397980886e-05	NA	NA	NA	7.13691131756273	1.04948694663449e-08	2.1279932638739e-07	7.70933508651092	5.69987251434871e-10	3.46295869064527e-08	3.2983025939524	0.153393284532268	1	7.67072404719936	9.55433512878257e-10	2.46052613529482e-08	NA	NA	NA	0.319005789841302	0.34177170192295	0.633707062985244	3.19759071948778	0.166866596752409	1	-0.345906831652129	0.345217262794974	0.578136448589697	-	-
novel.166	NA	NA	NA	7.77868487296835	0.0466132830250259	0.257805130791794	7.7744065647369	9.14700934987226e-10	2.15225425606184e-08	NA	NA	NA	6.36711037792216	0.103730800403628	0.325327295806611	8.1377227393254	5.35477886528454e-10	1.45565407152316e-08	NA	NA	NA	NA	NA	NA	-1.31879628417583	0.580928369221018	0.823120356363294	0.444532769675292	0.376614772484908	0.608931469290973	-	-
FBgn0265529	7.51761572726057	2.34091551326567e-09	1.57153461457235e-07	NA	NA	NA	7.96864894184175	1.04144347970585e-10	2.76485855965493e-09	7.22178099053663	1.68878632245205e-08	7.92821548976533e-07	NA	NA	NA	7.75742550231138	5.36349353600847e-10	1.45565407152316e-08	NA	NA	NA	-0.213570084530723	0.574411559801463	0.81467794719331	NA	NA	NA	-0.134272534118052	0.674714166572447	0.834904698334486	CR44379	lincRNA
FBgn0263382	NA	NA	NA	7.17276701391554	4.13039698520695e-08	1.78068567233755e-06	6.78904149564291	2.36367212417651e-07	3.86843240604662e-06	NA	NA	NA	7.39720594128196	9.77667739361096e-09	3.53842396568265e-07	6.63421005331355	5.05664913057784e-07	8.41865252279133e-06	NA	NA	NA	NA	NA	NA	0.306528936706286	0.510700458915174	0.781315634854286	-0.074602964634209	0.877775121096656	0.948590295279062	CR43434	lincRNA
FBgn0085254	6.40005983167879	1.79392731036203e-06	6.93024859923745e-05	NA	NA	NA	7.66106872369269	7.94201427326412e-10	1.89829220904949e-08	5.41961062979661	0.000287793936956178	0.00459084724958786	NA	NA	NA	5.29756090108071	0.000664258464506608	0.00473512246642016	NA	NA	NA	-0.887137907838783	0.135308654481194	0.369303321520774	NA	NA	NA	-2.25558188792248	1.18112153342624e-05	7.82749841804242e-05	CG34225	protein_coding
novel.247	NA	NA	NA	5.30175694906846	0.000463401820473669	0.00721709757536893	6.61817456155859	5.05561582816392e-07	7.70637060547368e-06	NA	NA	NA	6.26682036768286	9.22495272691659e-06	0.000179986038581633	6.5617010131879	3.41392955030685e-06	4.76531606758897e-05	NA	NA	NA	NA	NA	NA	1.05195630257353	0.132397409414296	0.348613546778069	0.0277005433989488	0.962527941166805	0.984457543077005	-	-
FBgn0265943	6.26274157212736	4.75821505057737e-06	0.00016187576202471	2.91679571396928	0.282572200196052	1	6.37890590951106	2.70681138672492e-06	3.59939197252347e-05	4.81859920266643	0.000543799635816662	0.00781996282379702	1.94814404062649	0.425122793148385	1	5.00861895614441	0.000364892754969415	0.00285068929037346	NA	NA	NA	-0.396058491632254	0.502618862850721	0.767670752465585	0.0653884008936347	0.972168666311956	1	-0.331721583483297	0.586225896047794	0.7789409227485	CR44730	lincRNA
novel.277	5.10082930501495	0.000949813102101473	0.0155269771723406	4.13341709743196	0.0309721213244758	0.196012273423936	4.97191133669136	0.0019382093140073	0.0118147984614949	5.52243078072499	0.000147880289896046	0.0026134731606862	4.04676779267592	0.0370905346681088	1	6.71733827067381	3.44543068814839e-06	4.79600144684524e-05	NA	NA	NA	0.508076066416282	0.472175800962688	0.746262700760121	-0.0275944138083162	0.981719175440794	1	1.82924674648814	0.0229108502032511	0.0746566860714793	-	-
novel.207	NA	NA	NA	7.64003560737391	4.11315649991906e-09	2.13028380603191e-07	NA	NA	NA	NA	NA	NA	5.72512838579154	0.000232229069491035	0.00302608482360191	NA	NA	NA	NA	NA	NA	NA	NA	NA	-1.83132373470739	0.00409478125183845	0.0192712059370958	NA	NA	NA	-	-
FBgn0085340	5.64147357931735	8.68843512236764e-05	0.00204083808515836	2.84320929420467	0.362652898401789	1	5.38670576541906	0.000312292634078094	0.0025133151467148	5.97268438247697	1.51047794442532e-05	0.000369152024931604	2.2399854922301	0.541299692109898	1	5.33366237289475	0.00050368580834771	0.00373795697829766	NA	NA	NA	0.4141717634024	0.48259668099114	0.753313441960567	-0.600374669158708	0.803379312527732	1	0.0299744324088753	0.968774289836973	0.986836420692439	CR34311	pseudogene
FBgn0265169	NA	NA	NA	5.2807357680807	0.000760949880987098	0.0110792377167041	5.708499014671	6.71063586946963e-05	0.000660396517551846	1.81457004276357	0.653992642016493	1	5.2801396255489	0.000648218655807085	0.00716355838177036	5.95618075403675	2.06993396023315e-05	0.000241630823759418	NA	NA	NA	1.74750199687476	0.66604723264657	1	0.0966706798773626	0.906782435893285	0.968785648720094	0.328768450549942	0.602060619680455	0.789675862567758	CR44238	lincRNA
FBgn0266157	4.29732179450126	0.017670954111485	0.150802125341232	NA	NA	NA	5.86738446621102	5.38229665403249e-05	0.000543119393826418	5.38058678421835	0.00110946529208172	0.0140687266878561	NA	NA	NA	5.98516477157679	4.44648188695654e-05	0.000473029322203533	NA	NA	NA	1.1602966145074	0.249557694528177	0.533168507460518	NA	NA	NA	0.202137000228736	0.784294445729304	0.90113562285222	CR44863	lincRNA
FBgn0266034	5.41234532540015	0.000269517681490072	0.00538500605675599	NA	NA	NA	5.70636487247744	6.15024434190559e-05	0.000610819138914042	5.50064476607041	0.000156759249204611	0.00275103768748935	NA	NA	NA	5.08343387927644	0.00123925766357011	0.00804718990557961	NA	NA	NA	0.179757587994124	0.791259749075716	0.924611834181874	NA	NA	NA	-0.553250809967395	0.448239624030642	0.676849034851197	CR44799	lincRNA
FBgn0052237	NA	NA	NA	4.95434158655282	0.00265259264300041	0.0311095097660094	5.23732507999665	0.000654232730075701	0.00470387416493267	NA	NA	NA	4.16852759750421	0.0080101513978543	1	4.32075550006195	0.0035724452044937	0.0194401202866563	NA	NA	NA	NA	NA	NA	0.254237822602359	0.781138637270578	0.922063806218524	0.12592244524833	0.871923437246925	0.946890044024087	CG32237	protein_coding
novel.263	NA	NA	NA	6.05283921901607	1.69005741471447e-05	0.000403424519268156	3.86254248008591	0.0479604232126709	1	NA	NA	NA	4.27730785214384	0.0209398072790043	1	5.25483044277873	0.00103881169655468	0.0069088061666595	NA	NA	NA	NA	NA	NA	-1.66798396222184	0.0432085465279753	0.147704144505399	1.47517788943733	0.151718060329118	1	-	-
FBgn0038005	2.64305889885159	0.341579374156389	1	5.14239666351265	0.000956065067967974	0.0133537631303328	4.22932349735423	0.0228862063574763	0.0887824944108982	2.05605629952888	0.609643366030496	1	3.38125986984644	0.177845361106066	1	5.22459293813422	0.000921953663062175	0.0062414570194854	NA	NA	NA	-0.525912164755557	0.816548768961005	1	-1.69569813490773	0.147129757293397	0.375104318603186	1.08049029955763	0.274578749659653	1	Cyp313a5	protein_coding
FBgn0033590	4.88035735693988	0.00276236249891725	0.0370893204854623	NA	NA	NA	4.64588791004183	0.00504100782184794	0.0263434600248672	3.47325490566076	0.0673385388171928	0.293657369624241	0.152987892706648	0.965383410792868	1	2.80910149570686	0.170872331491485	1	NA	NA	NA	-0.370557000226344	0.732476056738994	0.898433368697056	NA	NA	NA	-0.798436746619872	0.489378650880098	1	CG13217	protein_coding
FBgn0265078	4.6904015263719	0.00477503891706203	0.0575634180704086	NA	NA	NA	4.64882436731065	0.00500586941907671	0.0261928172651794	4.88448887553271	0.00349204663099392	0.0349620658065361	NA	NA	NA	3.41644606880455	0.175388637667503	1	NA	NA	NA	0.271439162815457	0.768956803557969	0.916527473835484	NA	NA	NA	-1.10817454655379	0.368695689557672	1	CR44189	lincRNA
FBgn0262542	1.05828826956209	0.716817525643899	1	4.36822189928947	0.00358856688616991	0.0391420080008102	3.0970579802295	0.0775645536288252	0.221771292873156	NA	NA	NA	3.52466326784846	0.141101355390183	1	3.82619554267322	0.0591051202203465	1	NA	NA	NA	-1.85675658776049	0.645585270066257	1	-1.69591324033465	0.120719485666979	0.326306101803786	-0.167057241708646	0.889358003216924	1	CR43096	pseudogene
FBgn0085465	0.146067376509162	0.966185178486687	1	4.06498739683886	0.00826984154312001	0.075301908186734	2.10625617973984	0.347414160718935	1	NA	NA	NA	3.73345539647798	0.0760690005090362	1	4.14563560179586	0.0248944907246956	0.0919672571567019	NA	NA	NA	NA	NA	NA	-1.18058607031596	0.265091249229476	0.550314063524843	1.15781410435105	0.395751570558401	1	CG34436	protein_coding
novel.130	NA	NA	NA	4.85458851124284	0.00423030359936447	0.0447808681430667	2.0502224958691	0.533767054412855	1	NA	NA	NA	4.07149404509088	0.0179775457702496	1	1.59704491320355	0.488101184748696	1	NA	NA	NA	NA	NA	NA	0.290003226564501	0.781326346846184	0.922063806218524	0.584601103867677	0.776927837464073	1	-	-
FBgn0264604	0.146067194395293	0.965716745376309	1	3.22517445575474	0.0647570659147101	0.31983699314856	3.55011042948628	0.0366111763238383	0.128033678687723	2.95773276207795	0.216601801743491	1	3.2983025939524	0.153393284532268	1	2.53697871745427	0.47415315764371	1	NA	NA	NA	1.93375736619443	0.354694335058601	1	-0.798662566497903	0.539950075246819	1	-1.8850572247884	0.221476751071676	1	CR43953	lincRNA
FBgn0051840	1.61093057896005	0.512431179439893	1	NA	NA	NA	3.09705682007669	0.0776901073922814	0.22197593385054	2.51321569259765	0.34148197418905	1	2.02624727911645	0.563243095562376	1	4.85264015353613	0.00568830096675504	0.0284358616780542	NA	NA	NA	0.0256684154938293	0.988758022243585	1	1.92328989452026	0.580398426859289	1	0.860022700722631	0.429044246631935	1	CR31840	lincRNA
FBgn0265981	NA	NA	NA	NA	NA	NA	4.39713104217349	0.0233994694710268	0.0903790298719842	2.80825909073836	0.134635663683035	1	2.10728037770948	0.343621621296781	1	2.75464279302167	0.151533971303745	1	NA	NA	NA	2.74988451346284	0.137897689181315	1	2.96930299804417	0.226498894285585	1	-0.59221234501522	0.647107901371501	1	CR44760	lincRNA
FBgn0263472	3.76852484831334	0.078223940161583	1	NA	NA	NA	3.87184016201203	0.0441399014326299	1	3.51327725628344	0.0895250175896249	1	NA	NA	NA	4.0750066572176	0.0585183203697037	1	NA	NA	NA	-0.183082511801584	0.891631493412523	1	NA	NA	NA	0.297259842731564	0.816076555356499	1	snoRNA:2R:9445205	snoRNA
FBgn0267055	1.99697478394279	0.385074928293767	1	2.04687025836471	0.344171096091264	1	2.09048577939866	0.358196423299574	1	3.99867525118583	0.0790488416249452	1	NA	NA	NA	3.5058315877162	0.103536179841488	1	NA	NA	NA	1.10952874394385	0.489080487251799	1	-1.80834745832094	0.429303587826277	1	0.538802551984032	0.73020861028066	1	CR45499	pseudogene
FBgn0053767	NA	NA	NA	5.00758126684508	0.00196591517444493	0.0243353968712686	2.63772619008185	0.406691031932927	1	0.0680245372157685	0.984757216907651	1	2.2901150574708	0.314829374000981	1	0.85942084337977	0.790837094986662	1	NA	NA	NA	NA	NA	NA	-1.63274680326309	0.175734064445617	0.424233244267997	-0.719927085497724	0.783237608025383	1	CG33767	protein_coding
FBgn0035735	3.3441144417028	0.124070401281673	1	2.71172510174993	0.341350063390483	1	2.0684995781928	0.527903385517923	1	1.08146561696483	0.729832351730991	1	2.98456108549344	0.140948627866334	1	2.36256351753837	0.245428119864093	1	NA	NA	NA	-1.25212108105838	0.49842745580867	1	1.33403724647589	0.424962574871226	1	1.33632734127909	0.463989009095003	1	Cpr65Ea	protein_coding
FBgn0267096	1.99715546648228	0.545008255911955	1	2.60349740686679	0.374137495688781	1	NA	NA	NA	3.72906326870903	0.110499159862917	1	3.59622349031059	0.17459721659629	1	3.31644504099791	0.197190603329256	1	NA	NA	NA	1.81250895382357	0.309437013772077	1	1.06920505355172	0.581600010321566	1	2.23134792039131	0.320326716786426	1	CR45536	lincRNA
FBgn0051876	3.97632820144616	0.0372150788668368	1	NA	NA	NA	NA	NA	NA	2.27523611251285	0.307033753450738	1	2.46042092472725	0.239351354106988	1	1.53602239473044	0.5499466947875	1	NA	NA	NA	-0.655671091760891	0.626444408735247	1	3.32199045475554	0.143564123211631	1	1.41447978019079	0.579308214011774	1	Cpr30F	protein_coding
FBgn0266935	NA	NA	NA	1.77169731407037	0.468693763990535	1	1.68643676276103	0.4875250287679	1	NA	NA	NA	3.79377683797214	0.0685347012615273	1	3.73286832725207	0.068905919738937	1	NA	NA	NA	NA	NA	NA	1.1840805378876	0.462077019553409	1	1.17061534600203	0.458333362356399	1	CR45386	lincRNA
FBgn0265642	3.17126277382361	0.0892322182980957	0.416389452391948	0.188156243691764	0.956378841917601	1	NA	NA	NA	3.95813877980686	0.0385908183442759	1	NA	NA	NA	NA	NA	NA	NA	NA	NA	-0.0984670388655459	0.935117956656285	0.979852820932411	0.0511945651908651	0.988326486391281	1	NA	NA	NA	CR44449	lincRNA
FBgn0030202	2.58633296766385	0.189035217798269	1	1.48380227785483	0.60130256075856	1	NA	NA	NA	3.44792878802629	0.161356074857887	1	2.0114566146937	0.609217461173911	1	2.60562451734359	0.385020473229964	1	NA	NA	NA	-0.00913507174631256	0.994874227478576	1	-0.365196644419026	0.889269876904706	1	2.48284984227417	0.400399179297623	1	CG12640	protein_coding
FBgn0267704	0.146067078975158	0.965409583640606	1	2.52653624184125	0.246233793035958	0.647312614838524	1.68456413352346	0.458612222864092	1	3.28406986621972	0.200900634987593	1	2.90339756521312	0.295375011080447	1	1.88423791161699	0.602101462961189	1	NA	NA	NA	2.26014592078987	0.294890194006418	1	-0.453156718205651	0.796481010251635	1	-0.653232170375169	0.753219401497159	1	flam	lincRNA
FBgn0266827	3.85310112086595	0.0542813064488286	1	NA	NA	NA	3.65129819118946	0.0736549154363788	1	2.87847194702944	0.311106393371059	1	NA	NA	NA	2.60562451734359	0.385020473229964	1	NA	NA	NA	-0.876255161496354	0.565101002396226	1	NA	NA	NA	-0.984614174293856	0.544163864350683	1	CR45289	lincRNA
FBgn0266910	1.62792342307335	0.481247099448181	1	1.70396404092512	0.490662227936701	1	2.40892746570126	0.266709526043253	1	NA	NA	NA	NA	NA	NA	3.99020871338353	0.0800097285116496	1	NA	NA	NA	-2.43596577717522	0.350261348087019	1	-2.42337548184421	0.418310370950161	1	0.712241279846398	0.656603834542456	1	CR45370	lincRNA
FBgn0267010	2.60889403255162	0.352291897560199	1	NA	NA	NA	3.66318392557849	0.106915587801371	1	2.23673798034631	0.317224160551049	1	0.152988389223848	0.966571996516698	1	2.24732361136855	0.329408270658381	1	NA	NA	NA	0.680684967784338	0.700330847789889	1	NA	NA	NA	-0.366215118580184	0.827007976595956	1	CR45454	lincRNA
FBgn0039469	2.53539884334339	0.375878729151249	1	3.08553219018046	0.193333749116421	1	NA	NA	NA	2.52305543326561	0.241997037075023	1	1.63498616993463	0.562888135079833	1	0.85942084337977	0.790837094986662	1	NA	NA	NA	1.02072379139926	0.553843245610622	1	-0.394394931835176	0.839195937305159	1	0.736916405974064	0.815707927958508	1	TwdlC	protein_coding
FBgn0031406	2.95560975966571	0.252816951585136	1	NA	NA	NA	3.36793353827124	0.209276884767081	1	2.77112736476857	0.129626498079289	1	NA	NA	NA	1.57677360288631	0.587427605152402	1	NA	NA	NA	0.843853072053199	0.554482747614825	1	NA	NA	NA	-0.745145613453201	0.736077183605546	1	Send1	protein_coding
FBgn0261813	0.146067078975158	0.965409583640606	1	2.40931641810073	0.277034178187468	0.679714023674988	1.67061534264474	0.532853714254846	1	NA	NA	NA	3.75018317475014	0.100803795593381	1	2.62795900010854	0.378041364580624	1	NA	NA	NA	NA	NA	NA	0.435152811966659	0.787007383454511	1	0.0597157947479709	0.978121558381534	1	CR42755	lincRNA
FBgn0053498	2.07857836342868	0.556352854632435	1	3.59939749441732	0.0867996638583249	0.382928398254962	NA	NA	NA	2.04868635206905	0.384383139061188	1	1.05014337442697	0.737763033285074	1	1.57686780369472	0.583689800146135	1	NA	NA	NA	1.03621312275235	0.631529819477004	1	-1.50411401287197	0.428111333313639	1	1.45684551728968	0.602071670598666	1	CR33498	pseudogene
FBgn0083055	1.67657645597343	0.489339643593769	1	2.76228101087829	0.17830098386461	0.558307442679325	NA	NA	NA	1.81457004276357	0.653992642016493	1	2.53604763314218	0.407649316628215	1	2.62795900010854	0.378041364580624	1	NA	NA	NA	-0.711308134300819	0.757917898845211	1	-1.07844015438304	0.539593506077139	1	2.50148232791648	0.394261074946908	1	snoRNA:Psi18S-1295	snoRNA
FBgn0267480	2.04858029047099	0.528303720141123	1	3.81913400339165	0.0569077732647395	0.295231789098484	NA	NA	NA	1.81457004276357	0.653992642016493	1	2.0114566146937	0.609217461173911	1	3.18984475687855	0.217757907542114	1	NA	NA	NA	-0.117554865470047	0.96257174083604	1	-1.72784981644726	0.344237502494581	1	3.067830087485	0.227651038626494	1	CR45830	lincRNA
FBgn0033880	NA	NA	NA	NA	NA	NA	2.06546644786675	0.528874632275942	1	2.80939098188685	0.422158013577471	1	3.71345672920726	0.0847894107549008	1	3.21869376379552	0.210909523731911	1	NA	NA	NA	2.74403478016659	0.402044180034447	1	2.6378966401402	0.186667465512837	1	1.24490180079788	0.526748779941274	1	CG6553	protein_coding
FBgn0086027	NA	NA	NA	NA	NA	NA	2.63120110888182	0.40869220430159	1	3.13602289488569	0.0669336972289186	0.292708735558004	1.99981827830737	0.409981179598556	1	0.112410216101395	0.974595428069545	1	NA	NA	NA	4.03844591457963	0.0249670942637327	1	2.85850599611959	0.294791257866874	1	-1.47804073174358	0.59134341772105	1	snoRNA:Or-CD1	snoRNA
FBgn0026320	2.02194812471762	0.574033590325355	1	2.84320929420467	0.362652898401789	1	2.05285166655435	0.579144732169169	1	0.0680255317341221	0.985593414817815	1	1.95417141356798	0.427453553861376	1	1.76768672925377	0.5291585900671	1	NA	NA	NA	-0.894299199644858	0.771667191720534	1	0.12481427834511	0.951321391946708	1	0.745948258845019	0.766648360077391	1	Tom	protein_coding
FBgn0263555	NA	NA	NA	NA	NA	NA	NA	NA	NA	4.08302343298449	0.0268318550604267	0.160693706791027	3.07427671830371	0.209880974591055	1	3.07103805169693	0.255628015375685	1	NA	NA	NA	4.02258512922889	0.0270354868241542	1	2.96930299804417	0.226498894285585	1	2.94399609261811	0.266136988396145	1	mir-4943	pre_miRNA
FBgn0086038	NA	NA	NA	NA	NA	NA	NA	NA	NA	3.28645373247208	0.0503385023962822	0.244155455033971	NA	NA	NA	1.9777486825056	0.36695812271064	1	NA	NA	NA	3.22659203921052	0.0526540474399935	1	NA	NA	NA	1.85370904437652	0.399386032881203	1	snoRNA:Me28S-C1237	snoRNA
FBgn0267464	2.00904056855531	0.37648168373349	1	2.64255513575031	0.207487445199071	0.599356397005887	0.20362845249869	0.952397944254719	1	1.98089128769691	0.570986254658723	1	1.79972109911717	0.65730566693326	1	NA	NA	NA	NA	NA	NA	-0.922680541187829	0.639999959369144	1	-1.65641854368085	0.420487635881751	1	NA	NA	NA	CR45814	lincRNA
FBgn0085288	2.66423686881955	0.379221175315395	1	3.8835556958858	0.0575121792964688	0.297168722886408	NA	NA	NA	NA	NA	NA	2.68346496034965	0.361727772336998	1	NA	NA	NA	NA	NA	NA	-1.55085426041019	0.575775743839899	1	-1.15105691634244	0.482881693270208	1	-0.0113289616244999	0.997503809089423	1	CG34259	protein_coding
FBgn0267221	NA	NA	NA	NA	NA	NA	2.04639051022376	0.581083055416824	1	3.01793976893218	0.27555984210753	1	2.4508570913916	0.43516707948175	1	3.62970926516682	0.125148195580508	1	NA	NA	NA	1.9918879376693	0.383541990788027	1	2.35593090229271	0.448215085021247	1	1.6497848205389	0.406557380479421	1	CR45661	lincRNA
FBgn0263473	NA	NA	NA	2.78123836098775	0.377059802525654	1	3.85581813528237	0.0721946628976291	1	2.05605629952888	0.609643366030496	1	NA	NA	NA	2.51597979788096	0.411709064773592	1	NA	NA	NA	2.0022458374577	0.607771926649137	1	-1.5526509833964	0.561453828074336	1	-1.2533931476761	0.464055323048882	1	snoRNA:abba-a	snoRNA
FBgn0265844	1.03572875286438	0.704507224013658	1	NA	NA	NA	3.09842463017855	0.0859022598941598	0.238800062193813	2.46437368824212	0.427923030392472	1	NA	NA	NA	1.95237306288775	0.628908403040481	1	NA	NA	NA	0.556587255509257	0.792024176259403	1	NA	NA	NA	-2.01781804622983	0.249797038418685	1	CR44633	lincRNA
FBgn0266893	2.04858029047099	0.528303720141123	1	NA	NA	NA	2.64843154403994	0.347965397152514	1	1.47963575325883	0.563212430097239	1	0.953240224338849	0.748352977421599	1	2.00799425301003	0.357768386311808	1	NA	NA	NA	0.499406703735107	0.812860403318169	1	0.855671090334612	0.772344306269827	1	0.402243258895667	0.822118236469319	1	CR45353	lincRNA
FBgn0263651	NA	NA	NA	2.40286404325188	0.235457720609664	0.635487741402466	2.10626188059854	0.347914914280504	1	NA	NA	NA	2.60546658394518	0.343735926780832	1	NA	NA	NA	NA	NA	NA	NA	NA	NA	-0.679072415464465	0.68550179522042	1	-1.9142273361292	0.411998298185737	1	CR43642	lincRNA
FBgn0011881	1.99715546648228	0.545008255911955	1	3.81913400339165	0.0569077732647395	0.295231789098484	2.06546644786675	0.528874632275942	1	NA	NA	NA	2.74755909569667	0.342597172170639	1	NA	NA	NA	NA	NA	NA	-1.84859198497364	0.590135524889456	1	-1.05056321524848	0.512127857627776	1	-0.91181615910078	0.740589080169304	1	tRNA:I:49Fa	tRNA
FBgn0265976	3.02250590756995	0.199045751460553	1	2.09635937234661	0.577692058264341	1	2.63120110888182	0.40869220430159	1	NA	NA	NA	1.79972109911717	0.65730566693326	1	2.51597979788096	0.411709064773592	1	NA	NA	NA	-1.90592871536769	0.363031818393626	1	-0.176245626144751	0.95042591795174	1	-0.0352573628951851	0.98722914408566	1	CR44755	lincRNA
FBgn0259187	0.146067194395293	0.965716745376309	1	1.98873801194198	0.400496632681468	1	1.10580271782577	0.681714248800913	1	2.48398626707506	0.422052279066196	1	2.4508570913916	0.43516707948175	1	NA	NA	NA	NA	NA	NA	1.46298360179462	0.552875150768464	1	-0.38724653821008	0.84669783762739	1	-0.913760403303531	0.743977838219738	1	Ir60d	protein_coding
FBgn0266281	2.49477829814958	0.43284841384738	1	3.65271745664626	0.0794855500299401	0.362309503591877	NA	NA	NA	1.93806190758065	0.583305152152427	1	NA	NA	NA	2.62795900010854	0.378041364580624	1	NA	NA	NA	-0.492977189671325	0.834140866460807	1	-3.40967771244698	0.117630139145817	1	1.53236625921875	0.540345392463883	1	CR44966	lincRNA
FBgn0029568	3.03747306986495	0.23029265567258	1	2.74323028364617	0.331829976563948	1	NA	NA	NA	2.05605629952888	0.609643366030496	1	3.24722561476262	0.202862233928264	1	NA	NA	NA	NA	NA	NA	-0.932106138291169	0.666712338904275	1	0.638584822739979	0.728423688670308	1	NA	NA	NA	CG11381	protein_coding
FBgn0004053	3.36771655944472	0.153049027599058	1	2.03077836823103	0.550401788385693	1	NA	NA	NA	0.948801681659402	0.769643897415088	1	NA	NA	NA	1.53566957469264	0.553679180538987	1	NA	NA	NA	-1.37078406893819	0.51529426364451	1	-1.78766340941111	0.615998186063965	1	1.41438219663152	0.580309101054845	1	zen	protein_coding
FBgn0051292	NA	NA	NA	2.71172510174993	0.341350063390483	1	2.64432814113837	0.349229817388501	1	1.59399215265565	0.523703031141427	1	NA	NA	NA	1.65840244216194	0.510067396179792	1	NA	NA	NA	1.53535480645503	0.52759189681593	1	-2.4706571926612	0.403344560349666	1	0.0430677504167219	0.982860416071549	1	CR31292	pseudogene
FBgn0267766	3.04917696889333	0.222737589704563	1	2.74323028364617	0.331829976563948	1	2.04639051022376	0.581083055416824	1	0.0680243182616817	0.98455273034685	1	0.15298745248258	0.964216207644292	1	1.1729796024014	0.69596750209731	1	NA	NA	NA	-1.92814344167265	0.396206797545649	1	-1.52459760615967	0.541635505926029	1	0.155150220214605	0.954541396779393	1	CR46097	lincRNA
FBgn0052273	3.81472512169302	0.0500648581522014	1	2.09635937234661	0.577692058264341	1	NA	NA	NA	2.92394066768782	0.224462055525877	1	NA	NA	NA	NA	NA	NA	NA	NA	NA	-0.803179460655833	0.547837051635639	1	-1.86179988492181	0.626067254116687	1	NA	NA	NA	tRNA:CR32273	tRNA
FBgn0035792	0.958938427724777	0.747653128136526	1	1.02512826087103	0.713531468313289	1	1.6733939079004	0.491919716500141	1	3.01793976893218	0.27555984210753	1	NA	NA	NA	1.95237306288775	0.628908403040481	1	NA	NA	NA	1.15750559389483	0.59563809749335	1	-1.74719160643384	0.628524470017386	1	-0.594714756603638	0.800071781325524	1	CG7548	protein_coding
FBgn0034284	NA	NA	NA	2.55902254445757	0.388119502812517	1	2.06546644786675	0.528874632275942	1	3.51924647217733	0.16393284154205	1	NA	NA	NA	NA	NA	NA	NA	NA	NA	2.49789309303312	0.247673465628743	1	-1.36374961258132	0.595929682334429	1	-0.91181615910078	0.740589080169304	1	CG14491	protein_coding
FBgn0086046	2.59005762600201	0.322135426721998	1	2.60349740686679	0.374137495688781	1	3.39367754363398	0.148668395955654	1	1.93806190758065	0.583305152152427	1	NA	NA	NA	NA	NA	NA	NA	NA	NA	-0.572386289905815	0.770179490473456	1	-1.41004637804175	0.590987611717731	1	-3.2021377853111	0.195317391560977	1	snoRNA:Me28S-A1705	snoRNA
FBgn0261993	2.02194812471762	0.574033590325355	1	2.19471626066193	0.548220461167619	1	NA	NA	NA	2.54287900787899	0.197809079390066	1	0.152988909344141	0.967694492695015	1	NA	NA	NA	NA	NA	NA	1.5831912367439	0.390686070918898	1	-0.965391862250463	0.75268767516277	1	NA	NA	NA	CG42811	protein_coding
FBgn0051080	1.54037175956314	0.56664556852501	1	1.12964976906785	0.706843168004918	1	NA	NA	NA	3.01793976893218	0.27555984210753	1	NA	NA	NA	2.60562451734359	0.385020473229964	1	NA	NA	NA	0.580760374238734	0.779874313090596	1	-1.86179988492181	0.626067254116687	1	2.48284984227417	0.400399179297623	1	TwdlH	protein_coding
FBgn0083057	NA	NA	NA	2.54179592876244	0.241714135483982	0.643605399052344	1.69568752671462	0.484416784539066	1	2.46437368824212	0.427923030392472	1	NA	NA	NA	NA	NA	NA	NA	NA	NA	2.40275177962871	0.422767728364945	1	-3.26343141253012	0.18436673657358	1	-2.4674250706585	0.406713934968538	1	snoRNA:Psi18S-110	snoRNA
FBgn0265729	NA	NA	NA	2.14152124255448	0.515858702710001	1	NA	NA	NA	NA	NA	NA	3.18204309481765	0.22371309872301	1	3.85369845304918	0.0582273327479393	1	NA	NA	NA	NA	NA	NA	1.13157006174961	0.579847553686987	1	3.72908021332645	0.0661435895390244	1	CR44536	lincRNA
FBgn0262572	NA	NA	NA	NA	NA	NA	1.08626790989023	0.713050581533323	1	3.27042066076478	0.140128836850898	1	2.68346496034965	0.361727772336998	1	1.88423791161699	0.602101462961189	1	NA	NA	NA	3.2116488812534	0.140724670788532	1	2.57694758752179	0.376331536603848	1	-0.0687669234994395	0.978754358364135	1	CG43112	protein_coding
FBgn0030570	2.02194812471762	0.574033590325355	1	3.55815995148324	0.125786147387014	0.468367526844673	NA	NA	NA	1.98089128769691	0.570986254658723	1	2.68346496034965	0.361727772336998	1	NA	NA	NA	NA	NA	NA	0.0491685041135653	0.984143063447638	1	-0.827505964260402	0.641709390344975	1	NA	NA	NA	CG12540	protein_coding
FBgn0265533	1.03573284660132	0.70403371663488	1	0.188156851449778	0.958433771641538	1	1.08626790989023	0.713050581533323	1	NA	NA	NA	3.39288757284733	0.16822886240907	1	1.88423791161699	0.602101462961189	1	NA	NA	NA	-1.84859198497364	0.590135524889456	1	2.32184384476796	0.295822971886313	1	-0.0687669234994395	0.978754358364135	1	CR44383	pseudogene
FBgn0266894	NA	NA	NA	1.84620220385335	0.649106684795681	1	NA	NA	NA	1.9079443690869	0.411372911863609	1	0.152987892706648	0.965383410792868	1	2.03980979100912	0.385698147982096	1	NA	NA	NA	2.8012832451629	0.299918907107036	1	-0.676534455233404	0.832111478020993	1	1.91787344069493	0.415328618199715	1	CR45354	lincRNA
FBgn0266740	NA	NA	NA	2.67038431348808	0.353517375229767	1	NA	NA	NA	1.92803489951504	0.419161588823309	1	NA	NA	NA	1.76694767785185	0.525831756719527	1	NA	NA	NA	1.8670505375228	0.421038357056101	1	-2.42337548184421	0.418310370950161	1	2.61263741103369	0.414944483309384	1	CR45213	lincRNA
FBgn0038945	2.02194812471762	0.574033590325355	1	3.03786231000873	0.250818646976243	1	2.06546644786675	0.528874632275942	1	NA	NA	NA	1.57685279054509	0.549404374162493	1	NA	NA	NA	NA	NA	NA	-1.85675658776049	0.645585270066257	1	-0.411028760480651	0.834140551210337	1	-1.87432376178534	0.589747576550121	1	CG5386	protein_coding
FBgn0086068	NA	NA	NA	2.63650013847458	0.318072832659414	1	3.38490649893581	0.116302297214674	1	NA	NA	NA	NA	NA	NA	3.01804966316612	0.212480638360261	1	NA	NA	NA	NA	NA	NA	-2.3967604966207	0.39152348149529	1	-0.303656124282526	0.841505544620653	1	snoRNA:Or-CD12	snoRNA
FBgn0036617	2.66423686881955	0.379221175315395	1	NA	NA	NA	NA	NA	NA	0.0680252764879544	0.985391997049917	1	NA	NA	NA	2.51014847046574	0.246596891175195	1	NA	NA	NA	-1.55085426041019	0.575775743839899	1	NA	NA	NA	2.38838880401329	0.264267799522798	1	Cpr72Ea	protein_coding
FBgn0039979	NA	NA	NA	NA	NA	NA	3.66318392557849	0.106915587801371	1	0.948801681659402	0.769643897415088	1	NA	NA	NA	0.992529509044169	0.75701779859437	1	NA	NA	NA	1.84874739620994	0.647200183199465	1	NA	NA	NA	-1.623527042878	0.426757898067823	1	CR40282	pseudogene
FBgn0261848	NA	NA	NA	2.19471626066193	0.548220461167619	1	NA	NA	NA	1.85587267585293	0.502910468226982	1	1.05935528818918	0.706286479031862	1	1.07876447979266	0.692394955105369	1	NA	NA	NA	2.74403478016659	0.402044180034447	1	-0.0475155257410105	0.985085371382508	1	0.956035980653148	0.728857864387026	1	CG42780	protein_coding
FBgn0267732	1.03573386537032	0.703916121595214	1	NA	NA	NA	1.08626778342506	0.713054386192857	1	NA	NA	NA	2.2399854922301	0.541299692109898	1	3.32749470459728	0.137721877073758	1	NA	NA	NA	-1.84859198497364	0.590135524889456	1	2.12604366966882	0.552656356341485	1	1.35171000154239	0.481870151349435	1	CR46063	lincRNA
FBgn0083025	NA	NA	NA	NA	NA	NA	3.67048127158487	0.145081382037311	1	1.86495799272663	0.604532527320909	1	NA	NA	NA	1.95237306288775	0.628908403040481	1	NA	NA	NA	1.80244275322498	0.60494224457943	1	0.0511950642509783	0.988662020200671	1	-1.63182607463598	0.466344543852328	1	snoRNA:Psi18S-640b	snoRNA
FBgn0037397	NA	NA	NA	NA	NA	NA	NA	NA	NA	NA	NA	NA	2.80768766130473	0.147707393925894	1	1.43953818791021	0.619118694141406	1	NA	NA	NA	NA	NA	NA	3.66813813502707	0.0790007686331118	1	2.26410982460876	0.52135564699879	1	CR1075	pseudogene
FBgn0000552	2.33228687831673	0.254176107730387	1	1.02512826087103	0.713531468313289	1	1.10579192831748	0.681152270273796	1	NA	NA	NA	NA	NA	NA	NA	NA	NA	NA	NA	NA	-3.13996413004574	0.161141278029197	1	-0.790853515120557	0.788834790582295	1	-1.8764595683474	0.589089614618361	1	Edg84A	protein_coding
FBgn0040569	1.61094493069619	0.511912645981029	1	0.188156384208472	0.956880963081757	1	NA	NA	NA	NA	NA	NA	NA	NA	NA	2.93774299058482	0.232348435317789	1	NA	NA	NA	-1.45165006296727	0.556598704909762	1	0.0511947591041719	0.98846036765298	1	2.8136575899252	0.255526758218542	1	CG14310	protein_coding
FBgn0000356	3.00904533850131	0.202507797781917	1	NA	NA	NA	NA	NA	NA	0.0680243182616817	0.98455273034685	1	0.152988321547174	0.966417169368796	1	1.89443789336792	0.42979733132232	1	NA	NA	NA	-1.89012643378669	0.367861962438353	1	NA	NA	NA	2.72338023834418	0.329741820260688	1	Cp16	protein_coding
FBgn0052102	1.05828826956209	0.716817525643899	1	0.188156375666061	0.956850931448696	1	NA	NA	NA	3.56794599277868	0.140047891700428	1	NA	NA	NA	NA	NA	NA	NA	NA	NA	1.64423777915526	0.403875766493675	1	0.0511942114848336	0.988069783746994	1	NA	NA	NA	CG32102	protein_coding
FBgn0260721	NA	NA	NA	3.08553219018046	0.193333749116421	1	2.63609597888277	0.351780487492555	1	NA	NA	NA	NA	NA	NA	2.56054147928212	0.341849132472337	1	NA	NA	NA	NA	NA	NA	-2.84259689468364	0.255178065416601	1	-0.000346024014454614	0.999855172419917	1	CR42548	pseudogene
FBgn0266851	2.02194812471762	0.574033590325355	1	2.19471626066193	0.548220461167619	1	2.0684995781928	0.527903385517923	1	NA	NA	NA	1.79972109911717	0.65730566693326	1	2.05228301460984	0.551645417774845	1	NA	NA	NA	-0.894218651582481	0.766778304109673	1	-0.241873166868963	0.931209097225652	1	0.0449553394067031	0.9847400188963	1	CR45312	lincRNA
FBgn0050199	2.04858029047099	0.528303720141123	1	1.97958690383509	0.566631897220854	1	NA	NA	NA	NA	NA	NA	1.71209452197715	0.495005962832579	1	1.55675428108923	0.537151821967791	1	NA	NA	NA	-1.89286368888101	0.576870715966635	1	0.748621806514477	0.736363939832249	1	2.39080045031691	0.429154205971283	1	tRNA:CR30199	tRNA
FBgn0030540	2.53539884334339	0.375878729151249	1	2.19471626066193	0.548220461167619	1	NA	NA	NA	2.37927311416953	0.289890214395759	1	NA	NA	NA	NA	NA	NA	NA	NA	NA	0.875046369910716	0.628905297573567	1	-1.9385680870483	0.603184452906647	1	NA	NA	NA	CG11581	protein_coding
FBgn0266035	NA	NA	NA	NA	NA	NA	2.0502224958691	0.533767054412855	1	NA	NA	NA	NA	NA	NA	3.06987936284294	0.0942926288108054	0.245762356850508	NA	NA	NA	NA	NA	NA	NA	NA	NA	2.05336800439385	0.215401304122878	1	CR44800	lincRNA
FBgn0263766	NA	NA	NA	NA	NA	NA	2.05285166655435	0.579144732169169	1	2.92394066768782	0.224462055525877	1	NA	NA	NA	2.62795900010854	0.378041364580624	1	NA	NA	NA	2.86408122531285	0.226511797485261	1	0.0511942114848336	0.988069783746994	1	0.641872128180822	0.782323273760337	1	CR43683	lincRNA
FBgn0086037	NA	NA	NA	NA	NA	NA	2.64432814113837	0.349229817388501	1	1.52421676320835	0.548968179717156	1	0.953240224338849	0.748352977421599	1	0.112411444503743	0.976447666436584	1	NA	NA	NA	2.42254218454504	0.416546422848648	1	0.856945817481382	0.767391336969524	1	-1.49098188620577	0.558884990831315	1	snoRNA:Me28S-A2958	snoRNA
FBgn0265146	1.59570335172054	0.516977309571434	1	NA	NA	NA	0.203628397498338	0.952166338560774	1	2.43362174752464	0.436886008268987	1	2.2399854922301	0.541299692109898	1	NA	NA	NA	NA	NA	NA	-0.0306661504897704	0.987562293298455	1	2.12604366966882	0.552656356341485	1	NA	NA	NA	CR44215	pseudogene
FBgn0039080	NA	NA	NA	2.19471626066193	0.548220461167619	1	NA	NA	NA	2.26610092233145	0.256184562947016	1	0.852498964112705	0.79444269414345	1	NA	NA	NA	NA	NA	NA	3.1654388430191	0.149375721678432	1	-0.241873166868963	0.931209097225652	1	NA	NA	NA	Ir94h	protein_coding
FBgn0039439	NA	NA	NA	NA	NA	NA	2.0502224958691	0.533767054412855	1	NA	NA	NA	2.77714717463351	0.388939692216741	1	2.49192028374517	0.419582325496304	1	NA	NA	NA	NA	NA	NA	2.68825926719795	0.389408409389719	1	0.532484423806756	0.809002847854827	1	TwdlK	protein_coding
FBgn0085297	0.958827513751213	0.748158249117684	1	0.18815643506831	0.957058476518372	1	NA	NA	NA	2.48398626707506	0.422052279066196	1	2.68346496034965	0.361727772336998	1	NA	NA	NA	NA	NA	NA	0.633117714916702	0.784981771127182	1	1.60681945204088	0.523386949944941	1	NA	NA	NA	CG34268	protein_coding
FBgn0052480	NA	NA	NA	0.188156913369288	0.958627209658615	1	NA	NA	NA	2.54303344181423	0.405639601515369	1	2.53604763314218	0.407649316628215	1	1.80618145302737	0.655928168774284	1	NA	NA	NA	2.48480778853858	0.398002994743463	1	1.47754996708226	0.572806504812282	1	1.68149557223871	0.678305760794825	1	tRNA:CR32480	tRNA
FBgn0004592	NA	NA	NA	3.14306368386955	0.218070421424392	1	NA	NA	NA	1.85528478620656	0.508577239455931	1	NA	NA	NA	0.112410216101395	0.974595428069545	1	NA	NA	NA	2.74403478016659	0.402044180034447	1	-2.89850358481125	0.271973545787516	1	NA	NA	NA	Eig71Ee	protein_coding
FBgn0266803	2.07857836342868	0.556352854632435	1	NA	NA	NA	NA	NA	NA	2.57223720866989	0.181636336909265	1	NA	NA	NA	NA	NA	NA	NA	NA	NA	1.57189566863048	0.37912286085797	1	NA	NA	NA	NA	NA	NA	CR45265	lincRNA
FBgn0082939	2.02194812471762	0.574033590325355	1	2.09635937234661	0.577692058264341	1	NA	NA	NA	NA	NA	NA	2.2399854922301	0.541299692109898	1	2.49192028374517	0.419582325496304	1	NA	NA	NA	-0.894299199644858	0.771667191720534	1	0.191045519020727	0.942908491767552	1	2.37070661339764	0.435920692211274	1	snoRNA:Me28S-C3227b	snoRNA
FBgn0083046	2.64489099651483	0.235539693871208	1	NA	NA	NA	0.20362845249869	0.952397944254719	1	NA	NA	NA	NA	NA	NA	1.98764249006868	0.57090837684633	1	NA	NA	NA	-3.44193119056269	0.222858631002683	1	NA	NA	NA	0.896394915292453	0.748433651845879	1	snoRNA:Psi18S-1389a	snoRNA
FBgn0053537	NA	NA	NA	NA	NA	NA	NA	NA	NA	0.0680252764879544	0.985391997049917	1	NA	NA	NA	3.03924997112441	0.0991114578126932	0.254374857004157	NA	NA	NA	NA	NA	NA	NA	NA	NA	3.87812764110467	0.0478144887154931	1	tRNA:N5:60C	tRNA
FBgn0263534	NA	NA	NA	NA	NA	NA	2.63120110888182	0.40869220430159	1	1.0115613785113	0.714594915998385	1	0.152988142664695	0.965997338877207	1	0.112410529398452	0.97510902291821	1	NA	NA	NA	0.952855263995244	0.720301149440986	1	0.0511940486220905	0.987945748078604	1	-1.47804073174358	0.59134341772105	1	mir-4960	pre_miRNA
FBgn0003086	0.146067146175992	0.965589420324218	1	0.9062778790403	0.772620777962302	1	NA	NA	NA	1.90899012806633	0.636516618809891	1	2.77714717463351	0.388939692216741	1	NA	NA	NA	NA	NA	NA	0.889130784621972	0.771322693232105	1	0.995486772652344	0.693167695781344	1	NA	NA	NA	Pig1	protein_coding
FBgn0263475	NA	NA	NA	NA	NA	NA	NA	NA	NA	1.5245143466131	0.539985688521998	1	0.152987892706648	0.965383410792868	1	1.0213826953016	0.710398476478403	1	NA	NA	NA	1.4630474959157	0.551155386527275	1	0.0511947591041719	0.98846036765298	1	0.896332781045626	0.747731315786135	1	snoRNA:CG16892-a	snoRNA
FBgn0052520	3.59810340255263	0.0856004025129085	1	NA	NA	NA	NA	NA	NA	NA	NA	NA	2.67400616772729	0.365201815882083	1	NA	NA	NA	NA	NA	NA	-3.43869457866102	0.107201925471127	1	2.56779147618967	0.379780212196441	1	NA	NA	NA	tRNA:CR32520	tRNA
FBgn0086032	2.60706119113622	0.397248550199568	1	NA	NA	NA	NA	NA	NA	2.39524630728743	0.534267839280701	1	2.59635961996863	0.439829911411	1	NA	NA	NA	NA	NA	NA	-0.103527131383841	0.966933840460901	1	2.49385354054405	0.445498606830786	1	NA	NA	NA	snoRNA:Me28S-C437	snoRNA
FBgn0032490	2.07857836342868	0.556352854632435	1	2.94410226016629	0.276257976458862	1	NA	NA	NA	0.0680245372157685	0.984757216907651	1	NA	NA	NA	1.17490631319146	0.700989584171204	1	NA	NA	NA	-0.961630639221491	0.747187387242079	1	-2.70743700509321	0.33282333273598	1	2.02591547504149	0.586661168821512	1	CG16813	protein_coding
FBgn0083033	1.6439481191192	0.532851184638646	1	NA	NA	NA	NA	NA	NA	2.51321569259765	0.34148197418905	1	2.60546658394518	0.343735926780832	1	NA	NA	NA	NA	NA	NA	0.00413396771754429	0.998339291778874	1	2.50284973352678	0.364707408396738	1	NA	NA	NA	snoRNA:Psi18S-525f	snoRNA
FBgn0083020	2.49477829814958	0.43284841384738	1	NA	NA	NA	NA	NA	NA	NA	NA	NA	2.84552200938926	0.317005547403767	1	1.95237306288775	0.628908403040481	1	NA	NA	NA	-2.3428148261006	0.514145118381294	1	1.80047205074876	0.461645388436185	1	1.83247431738095	0.642857217658825	1	snoRNA:Psi18S-640g	snoRNA
FBgn0267596	NA	NA	NA	NA	NA	NA	2.64843154403994	0.347965397152514	1	0.948920776276271	0.766579132289698	1	NA	NA	NA	1.63895272358569	0.516559652674034	1	NA	NA	NA	1.84874739620994	0.647200183199465	1	NA	NA	NA	0.0276717347255117	0.989006489337082	1	CR45934	pseudogene
FBgn0037428	2.6248142198107	0.347351013605549	1	NA	NA	NA	NA	NA	NA	NA	NA	NA	NA	NA	NA	2.91811750991205	0.296542705672687	1	NA	NA	NA	-1.50122034479982	0.542472177658757	1	NA	NA	NA	2.79730968682757	0.307937737925143	1	Osi18	protein_coding
FBgn0266705	NA	NA	NA	NA	NA	NA	2.06546644786675	0.528874632275942	1	NA	NA	NA	2.02624727911645	0.563243095562376	1	3.35658384997292	0.179543608885315	1	NA	NA	NA	NA	NA	NA	1.92328989452026	0.580398426859289	1	1.36405456634261	0.481783451946833	1	CR45195	lincRNA
FBgn0082945	NA	NA	NA	2.09635937234661	0.577692058264341	1	NA	NA	NA	NA	NA	NA	0.152987892706648	0.965383410792868	1	1.99152395935293	0.454430253068716	1	NA	NA	NA	NA	NA	NA	-0.894825253839253	0.769473714642903	1	1.87149270736744	0.473116641258861	1	snoRNA:Me28S-A2634b	snoRNA
FBgn0035428	NA	NA	NA	1.84620220385335	0.649106684795681	1	NA	NA	NA	1.47963575325883	0.563212430097239	1	NA	NA	NA	1.76768672925377	0.5291585900671	1	NA	NA	NA	2.37024378852316	0.432589788348157	1	-1.61966216527479	0.689664017876034	1	2.61263741103369	0.414944483309384	1	CG14960	protein_coding
FBgn0035641	NA	NA	NA	NA	NA	NA	2.65659630157294	0.345446789907599	1	0.949117777077551	0.761580026992183	1	0.854699942537581	0.788803391991142	1	NA	NA	NA	NA	NA	NA	0.889130784621972	0.771322693232105	1	1.70373745218647	0.674501221217752	1	-2.46599383834464	0.407163635527854	1	CG5568	protein_coding
FBgn0265926	1.61094850205865	0.511783785999702	1	0.188156189076358	0.95617889054603	1	0.20362845249869	0.952397944254719	1	NA	NA	NA	1.90451010124804	0.6011220286929	1	NA	NA	NA	NA	NA	NA	-2.41097526642049	0.419297824978618	1	0.857398677665389	0.76565160625891	1	-0.0113289753780803	0.997502074286076	1	CR44715	lincRNA
FBgn0053770	NA	NA	NA	NA	NA	NA	2.06546644786675	0.528874632275942	1	NA	NA	NA	2.91126176060623	0.297260015567211	1	2.62795900010854	0.378041364580624	1	NA	NA	NA	NA	NA	NA	2.81410937221711	0.307501056674603	1	0.625782235252411	0.772652648726953	1	CG33770	protein_coding
FBgn0011880	NA	NA	NA	NA	NA	NA	2.05285166655435	0.579144732169169	1	1.99255093855677	0.347357713156904	1	NA	NA	NA	NA	NA	NA	NA	NA	NA	1.93365857985567	0.35344076457536	1	NA	NA	NA	-1.85821871473235	0.63669279031965	1	tRNA:I:42A	tRNA
FBgn0264599	NA	NA	NA	2.71172510174993	0.341350063390483	1	NA	NA	NA	1.98089128769691	0.570986254658723	1	3.07427671830371	0.209880974591055	1	NA	NA	NA	NA	NA	NA	1.92349693581931	0.568472591460048	1	0.456867425207995	0.801166209482614	1	NA	NA	NA	CR43948	lincRNA
FBgn0033516	NA	NA	NA	1.97958690383509	0.566631897220854	1	2.0847434158908	0.569536360379394	1	NA	NA	NA	3.29073129545278	0.198925509499155	1	NA	NA	NA	NA	NA	NA	NA	NA	NA	1.37882455955247	0.497997068914574	1	-1.89515494540755	0.626126002765442	1	CG12898	protein_coding
FBgn0053535	1.03573386537032	0.703916121595214	1	0.188156375666061	0.956850931448696	1	0.203628463616469	0.952444353593079	1	1.86495799272663	0.604532527320909	1	NA	NA	NA	1.98764249006868	0.57090837684633	1	NA	NA	NA	-0.0366418610216356	0.987193315072512	1	NA	NA	NA	0.896402415707417	0.748518583728345	1	tRNA:CR33535	tRNA
FBgn0035011	2.49477829814958	0.43284841384738	1	2.42947575011719	0.483733009065124	1	2.04639051022376	0.581083055416824	1	NA	NA	NA	NA	NA	NA	NA	NA	NA	NA	NA	NA	-2.3428148261006	0.514145118381294	1	-2.20248056757625	0.529397044766752	1	-1.85369218953555	0.637978602977529	1	CG13589	protein_coding
FBgn0267183	NA	NA	NA	NA	NA	NA	2.63772619008185	0.406691031932927	1	0.0680251148186942	0.985259963615703	1	NA	NA	NA	2.1864145472479	0.402620856317811	1	NA	NA	NA	NA	NA	NA	NA	NA	NA	0.580497390332282	0.796200206295938	1	CR45623	lincRNA
FBgn0052826	NA	NA	NA	NA	NA	NA	NA	NA	NA	1.57739782396464	0.523550417904359	1	1.42053610492906	0.623730823812049	1	NA	NA	NA	NA	NA	NA	2.48480778853858	0.398002994743463	1	1.32937243202482	0.643435140494136	1	NA	NA	NA	tRNA:CR32826	tRNA
FBgn0053643	NA	NA	NA	NA	NA	NA	2.0684995781928	0.527903385517923	1	1.59349446323504	0.518450695513092	1	NA	NA	NA	1.1729796024014	0.69596750209731	1	NA	NA	NA	2.50359301149277	0.392259067115015	1	NA	NA	NA	0.12533052188036	0.959964194556903	1	CG33643	protein_coding
FBgn0262856	NA	NA	NA	NA	NA	NA	NA	NA	NA	3.33091913780466	0.202377787850029	1	2.12514975650354	0.532906208942309	1	NA	NA	NA	NA	NA	NA	3.27413648089866	0.190768651945967	1	1.04256410804567	0.706873201246226	1	NA	NA	NA	CG43220	protein_coding
FBgn0262605	NA	NA	NA	NA	NA	NA	NA	NA	NA	0.0680248884792324	0.98506894897989	1	0.152988389223848	0.966571996516698	1	1.69789124056148	0.497574782995368	1	NA	NA	NA	0.00798786358988746	0.998190501003249	1	0.0511947591041719	0.98846036765298	1	2.5449496423021	0.380953616084153	1	CG43131	protein_coding
FBgn0038528	NA	NA	NA	NA	NA	NA	NA	NA	NA	2.59007244202995	0.391643872765844	1	2.82710062962023	0.369588125516207	1	NA	NA	NA	NA	NA	NA	2.53347101529997	0.383531515216175	1	2.7128598280725	0.376522579147669	1	-0.0113294800098168	0.997435816110951	1	CG14326	protein_coding
FBgn0261994	1.96878908403379	0.554287205977293	1	2.03077836823103	0.550401788385693	1	NA	NA	NA	2.48398626707506	0.422052279066196	1	NA	NA	NA	NA	NA	NA	NA	NA	NA	0.596116327995129	0.777835732971883	1	-1.78766340941111	0.615998186063965	1	NA	NA	NA	CG42812	protein_coding
FBgn0051383	1.91056345787727	0.608093555203888	1	2.52330619252818	0.399879895308204	1	NA	NA	NA	NA	NA	NA	NA	NA	NA	2.15500269871634	0.579447486156672	1	NA	NA	NA	-0.808621793217847	0.791306196643495	1	-2.2918944395159	0.461168405488395	1	2.02591547504149	0.586661168821512	1	tRNA:CR31383	tRNA
FBgn0259702	NA	NA	NA	2.78123836098775	0.377059802525654	1	NA	NA	NA	2.05605629952888	0.609643366030496	1	NA	NA	NA	1.95237306288775	0.628908403040481	1	NA	NA	NA	2.0022458374577	0.607771926649137	1	-1.5526509833964	0.561453828074336	1	1.83247431738095	0.642857217658825	1	CG42356	protein_coding
FBgn0053764	NA	NA	NA	NA	NA	NA	2.63120110888182	0.40869220430159	1	1.81457004276357	0.653992642016493	1	NA	NA	NA	2.51597979788096	0.411709064773592	1	NA	NA	NA	1.74750199687476	0.66604723264657	1	NA	NA	NA	-0.0352573628951851	0.98722914408566	1	CG33764	protein_coding
FBgn0052127	NA	NA	NA	3.8785062772625	0.047882492755011	0.26215622319292	NA	NA	NA	NA	NA	NA	NA	NA	NA	NA	NA	NA	NA	NA	NA	NA	NA	NA	-3.63691929608369	0.0761890509733959	1	NA	NA	NA	tRNA:CR32127	tRNA
FBgn0004591	NA	NA	NA	NA	NA	NA	3.04611407114057	0.290557029753322	1	NA	NA	NA	1.64111946791499	0.490146234379575	1	NA	NA	NA	NA	NA	NA	NA	NA	NA	2.50284973352678	0.364707408396738	1	-2.8534656367332	0.34834502180075	1	Eig71Ed	protein_coding
FBgn0053769	NA	NA	NA	1.06902606880867	0.699177185332279	1	0.20362845249869	0.952397944254719	1	NA	NA	NA	NA	NA	NA	2.95184138040648	0.357603042252675	1	NA	NA	NA	NA	NA	NA	-1.78766340941111	0.615998186063965	1	1.87149453786509	0.473015346341085	1	CG33769	protein_coding
FBgn0265141	NA	NA	NA	0.906224026511412	0.772744090012069	1	NA	NA	NA	1.86495799272663	0.604532527320909	1	NA	NA	NA	1.95237306288775	0.628908403040481	1	NA	NA	NA	1.80244275322498	0.60494224457943	1	-0.676534455233404	0.832111478020993	1	1.83247431738095	0.642857217658825	1	Ir47b	pseudogene
FBgn0263464	NA	NA	NA	3.47520494998631	0.142373087366095	0.498187190021912	NA	NA	NA	NA	NA	NA	NA	NA	NA	0.112410688109677	0.975357589170353	1	NA	NA	NA	NA	NA	NA	-3.22837015025461	0.185481912398876	1	-0.0113294800098168	0.997435816110951	1	snoRNA:hts-a	snoRNA
FBgn0263742	NA	NA	NA	NA	NA	NA	NA	NA	NA	0.912600008366939	0.737611402833386	1	0.15298745248258	0.964216207644292	1	1.55675428108923	0.537151821967791	1	NA	NA	NA	1.80244275322498	0.60494224457943	1	0.0511947086073977	0.988425948055636	1	2.39080045031691	0.429154205971283	1	CG43667	protein_coding
FBgn0083018	0.146067194395293	0.965716745376309	1	NA	NA	NA	NA	NA	NA	2.94634992175772	0.293585240692516	1	2.2399854922301	0.541299692109898	1	NA	NA	NA	NA	NA	NA	1.92401384869218	0.405236853912711	1	2.12604366966882	0.552656356341485	1	NA	NA	NA	snoRNA:Psi18S-841b	snoRNA
FBgn0029646	NA	NA	NA	NA	NA	NA	NA	NA	NA	1.50725045427072	0.554469818917344	1	0.953240224338849	0.748352977421599	1	NA	NA	NA	NA	NA	NA	1.44624457911515	0.556808504579549	1	0.856945817481382	0.767391336969524	1	NA	NA	NA	CG14423	protein_coding
FBgn0051944	NA	NA	NA	2.74323028364617	0.331829976563948	1	NA	NA	NA	NA	NA	NA	1.64138159253248	0.49557935301542	1	0.112410688109677	0.975357589170353	1	NA	NA	NA	NA	NA	NA	-0.0247780815233862	0.989813382689331	1	NA	NA	NA	tRNA:CR31944	tRNA
FBgn0265587	0.146067146175992	0.965589420324218	1	NA	NA	NA	0.203628463616469	0.952444353593079	1	1.81457004276357	0.653992642016493	1	NA	NA	NA	2.6703215847609	0.366018684488293	1	NA	NA	NA	0.799025275700282	0.796847198211659	1	NA	NA	NA	1.57297754296242	0.527038365333235	1	CR44414	lincRNA
FBgn0267258	2.6248142198107	0.347351013605549	1	NA	NA	NA	NA	NA	NA	NA	NA	NA	NA	NA	NA	2.49192028374517	0.419582325496304	1	NA	NA	NA	-2.46621415602653	0.402687089576654	1	NA	NA	NA	1.41447978019079	0.579308214011774	1	CR45694	lincRNA
FBgn0263654	NA	NA	NA	NA	NA	NA	3.63087011982986	0.152822662080762	1	NA	NA	NA	NA	NA	NA	2.05228301460984	0.551645417774845	1	NA	NA	NA	NA	NA	NA	NA	NA	NA	-1.52392962001862	0.464754346495649	1	CG43645	protein_coding
FBgn0266704	NA	NA	NA	1.06902606880867	0.699177185332279	1	1.10579199760975	0.68115587469352	1	NA	NA	NA	NA	NA	NA	1.98764249006868	0.57090837684633	1	NA	NA	NA	NA	NA	NA	-1.78766340941111	0.615998186063965	1	-0.00841935125467614	0.997162644752053	1	CR45194	lincRNA
FBgn0051561	NA	NA	NA	NA	NA	NA	NA	NA	NA	NA	NA	NA	2.82710062962023	0.369588125516207	1	2.90112192038682	0.301133098113728	1	NA	NA	NA	NA	NA	NA	2.7128598280725	0.376522579147669	1	2.77636052766839	0.313779819495379	1	Osi16	protein_coding
FBgn0260645	2.99711875039074	0.236762091974782	1	NA	NA	NA	NA	NA	NA	1.93806190758065	0.583305152152427	1	NA	NA	NA	NA	NA	NA	NA	NA	NA	-0.984847772502772	0.617623337193654	1	NA	NA	NA	NA	NA	NA	CG42537	protein_coding
FBgn0267682	NA	NA	NA	2.60349740686679	0.374137495688781	1	NA	NA	NA	0.0680245372157685	0.984757216907651	1	NA	NA	NA	0.11241102890284	0.975867101018066	1	NA	NA	NA	NA	NA	NA	-2.37064184205489	0.435594650312671	1	-0.0113289616244999	0.997503809089423	1	CR46018	lincRNA
FBgn0267711	NA	NA	NA	NA	NA	NA	NA	NA	NA	2.05605629952888	0.609643366030496	1	NA	NA	NA	2.80057372668272	0.400328181501909	1	NA	NA	NA	2.0022458374577	0.607771926649137	1	NA	NA	NA	1.72696733375016	0.518621623098894	1	CR46044	lincRNA
FBgn0004187	0.146067078975158	0.965409583640606	1	NA	NA	NA	NA	NA	NA	1.90899012806633	0.636516618809891	1	2.36333754214184	0.510811045174929	1	NA	NA	NA	NA	NA	NA	0.889196656566009	0.769815216497849	1	2.27428433518676	0.514343501083053	1	NA	NA	NA	snRNA:U1:95Cc	snRNA
FBgn0046886	NA	NA	NA	NA	NA	NA	NA	NA	NA	0.91128275435123	0.745626688444071	1	NA	NA	NA	0.932464266029727	0.746537503333756	1	NA	NA	NA	1.80244275322498	0.60494224457943	1	NA	NA	NA	0.810925710427429	0.774715106928357	1	Gr98c	protein_coding
FBgn0035570	1.0582933996317	0.716938536333416	1	NA	NA	NA	0.203628452244474	0.952396881479918	1	NA	NA	NA	2.36333754214184	0.510811045174929	1	NA	NA	NA	NA	NA	NA	-1.85675658776049	0.645585270066257	1	2.27428433518676	0.514343501083053	1	NA	NA	NA	CG13712	protein_coding
FBgn0036138	NA	NA	NA	1.84620220385335	0.649106684795681	1	NA	NA	NA	NA	NA	NA	2.02624727911645	0.563243095562376	1	NA	NA	NA	NA	NA	NA	0.00798767025179346	0.998171142981653	1	0.209298472558533	0.93697926361696	1	NA	NA	NA	CG14143	protein_coding
FBgn0086080	NA	NA	NA	NA	NA	NA	NA	NA	NA	0.0680245372157685	0.984757216907651	1	1.05014337442697	0.737763033285074	1	1.07989902083671	0.697275846746066	1	NA	NA	NA	NA	NA	NA	0.94763185415034	0.756607310181515	1	1.92838440045734	0.571552934037632	1	snoRNA:Me28S-A576	snoRNA
FBgn0267572	NA	NA	NA	0.9062778790403	0.772620777962302	1	0.203628397498338	0.952166338560774	1	1.98089128769691	0.570986254658723	1	NA	NA	NA	NA	NA	NA	NA	NA	NA	1.92349693581931	0.568472591460048	1	-0.678984392847668	0.827397903829275	1	NA	NA	NA	CR45912	lincRNA
FBgn0263201	NA	NA	NA	NA	NA	NA	NA	NA	NA	0.949117777077551	0.761580026992183	1	2.00764491668618	0.367191334816537	1	NA	NA	NA	NA	NA	NA	1.84874739620994	0.647200183199465	1	2.86717215479974	0.254765666105026	1	NA	NA	NA	scaRNA:MeU1b-A234	snoRNA
FBgn0085253	1.01105543073045	0.71220894023855	1	NA	NA	NA	NA	NA	NA	NA	NA	NA	2.2399854922301	0.541299692109898	1	NA	NA	NA	NA	NA	NA	-0.855056148206758	0.750099263189669	1	2.12604366966882	0.552656356341485	1	NA	NA	NA	CG34224	protein_coding
FBgn0011878	2.02194812471762	0.574033590325355	1	NA	NA	NA	NA	NA	NA	2.05605629952888	0.609643366030496	1	NA	NA	NA	NA	NA	NA	NA	NA	NA	0.117997646231443	0.965860675024514	1	NA	NA	NA	-0.0113293668797059	0.997451127042396	1	tRNA:H:48F	tRNA
FBgn0050509	1.99715546648228	0.545008255911955	1	2.09635937234661	0.577692058264341	1	NA	NA	NA	NA	NA	NA	0.152988321547174	0.966417169368796	1	0.112410155263687	0.974491957974396	1	NA	NA	NA	-1.84859198497364	0.590135524889456	1	-0.895373628834961	0.773500285969562	1	NA	NA	NA	tRNA:CR30509	tRNA
FBgn0082940	3.04917696889333	0.222737589704563	1	NA	NA	NA	NA	NA	NA	NA	NA	NA	NA	NA	NA	NA	NA	NA	NA	NA	NA	-2.89376036755454	0.274206567728069	1	NA	NA	NA	NA	NA	NA	snoRNA:Me28S-C3227a	snoRNA
FBgn0264379	0.146067366066115	0.966158834240278	1	0.188156841064807	0.958401062261245	1	NA	NA	NA	2.49333865596755	0.50747706543974	1	NA	NA	NA	NA	NA	NA	NA	NA	NA	1.47325256739286	0.601615449600494	1	0.0511947086073977	0.988425948055636	1	NA	NA	NA	CR43831	lincRNA
FBgn0083016	NA	NA	NA	NA	NA	NA	NA	NA	NA	NA	NA	NA	NA	NA	NA	1.92755995325782	0.421716911361564	1	NA	NA	NA	NA	NA	NA	NA	NA	NA	1.80583097985675	0.445361551276674	1	snoRNA:Psi18S-841d	snoRNA
FBgn0262266	NA	NA	NA	0.188156189076358	0.95617889054603	1	NA	NA	NA	NA	NA	NA	2.0114566146937	0.609217461173911	1	1.88423791161699	0.602101462961189	1	NA	NA	NA	NA	NA	NA	0.947641577006365	0.754877556255875	1	1.76221736886008	0.622649959029756	1	mir-980	pre_miRNA
FBgn0263519	NA	NA	NA	NA	NA	NA	NA	NA	NA	NA	NA	NA	NA	NA	NA	3.41029316725524	0.176811400846267	1	NA	NA	NA	0.00798812319505661	0.998215549973754	1	NA	NA	NA	3.28281861621832	0.182874606532072	1	mir-4964	pre_miRNA
FBgn0267272	NA	NA	NA	NA	NA	NA	2.63402869293566	0.352420073228865	1	1.86495799272663	0.604532527320909	1	2.0114566146937	0.609217461173911	1	NA	NA	NA	NA	NA	NA	1.80244275322498	0.60494224457943	1	1.90894292770911	0.618708023242724	1	-2.44066834636254	0.415233457570308	1	CR45708	lincRNA
FBgn0263211	NA	NA	NA	2.19471626066193	0.548220461167619	1	NA	NA	NA	1.93806190758065	0.583305152152427	1	NA	NA	NA	NA	NA	NA	NA	NA	NA	0.913605048149507	0.7342745831582	1	-0.965391862250463	0.75268767516277	1	NA	NA	NA	CR43381	pseudogene
FBgn0051943	NA	NA	NA	NA	NA	NA	2.64843154403994	0.347965397152514	1	1.93806190758065	0.583305152152427	1	2.12514975650354	0.532906208942309	1	NA	NA	NA	NA	NA	NA	1.87833814770882	0.581991782708996	1	2.01741463890544	0.551017645564414	1	-2.45555013565771	0.410692585613613	1	tRNA:CR31943	tRNA
FBgn0263467	NA	NA	NA	1.97958690383509	0.566631897220854	1	NA	NA	NA	NA	NA	NA	1.82805270351817	0.508489997836005	1	NA	NA	NA	NA	NA	NA	NA	NA	NA	0.903288335644868	0.699163746772357	1	NA	NA	NA	snoRNA:nop5-x16-a	snoRNA
FBgn0032404	1.10893810948764	0.700972344603177	1	0.18815619693424	0.956207828314023	1	NA	NA	NA	NA	NA	NA	2.74755909569667	0.342597172170639	1	NA	NA	NA	NA	NA	NA	-1.93361637638024	0.625851867832874	1	1.66400232108271	0.502436920079929	1	NA	NA	NA	RpL7-like	protein_coding
FBgn0266908	NA	NA	NA	NA	NA	NA	NA	NA	NA	2.59007244202995	0.391643872765844	1	NA	NA	NA	NA	NA	NA	NA	NA	NA	1.56261048368719	0.518857900756384	1	NA	NA	NA	-0.0113290878282906	0.997487753725878	1	CR45368	lincRNA
FBgn0264440	3.35490725074552	0.155862371922987	1	NA	NA	NA	NA	NA	NA	NA	NA	NA	NA	NA	NA	NA	NA	NA	NA	NA	NA	-3.19384430909479	0.207786003498915	1	NA	NA	NA	NA	NA	NA	CR43858	lincRNA
FBgn0083029	NA	NA	NA	2.03077836823103	0.550401788385693	1	NA	NA	NA	NA	NA	NA	0.152988909344141	0.967694492695015	1	0.933177835268528	0.743194619984362	1	NA	NA	NA	NA	NA	NA	-0.826532829872597	0.777846292051013	1	1.76221736886008	0.622649959029756	1	snoRNA:Psi18S-525j	snoRNA
FBgn0267413	2.95560975966571	0.252816951585136	1	2.09635937234661	0.577692058264341	1	NA	NA	NA	NA	NA	NA	NA	NA	NA	NA	NA	NA	NA	NA	NA	-2.80601890550272	0.305015570032802	1	-1.86179988492181	0.626067254116687	1	NA	NA	NA	CG45766	protein_coding
FBgn0267427	NA	NA	NA	NA	NA	NA	2.64432814113837	0.349229817388501	1	2.49333865596755	0.50747706543974	1	NA	NA	NA	NA	NA	NA	NA	NA	NA	2.43344596496138	0.488946080423872	1	NA	NA	NA	-2.45266284795931	0.411565095645275	1	CR45780	pseudogene
FBgn0267594	2.04858029047099	0.528303720141123	1	NA	NA	NA	NA	NA	NA	0.0680243182616817	0.98455273034685	1	1.25510208995753	0.67026935060356	1	NA	NA	NA	NA	NA	NA	-0.92489831596515	0.73067653900604	1	2.12604366966882	0.552656356341485	1	NA	NA	NA	CR45932	pseudogene
FBgn0263018	NA	NA	NA	NA	NA	NA	NA	NA	NA	0.0680240247318997	0.984265217911031	1	1.64111946791499	0.490146234379575	1	NA	NA	NA	NA	NA	NA	NA	NA	NA	1.53914783014857	0.527955264664632	1	NA	NA	NA	snRNA:U4atac:82E	snRNA
FBgn0267560	NA	NA	NA	0.906224026511412	0.772744090012069	1	NA	NA	NA	NA	NA	NA	NA	NA	NA	2.15500269871634	0.579447486156672	1	NA	NA	NA	NA	NA	NA	-1.61966216527479	0.689664017876034	1	2.02591547504149	0.586661168821512	1	CR45900	lincRNA
FBgn0266236	0.1460671557189	0.965614731377837	1	NA	NA	NA	1.08626790989023	0.713050581533323	1	NA	NA	NA	NA	NA	NA	2.15500269871634	0.579447486156672	1	NA	NA	NA	NA	NA	NA	NA	NA	NA	0.155150220214605	0.954541396779393	1	CR44931	lincRNA
FBgn0051491	NA	NA	NA	NA	NA	NA	NA	NA	NA	NA	NA	NA	2.02624727911645	0.563243095562376	1	1.88423791161699	0.602101462961189	1	NA	NA	NA	NA	NA	NA	0.957633655289967	0.740382746837788	1	0.81074938422053	0.775454838569779	1	tRNA:CR31491	tRNA
FBgn0038242	NA	NA	NA	NA	NA	NA	NA	NA	NA	NA	NA	NA	1.56927492870058	0.548715255351824	1	1.17490631319146	0.700989584171204	1	NA	NA	NA	NA	NA	NA	2.42664499577951	0.425307682407794	1	2.02591547504149	0.586661168821512	1	CG14852	protein_coding
FBgn0267152	NA	NA	NA	0.9062778790403	0.772620777962302	1	1.08985369254998	0.686426600032051	1	NA	NA	NA	NA	NA	NA	NA	NA	NA	NA	NA	NA	NA	NA	NA	-0.678984392847668	0.827397903829275	1	-1.85654836264212	0.595228800313552	1	CR45592	lincRNA
FBgn0086060	NA	NA	NA	0.188156851449778	0.958433771641538	1	1.08985379904944	0.686422952836468	1	NA	NA	NA	1.79972109911717	0.65730566693326	1	NA	NA	NA	NA	NA	NA	NA	NA	NA	0.756559782348908	0.816417700144494	1	-1.85654836264212	0.595228800313552	1	snoRNA:Me28S-U1554	snoRNA
FBgn0267778	NA	NA	NA	NA	NA	NA	2.63402869293566	0.352420073228865	1	0.864075110717448	0.784975635908138	1	NA	NA	NA	NA	NA	NA	NA	NA	NA	1.74750199687476	0.66604723264657	1	NA	NA	NA	-2.44066834636254	0.415233457570308	1	CR46109	lincRNA
FBgn0266694	2.02194812471762	0.574033590325355	1	NA	NA	NA	NA	NA	NA	1.90899012806633	0.636516618809891	1	NA	NA	NA	NA	NA	NA	NA	NA	NA	-0.0121688314060381	0.996533103331458	1	NA	NA	NA	NA	NA	NA	CR45184	lincRNA
FBgn0086069	NA	NA	NA	NA	NA	NA	NA	NA	NA	NA	NA	NA	NA	NA	NA	2.44428974278469	0.433859766176613	1	NA	NA	NA	NA	NA	NA	0.0511942114848336	0.988069783746994	1	1.36998522852748	0.595160846463949	1	snoRNA:Me28S-C3351	snoRNA
FBgn0266970	NA	NA	NA	NA	NA	NA	2.0502224958691	0.533767054412855	1	NA	NA	NA	NA	NA	NA	NA	NA	NA	NA	NA	NA	0.00798709389063193	0.998109513007649	1	NA	NA	NA	-0.896310478681257	0.749497692004867	1	CR45421	lincRNA
FBgn0267556	NA	NA	NA	NA	NA	NA	NA	NA	NA	NA	NA	NA	3.20826437827961	0.218723383498026	1	NA	NA	NA	NA	NA	NA	NA	NA	NA	3.11249837943729	0.226007740964281	1	NA	NA	NA	CR45896	lincRNA
FBgn0086074	1.54037175956314	0.56664556852501	1	0.188156851449778	0.958433771641538	1	0.203628463360904	0.95244328829894	1	NA	NA	NA	NA	NA	NA	NA	NA	NA	NA	NA	NA	-2.3428148261006	0.514145118381294	1	NA	NA	NA	NA	NA	NA	snoRNA:Me18S-A1806	snoRNA
FBgn0052361	0.146067376509162	0.966185178486687	1	NA	NA	NA	1.12038861015843	0.702533023133655	1	NA	NA	NA	NA	NA	NA	NA	NA	NA	NA	NA	NA	0.00798746878677233	0.998150293157904	1	NA	NA	NA	-0.930834787850802	0.763605798914392	1	tRNA:CR32361	tRNA
FBgn0060291	0.1460671557189	0.965614731377837	1	1.02512826087103	0.713531468313289	1	NA	NA	NA	NA	NA	NA	NA	NA	NA	1.98764249006868	0.57090837684633	1	NA	NA	NA	NA	NA	NA	-1.74719160643384	0.628524470017386	1	1.86190241552045	0.59190460446487	1	snoRNA:U49:66Db	snoRNA
FBgn0262021	NA	NA	NA	NA	NA	NA	NA	NA	NA	NA	NA	NA	NA	NA	NA	2.53697871745427	0.47415315764371	1	NA	NA	NA	NA	NA	NA	NA	NA	NA	1.45684551728968	0.602071670598666	1	CG42832	protein_coding
FBgn0014849	0.146067146175992	0.965589420324218	1	0.188156189076358	0.95617889054603	1	NA	NA	NA	1.81457004276357	0.653992642016493	1	NA	NA	NA	NA	NA	NA	NA	NA	NA	0.799025275700282	0.796847198211659	1	NA	NA	NA	NA	NA	NA	Eig71Ei	protein_coding
FBgn0053689	NA	NA	NA	NA	NA	NA	2.09048582636592	0.358193177247555	1	NA	NA	NA	NA	NA	NA	NA	NA	NA	NA	NA	NA	NA	NA	NA	NA	NA	NA	-2.85742751593491	0.291824106704889	1	CG33689	protein_coding
FBgn0265890	0.146067033021104	0.965284969504838	1	NA	NA	NA	1.0920134489761	0.711289074521674	1	NA	NA	NA	2.2399854922301	0.541299692109898	1	NA	NA	NA	NA	NA	NA	NA	NA	NA	2.12604366966882	0.552656356341485	1	-1.85821871473235	0.63669279031965	1	CR44679	lincRNA
FBgn0053771	0.146067033021104	0.965284969504838	1	0.188156841064807	0.958401062261245	1	1.10579199760975	0.68115587469352	1	NA	NA	NA	NA	NA	NA	NA	NA	NA	NA	NA	NA	NA	NA	NA	NA	NA	NA	-0.913760403303531	0.743977838219738	1	CG33771	protein_coding
FBgn0037177	NA	NA	NA	NA	NA	NA	NA	NA	NA	2.64383801191202	0.466215064985865	1	NA	NA	NA	NA	NA	NA	NA	NA	NA	1.6158677504643	0.556104736332372	1	NA	NA	NA	NA	NA	NA	CG14454	protein_coding
FBgn0267299	3.25671215153693	0.177936077265046	1	NA	NA	NA	NA	NA	NA	NA	NA	NA	NA	NA	NA	NA	NA	NA	NA	NA	NA	-2.14595013788889	0.336078602488225	1	NA	NA	NA	NA	NA	NA	CR45735	lincRNA
FBgn0263479	NA	NA	NA	NA	NA	NA	NA	NA	NA	1.86495799272663	0.604532527320909	1	NA	NA	NA	NA	NA	NA	NA	NA	NA	0.849772487824278	0.754693540923098	1	NA	NA	NA	-0.0113290878282906	0.997487753725878	1	scaRNA:PsiU2-35.45	snoRNA
FBgn0262172	NA	NA	NA	NA	NA	NA	NA	NA	NA	NA	NA	NA	1.94859718468747	0.421517191107001	1	0.11241102890284	0.975867101018066	1	NA	NA	NA	NA	NA	NA	2.80648918135718	0.306356753295061	1	NA	NA	NA	mir-307b	pre_miRNA
FBgn0050029	NA	NA	NA	NA	NA	NA	2.63120110888182	0.40869220430159	1	0.911780462113546	0.742568800500595	1	NA	NA	NA	NA	NA	NA	NA	NA	NA	1.80244275322498	0.60494224457943	1	NA	NA	NA	-2.43853149333009	0.469550049052581	1	CR30029	pseudogene
FBgn0033650	NA	NA	NA	NA	NA	NA	NA	NA	NA	NA	NA	NA	0.152988389223848	0.966571996516698	1	1.65840244216194	0.510067396179792	1	NA	NA	NA	NA	NA	NA	NA	NA	NA	2.50148232791648	0.394261074946908	1	CG13193	protein_coding
FBgn0263377	NA	NA	NA	1.84620220385335	0.649106684795681	1	NA	NA	NA	NA	NA	NA	NA	NA	NA	2.93774299058482	0.232348435317789	1	NA	NA	NA	NA	NA	NA	-1.61966216527479	0.689664017876034	1	2.8136575899252	0.255526758218542	1	CR43429	lincRNA
FBgn0083045	NA	NA	NA	NA	NA	NA	NA	NA	NA	1.93806190758065	0.583305152152427	1	1.79972109911717	0.65730566693326	1	NA	NA	NA	NA	NA	NA	0.913605048149507	0.7342745831582	1	1.70373745218647	0.674501221217752	1	NA	NA	NA	snoRNA:Psi18S-1389b	snoRNA
FBgn0262178	NA	NA	NA	NA	NA	NA	NA	NA	NA	1.55057968139219	0.492963094008746	1	NA	NA	NA	0.112410216101395	0.974595428069545	1	NA	NA	NA	2.4534125061842	0.345872484206066	1	NA	NA	NA	NA	NA	NA	mir-981	pre_miRNA
FBgn0000360	NA	NA	NA	1.84620220385335	0.649106684795681	1	NA	NA	NA	1.90899012806633	0.636516618809891	1	NA	NA	NA	NA	NA	NA	NA	NA	NA	1.84874739620994	0.647200183199465	1	-0.676534455233404	0.832111478020993	1	NA	NA	NA	Cp38	protein_coding
FBgn0267172	3.02250590756995	0.199045751460553	1	NA	NA	NA	NA	NA	NA	0.0680248884792324	0.98506894897989	1	NA	NA	NA	NA	NA	NA	NA	NA	NA	-1.90592871536769	0.363031818393626	1	NA	NA	NA	NA	NA	NA	CR45612	lincRNA
FBgn0267066	2.60889403255162	0.352291897560199	1	NA	NA	NA	NA	NA	NA	NA	NA	NA	NA	NA	NA	NA	NA	NA	NA	NA	NA	-2.46106234474058	0.404145599328008	1	0.0511953575399318	0.988846194494345	1	NA	NA	NA	CR45510	lincRNA
FBgn0265923	NA	NA	NA	0.906224026511412	0.772744090012069	1	1.67526724464737	0.491288786800259	1	NA	NA	NA	NA	NA	NA	NA	NA	NA	NA	NA	NA	NA	NA	NA	-1.61966216527479	0.689664017876034	1	-2.44212579064953	0.414629016105818	1	CR44712	lincRNA
FBgn0264269	NA	NA	NA	NA	NA	NA	NA	NA	NA	NA	NA	NA	NA	NA	NA	3.23596111574205	0.161775892095473	1	NA	NA	NA	NA	NA	NA	NA	NA	NA	3.1117531570114	0.179775828908493	1	CR43769	lincRNA
FBgn0265072	NA	NA	NA	NA	NA	NA	NA	NA	NA	0.0680245372157685	0.984757216907651	1	0.152988389223848	0.966571996516698	1	1.43820010465139	0.625554874830329	1	NA	NA	NA	NA	NA	NA	NA	NA	NA	2.26410982460876	0.52135564699879	1	CR44183	lincRNA
FBgn0004192	1.08142799228819	0.688805449439434	1	NA	NA	NA	1.69568752671462	0.484416784539066	1	NA	NA	NA	NA	NA	NA	NA	NA	NA	NA	NA	NA	-1.89286368888101	0.576870715966635	1	NA	NA	NA	-2.4674250706585	0.406713934968538	1	snRNA:U2:34ABb	snRNA
FBgn0003983	NA	NA	NA	2.52330619252818	0.399879895308204	1	NA	NA	NA	1.86495799272663	0.604532527320909	1	NA	NA	NA	NA	NA	NA	NA	NA	NA	0.849437695323613	0.756493288410702	1	-2.2918944395159	0.461168405488395	1	NA	NA	NA	Vm34Ca	protein_coding
FBgn0267265	NA	NA	NA	NA	NA	NA	3.3725365882502	0.153101992380844	1	NA	NA	NA	NA	NA	NA	NA	NA	NA	NA	NA	NA	NA	NA	NA	NA	NA	NA	-3.17868937497315	0.200949388822156	1	CR45701	lincRNA
FBgn0267426	2.55478744153911	0.369571731569327	1	NA	NA	NA	NA	NA	NA	NA	NA	NA	1.79972109911717	0.65730566693326	1	NA	NA	NA	NA	NA	NA	-2.40563727697479	0.420832684599758	1	1.70373745218647	0.674501221217752	1	NA	NA	NA	CR45779	pseudogene
FBgn0085751	NA	NA	NA	NA	NA	NA	NA	NA	NA	1.08226772012708	0.73279777725241	1	0.15298931898117	0.968503102105524	1	0.112411058776265	0.975910271996099	1	NA	NA	NA	2.0022458374577	0.607771926649137	1	0.0511959983230891	0.989219230561573	1	NA	NA	NA	CR40582	rRNA
novel.291	2.6248142198107	0.347351013605549	1	NA	NA	NA	2.04639051022376	0.581083055416824	1	NA	NA	NA	NA	NA	NA	NA	NA	NA	NA	NA	NA	-1.50091349560484	0.537099615502038	1	NA	NA	NA	-1.85369218953555	0.637978602977529	1	-	-
FBgn0038161	NA	NA	NA	NA	NA	NA	NA	NA	NA	1.08146561696483	0.729832351730991	1	NA	NA	NA	NA	NA	NA	NA	NA	NA	1.02486448354975	0.731858548617235	1	NA	NA	NA	NA	NA	NA	CG9269	protein_coding
FBgn0260234	NA	NA	NA	NA	NA	NA	2.64637303900456	0.304325040940211	1	NA	NA	NA	NA	NA	NA	NA	NA	NA	NA	NA	NA	NA	NA	NA	0.0511959983230891	0.989219230561573	1	-2.45410012154244	0.365745666303977	1	CG42508	protein_coding
FBgn0267768	0.146067194395293	0.965716745376309	1	NA	NA	NA	NA	NA	NA	NA	NA	NA	NA	NA	NA	1.88423791161699	0.602101462961189	1	NA	NA	NA	NA	NA	NA	NA	NA	NA	1.76221736886008	0.622649959029756	1	CR46099	lincRNA
FBgn0083992	1.01106621243285	0.712089222484708	1	0.188156841064807	0.958401062261245	1	NA	NA	NA	NA	NA	NA	NA	NA	NA	NA	NA	NA	NA	NA	NA	-1.8110443753522	0.601457940593379	1	0.0511947086073977	0.988425948055636	1	NA	NA	NA	Mkp	protein_coding
FBgn0052421	NA	NA	NA	NA	NA	NA	2.05285166655435	0.579144732169169	1	NA	NA	NA	2.12514975650354	0.532906208942309	1	NA	NA	NA	NA	NA	NA	NA	NA	NA	2.01741463890544	0.551017645564414	1	-0.897711235005069	0.76630041121653	1	tRNA:CR32421	tRNA
FBgn0029172	NA	NA	NA	NA	NA	NA	NA	NA	NA	NA	NA	NA	1.90451010124804	0.6011220286929	1	NA	NA	NA	NA	NA	NA	0.00798767025179346	0.998171142981653	1	1.80741579881712	0.616885199157926	1	NA	NA	NA	Fad2	protein_coding
FBgn0265470	NA	NA	NA	1.84620220385335	0.649106684795681	1	NA	NA	NA	NA	NA	NA	NA	NA	NA	NA	NA	NA	NA	NA	NA	NA	NA	NA	-0.676534455233404	0.832111478020993	1	NA	NA	NA	CR44363	lincRNA
FBgn0003377	NA	NA	NA	NA	NA	NA	NA	NA	NA	2.54303344181423	0.405639601515369	1	NA	NA	NA	NA	NA	NA	NA	NA	NA	2.48480778853858	0.398002994743463	1	0.0511959983230891	0.989219230561573	1	NA	NA	NA	Sgs7	protein_coding
FBgn0262528	NA	NA	NA	NA	NA	NA	NA	NA	NA	0.911780462113546	0.742568800500595	1	NA	NA	NA	0.112410216101395	0.974595428069545	1	NA	NA	NA	1.80244275322498	0.60494224457943	1	NA	NA	NA	-0.0113299929216586	0.997362773464817	1	CG43082	protein_coding
FBgn0266986	NA	NA	NA	NA	NA	NA	NA	NA	NA	NA	NA	NA	2.2399854922301	0.541299692109898	1	NA	NA	NA	NA	NA	NA	0.00798746878677233	0.998150293157904	1	2.12604366966882	0.552656356341485	1	NA	NA	NA	CR45437	lincRNA
FBgn0262027	NA	NA	NA	NA	NA	NA	NA	NA	NA	2.80939098188685	0.422158013577471	1	NA	NA	NA	NA	NA	NA	NA	NA	NA	2.74403478016659	0.402044180034447	1	NA	NA	NA	NA	NA	NA	CR42838	pseudogene
FBgn0052460	1.10902260675445	0.701448219102653	1	NA	NA	NA	0.203628436085642	0.952329181627976	1	NA	NA	NA	NA	NA	NA	NA	NA	NA	NA	NA	NA	-0.962239181215491	0.750133127086095	1	NA	NA	NA	NA	NA	NA	tRNA:CR32460	tRNA
FBgn0263573	0.146067366066115	0.966158834240278	1	NA	NA	NA	NA	NA	NA	NA	NA	NA	NA	NA	NA	NA	NA	NA	NA	NA	NA	0.00798812319505661	0.998215549973754	1	NA	NA	NA	NA	NA	NA	mir-4942	pre_miRNA
FBgn0011891	NA	NA	NA	1.70396404092512	0.490662227936701	1	NA	NA	NA	NA	NA	NA	NA	NA	NA	NA	NA	NA	NA	NA	NA	NA	NA	NA	-1.45848405523028	0.574397641832355	1	NA	NA	NA	tRNA:K2:42Ae	tRNA
FBgn0011957	2.64305889885159	0.341579374156389	1	NA	NA	NA	NA	NA	NA	NA	NA	NA	NA	NA	NA	NA	NA	NA	NA	NA	NA	-1.52315824877483	0.535303701923522	1	NA	NA	NA	NA	NA	NA	tRNA:R2:42Ac	tRNA
FBgn0034364	NA	NA	NA	NA	NA	NA	NA	NA	NA	NA	NA	NA	2.96741244484528	0.237768773278109	1	NA	NA	NA	NA	NA	NA	NA	NA	NA	2.86717215479974	0.254765666105026	1	NA	NA	NA	CG5493	protein_coding
FBgn0046880	NA	NA	NA	NA	NA	NA	NA	NA	NA	0.973700097040814	0.726275207036059	1	0.953240224338849	0.748352977421599	1	NA	NA	NA	NA	NA	NA	1.87833814770882	0.581991782708996	1	1.80741579881712	0.616885199157926	1	NA	NA	NA	Obp56b	protein_coding
FBgn0003374	1.96878908403379	0.554287205977293	1	NA	NA	NA	NA	NA	NA	NA	NA	NA	NA	NA	NA	0.992673016618557	0.753597876548012	1	NA	NA	NA	-1.8110443753522	0.601457940593379	1	NA	NA	NA	1.83247431738095	0.642857217658825	1	Sgs4	protein_coding
FBgn0267226	NA	NA	NA	NA	NA	NA	NA	NA	NA	2.98214741180004	0.276426849373085	1	NA	NA	NA	NA	NA	NA	NA	NA	NA	2.92474095565178	0.266700934775108	1	NA	NA	NA	NA	NA	NA	CR45666	lincRNA
FBgn0267099	NA	NA	NA	NA	NA	NA	NA	NA	NA	NA	NA	NA	0.152988730171594	0.967320683228224	1	NA	NA	NA	NA	NA	NA	NA	NA	NA	0.0511953575399318	0.988846194494345	1	NA	NA	NA	CR45539	lincRNA
FBgn0262847	NA	NA	NA	0.188156841064807	0.958401062261245	1	0.203628463616469	0.952444353593079	1	NA	NA	NA	2.02624727911645	0.563243095562376	1	NA	NA	NA	NA	NA	NA	NA	NA	NA	0.957633655289967	0.740382746837788	1	NA	NA	NA	CR43211	pseudogene
FBgn0265761	NA	NA	NA	NA	NA	NA	NA	NA	NA	NA	NA	NA	NA	NA	NA	NA	NA	NA	NA	NA	NA	NA	NA	NA	0.0511940486220905	0.987945748078604	1	-0.0113289616244999	0.997503809089423	1	CR44568	lincRNA
FBgn0266276	1.91056345787727	0.608093555203888	1	NA	NA	NA	NA	NA	NA	NA	NA	NA	NA	NA	NA	NA	NA	NA	NA	NA	NA	-0.807484122223825	0.796229266991341	1	NA	NA	NA	NA	NA	NA	CR44961	lincRNA
FBgn0051940	NA	NA	NA	NA	NA	NA	2.63772619008185	0.406691031932927	1	NA	NA	NA	NA	NA	NA	NA	NA	NA	NA	NA	NA	NA	NA	NA	NA	NA	NA	-1.48210345958534	0.598369425940406	1	tRNA:CR31940	tRNA
FBgn0031512	NA	NA	NA	NA	NA	NA	NA	NA	NA	NA	NA	NA	1.71363034744342	0.503933919178405	1	0.112411058776265	0.975910271996099	1	NA	NA	NA	NA	NA	NA	2.57694758752179	0.376331536603848	1	NA	NA	NA	CG15404	protein_coding
FBgn0267279	NA	NA	NA	NA	NA	NA	NA	NA	NA	1.81457004276357	0.653992642016493	1	2.02624727911645	0.563243095562376	1	NA	NA	NA	NA	NA	NA	1.74750199687476	0.66604723264657	1	1.92328989452026	0.580398426859289	1	NA	NA	NA	CR45715	lincRNA
FBgn0083035	NA	NA	NA	2.19471626066193	0.548220461167619	1	NA	NA	NA	NA	NA	NA	0.152988730171594	0.967320683228224	1	0.112411058776265	0.975910271996099	1	NA	NA	NA	NA	NA	NA	-0.964083089801895	0.748723811473788	1	NA	NA	NA	snoRNA:Psi18S-525d	snoRNA
FBgn0085791	NA	NA	NA	NA	NA	NA	2.0502224958691	0.533767054412855	1	NA	NA	NA	0.152988909344141	0.967694492695015	1	0.11241102890284	0.975867101018066	1	NA	NA	NA	NA	NA	NA	NA	NA	NA	-0.896209703141801	0.752320008977621	1	CR41508	pseudogene
FBgn0037493	NA	NA	NA	2.78123836098775	0.377059802525654	1	NA	NA	NA	NA	NA	NA	NA	NA	NA	NA	NA	NA	NA	NA	NA	NA	NA	NA	-2.52451656297257	0.428137503993425	1	NA	NA	NA	CG10032	protein_coding
FBgn0051282	NA	NA	NA	0.188156851449778	0.958433771641538	1	NA	NA	NA	NA	NA	NA	NA	NA	NA	NA	NA	NA	NA	NA	NA	NA	NA	NA	0.0511953575399318	0.988846194494345	1	NA	NA	NA	tRNA:CR31282	tRNA
FBgn0267314	NA	NA	NA	0.188156243691764	0.956378841917601	1	NA	NA	NA	NA	NA	NA	NA	NA	NA	NA	NA	NA	NA	NA	NA	NA	NA	NA	0.0511950642509783	0.988662020200671	1	NA	NA	NA	CR45750	lincRNA
FBgn0003375	NA	NA	NA	2.52330619252818	0.399879895308204	1	NA	NA	NA	NA	NA	NA	NA	NA	NA	NA	NA	NA	NA	NA	NA	NA	NA	NA	-1.33888601890526	0.604430639252083	1	NA	NA	NA	Sgs5	protein_coding
FBgn0051573	2.02194812471762	0.574033590325355	1	NA	NA	NA	NA	NA	NA	NA	NA	NA	NA	NA	NA	NA	NA	NA	NA	NA	NA	-1.85675658776049	0.645585270066257	1	NA	NA	NA	NA	NA	NA	tRNA:CR31573	tRNA
FBgn0051480	NA	NA	NA	NA	NA	NA	2.05285166655435	0.579144732169169	1	NA	NA	NA	NA	NA	NA	NA	NA	NA	NA	NA	NA	0.00798786358988746	0.998190501003249	1	NA	NA	NA	-1.85821871473235	0.63669279031965	1	tRNA:CR31480	tRNA
FBgn0038942	NA	NA	NA	NA	NA	NA	NA	NA	NA	NA	NA	NA	2.0114566146937	0.609217461173911	1	NA	NA	NA	NA	NA	NA	NA	NA	NA	1.90894292770911	0.618708023242724	1	NA	NA	NA	CG13862	protein_coding
FBgn0262873	NA	NA	NA	NA	NA	NA	NA	NA	NA	1.93806190758065	0.583305152152427	1	NA	NA	NA	NA	NA	NA	NA	NA	NA	1.87833814770882	0.581991782708996	1	NA	NA	NA	NA	NA	NA	Diedel2	protein_coding
FBgn0003720	NA	NA	NA	NA	NA	NA	NA	NA	NA	2.05605629952888	0.609643366030496	1	NA	NA	NA	NA	NA	NA	NA	NA	NA	2.0022458374577	0.607771926649137	1	NA	NA	NA	-0.0113298957195112	0.997377094337589	1	tll	protein_coding
FBgn0052328	NA	NA	NA	NA	NA	NA	NA	NA	NA	NA	NA	NA	NA	NA	NA	NA	NA	NA	NA	NA	NA	NA	NA	NA	0.0511950642509783	0.988662020200671	1	NA	NA	NA	tRNA:CR32328	tRNA
FBgn0035311	NA	NA	NA	0.18815619693424	0.956207828314023	1	NA	NA	NA	NA	NA	NA	NA	NA	NA	NA	NA	NA	NA	NA	NA	NA	NA	NA	NA	NA	NA	NA	NA	NA	CR15821	pseudogene
FBgn0052248	NA	NA	NA	NA	NA	NA	2.65659630157294	0.345446789907599	1	NA	NA	NA	NA	NA	NA	NA	NA	NA	NA	NA	NA	NA	NA	NA	NA	NA	NA	-2.46599383834464	0.407163635527854	1	CG32248	protein_coding
FBgn0086073	NA	NA	NA	NA	NA	NA	NA	NA	NA	NA	NA	NA	NA	NA	NA	2.38667468947014	0.517744070523915	1	NA	NA	NA	NA	NA	NA	NA	NA	NA	2.26410982460876	0.52135564699879	1	snoRNA:Me18S-A1494	snoRNA
FBgn0085300	NA	NA	NA	NA	NA	NA	2.05285166655435	0.579144732169169	1	NA	NA	NA	NA	NA	NA	0.112411444503743	0.976447666436584	1	NA	NA	NA	NA	NA	NA	NA	NA	NA	-0.897523705615479	0.773304053317546	1	Cpr65Ay	protein_coding
FBgn0052370	0.146067194395293	0.965716745376309	1	NA	NA	NA	NA	NA	NA	NA	NA	NA	NA	NA	NA	NA	NA	NA	NA	NA	NA	0.00798726019427905	0.998127933891812	1	NA	NA	NA	NA	NA	NA	tRNA:CR32370	tRNA
FBgn0036176	NA	NA	NA	NA	NA	NA	NA	NA	NA	NA	NA	NA	NA	NA	NA	1.80618145302737	0.655928168774284	1	NA	NA	NA	NA	NA	NA	NA	NA	NA	1.68149557223871	0.678305760794825	1	CG7377	protein_coding
FBgn0012009	NA	NA	NA	NA	NA	NA	NA	NA	NA	1.93806190758065	0.583305152152427	1	NA	NA	NA	NA	NA	NA	NA	NA	NA	0.913710795041353	0.735989478296934	1	NA	NA	NA	NA	NA	NA	tRNA:V4:70BCa	tRNA
FBgn0053688	0.146067194395293	0.965716745376309	1	NA	NA	NA	NA	NA	NA	NA	NA	NA	NA	NA	NA	NA	NA	NA	NA	NA	NA	0.00798726019427905	0.998127933891812	1	NA	NA	NA	NA	NA	NA	CG33688	protein_coding
FBgn0036810	NA	NA	NA	NA	NA	NA	0.20362845249869	0.952397944254719	1	NA	NA	NA	NA	NA	NA	NA	NA	NA	NA	NA	NA	NA	NA	NA	NA	NA	NA	-0.0113289753780803	0.997502074286076	1	CG6885	protein_coding
FBgn0053647	2.07857836342868	0.556352854632435	1	NA	NA	NA	NA	NA	NA	NA	NA	NA	NA	NA	NA	NA	NA	NA	NA	NA	NA	-0.961630639221491	0.747187387242079	1	NA	NA	NA	NA	NA	NA	CG33647	protein_coding
FBgn0011888	0.146067033021104	0.965284969504838	1	0.188156841064807	0.958401062261245	1	NA	NA	NA	NA	NA	NA	NA	NA	NA	NA	NA	NA	NA	NA	NA	NA	NA	NA	NA	NA	NA	NA	NA	NA	tRNA:K2:42Ab	tRNA
FBgn0086658	NA	NA	NA	NA	NA	NA	2.0847434158908	0.569536360379394	1	NA	NA	NA	NA	NA	NA	NA	NA	NA	NA	NA	NA	NA	NA	NA	NA	NA	NA	-1.89515494540755	0.626126002765442	1	snoRNA:Psi28S-1180	snoRNA
FBgn0011884	NA	NA	NA	0.188156841064807	0.958401062261245	1	NA	NA	NA	NA	NA	NA	NA	NA	NA	NA	NA	NA	NA	NA	NA	NA	NA	NA	0.0511953575399318	0.988846194494345	1	NA	NA	NA	tRNA:I:49Fd	tRNA
FBgn0265655	NA	NA	NA	2.09635937234661	0.577692058264341	1	NA	NA	NA	1.81457004276357	0.653992642016493	1	NA	NA	NA	NA	NA	NA	NA	NA	NA	1.74750199687476	0.66604723264657	1	-1.86179988492181	0.626067254116687	1	NA	NA	NA	CR44462	lincRNA
FBgn0050240	NA	NA	NA	NA	NA	NA	NA	NA	NA	NA	NA	NA	NA	NA	NA	NA	NA	NA	NA	NA	NA	NA	NA	NA	NA	NA	NA	-0.0113299062916737	0.997375548006534	1	tRNA:CR30240	tRNA
FBgn0063386	NA	NA	NA	NA	NA	NA	NA	NA	NA	1.442609372083	0.631404709702135	1	NA	NA	NA	NA	NA	NA	NA	NA	NA	2.32997915824439	0.518756889379772	1	NA	NA	NA	NA	NA	NA	snoRNA:Me18S-A28a	snoRNA
FBgn0266850	NA	NA	NA	NA	NA	NA	NA	NA	NA	1.44310802587447	0.627751398350396	1	NA	NA	NA	NA	NA	NA	NA	NA	NA	2.32997915824439	0.518756889379772	1	NA	NA	NA	NA	NA	NA	CR45311	lincRNA
FBgn0265835	NA	NA	NA	NA	NA	NA	NA	NA	NA	NA	NA	NA	2.0114566146937	0.609217461173911	1	NA	NA	NA	NA	NA	NA	NA	NA	NA	1.90894292770911	0.618708023242724	1	NA	NA	NA	CG44624	protein_coding
FBgn0262450	0.146067146175992	0.965589420324218	1	0.188156375666061	0.956850931448696	1	NA	NA	NA	NA	NA	NA	NA	NA	NA	NA	NA	NA	NA	NA	NA	0.00798726019427905	0.998127933891812	1	NA	NA	NA	NA	NA	NA	mir-312	pre_miRNA
FBgn0041240	NA	NA	NA	2.67038431348808	0.353517375229767	1	NA	NA	NA	NA	NA	NA	NA	NA	NA	NA	NA	NA	NA	NA	NA	NA	NA	NA	-1.45848405523028	0.574397641832355	1	NA	NA	NA	Gr57a	protein_coding
FBgn0265877	NA	NA	NA	NA	NA	NA	NA	NA	NA	NA	NA	NA	NA	NA	NA	2.74196559202795	0.414561869978552	1	NA	NA	NA	NA	NA	NA	NA	NA	NA	2.61263741103369	0.414944483309384	1	CR44666	lincRNA
FBgn0082963	NA	NA	NA	NA	NA	NA	NA	NA	NA	NA	NA	NA	NA	NA	NA	2.53697871745427	0.47415315764371	1	NA	NA	NA	NA	NA	NA	NA	NA	NA	2.4172791621286	0.474746496369634	1	snoRNA:Psi28S-3378	snoRNA
FBgn0086029	NA	NA	NA	2.78123836098775	0.377059802525654	1	NA	NA	NA	NA	NA	NA	NA	NA	NA	NA	NA	NA	NA	NA	NA	NA	NA	NA	-2.52451656297257	0.428137503993425	1	NA	NA	NA	snoRNA:Me18S-A1597	snoRNA
FBgn0086030	NA	NA	NA	NA	NA	NA	NA	NA	NA	NA	NA	NA	NA	NA	NA	1.80618145302737	0.655928168774284	1	NA	NA	NA	NA	NA	NA	NA	NA	NA	0.736955559688781	0.815617346652273	1	snoRNA:Me18S-G393	snoRNA
FBgn0000022	NA	NA	NA	NA	NA	NA	NA	NA	NA	2.49333865596755	0.50747706543974	1	NA	NA	NA	NA	NA	NA	NA	NA	NA	2.43344596496138	0.488946080423872	1	NA	NA	NA	NA	NA	NA	ac	protein_coding
FBgn0065046	NA	NA	NA	NA	NA	NA	NA	NA	NA	NA	NA	NA	2.2399854922301	0.541299692109898	1	NA	NA	NA	NA	NA	NA	NA	NA	NA	1.14344232614713	0.696786369179291	1	NA	NA	NA	snoRNA:U3:9B	snoRNA
FBgn0011982	NA	NA	NA	NA	NA	NA	3.08518342645727	0.279772347836993	1	NA	NA	NA	NA	NA	NA	NA	NA	NA	NA	NA	NA	NA	NA	NA	NA	NA	NA	-2.89557775718134	0.336099454524814	1	tRNA:S7:12Ed	tRNA
FBgn0011953	NA	NA	NA	NA	NA	NA	NA	NA	NA	1.90899012806633	0.636516618809891	1	NA	NA	NA	NA	NA	NA	NA	NA	NA	0.889130784621972	0.771322693232105	1	NA	NA	NA	NA	NA	NA	tRNA:R:12Ef	tRNA
FBgn0262822	NA	NA	NA	NA	NA	NA	0.203628436085642	0.952329181627976	1	NA	NA	NA	NA	NA	NA	NA	NA	NA	NA	NA	NA	NA	NA	NA	NA	NA	NA	-0.0113294800098168	0.997435816110951	1	CR43193	lincRNA
FBgn0012018	NA	NA	NA	NA	NA	NA	NA	NA	NA	NA	NA	NA	NA	NA	NA	NA	NA	NA	NA	NA	NA	NA	NA	NA	0.0511947086073977	0.988425948055636	1	NA	NA	NA	tRNA:Y1:28C	tRNA
FBgn0267009	NA	NA	NA	1.12963769453197	0.70672741298798	1	NA	NA	NA	NA	NA	NA	NA	NA	NA	NA	NA	NA	NA	NA	NA	NA	NA	NA	-1.86179988492181	0.626067254116687	1	NA	NA	NA	CR45453	lincRNA
FBgn0262400	NA	NA	NA	NA	NA	NA	NA	NA	NA	NA	NA	NA	NA	NA	NA	2.38667468947014	0.517744070523915	1	NA	NA	NA	NA	NA	NA	NA	NA	NA	2.26410982460876	0.52135564699879	1	mir-287	pre_miRNA
FBgn0263090	0.146067366066115	0.966158834240278	1	1.12963769453197	0.70672741298798	1	NA	NA	NA	NA	NA	NA	NA	NA	NA	NA	NA	NA	NA	NA	NA	NA	NA	NA	-1.86179988492181	0.626067254116687	1	NA	NA	NA	CR43358	lincRNA
FBgn0263536	NA	NA	NA	NA	NA	NA	NA	NA	NA	NA	NA	NA	NA	NA	NA	NA	NA	NA	NA	NA	NA	NA	NA	NA	NA	NA	NA	-0.0113289753780803	0.997502074286076	1	mir-4974	pre_miRNA
FBgn0259841	NA	NA	NA	0.18815643506831	0.957058476518372	1	0.203628436085642	0.952329181627976	1	NA	NA	NA	NA	NA	NA	NA	NA	NA	NA	NA	NA	NA	NA	NA	NA	NA	NA	NA	NA	NA	Su(Ste):CR42410	lincRNA
FBgn0085758	NA	NA	NA	NA	NA	NA	2.65863269039859	0.344821863030444	1	NA	NA	NA	NA	NA	NA	NA	NA	NA	NA	NA	NA	NA	NA	NA	NA	NA	NA	-2.4674250706585	0.406713934968538	1	CR40639	rRNA
novel.163	NA	NA	NA	NA	NA	NA	NA	NA	NA	2.48398626707506	0.422052279066196	1	NA	NA	NA	NA	NA	NA	NA	NA	NA	2.42254218454504	0.416546422848648	1	NA	NA	NA	NA	NA	NA	-	-
novel.226	NA	NA	NA	2.14152124255448	0.515858702710001	1	NA	NA	NA	NA	NA	NA	NA	NA	NA	NA	NA	NA	NA	NA	NA	NA	NA	NA	-0.926721617052481	0.746795873375202	1	NA	NA	NA	-	-
FBgn0026162	NA	NA	NA	NA	NA	NA	NA	NA	NA	NA	NA	NA	NA	NA	NA	1.80618145302737	0.655928168774284	1	NA	NA	NA	NA	NA	NA	NA	NA	NA	0.736916405974064	0.815707927958508	1	tRNA:K5:84ABd	tRNA
FBgn0011970	NA	NA	NA	2.55902254445757	0.388119502812517	1	NA	NA	NA	NA	NA	NA	NA	NA	NA	NA	NA	NA	NA	NA	NA	NA	NA	NA	-2.31997275877968	0.451871661113175	1	NA	NA	NA	tRNA:S2b:86A	tRNA
FBgn0051356	NA	NA	NA	NA	NA	NA	NA	NA	NA	NA	NA	NA	NA	NA	NA	NA	NA	NA	NA	NA	NA	NA	NA	NA	NA	NA	NA	NA	NA	NA	tRNA:CR31356	tRNA
FBgn0262024	NA	NA	NA	NA	NA	NA	NA	NA	NA	NA	NA	NA	NA	NA	NA	NA	NA	NA	NA	NA	NA	NA	NA	NA	NA	NA	NA	NA	NA	NA	CG42835	protein_coding
FBgn0011994	NA	NA	NA	NA	NA	NA	NA	NA	NA	NA	NA	NA	NA	NA	NA	2.49192028374517	0.419582325496304	1	NA	NA	NA	NA	NA	NA	NA	NA	NA	2.37070661339764	0.435920692211274	1	tRNA:T:90Cb	tRNA
FBgn0267721	NA	NA	NA	NA	NA	NA	0.203628397498338	0.952166338560774	1	NA	NA	NA	NA	NA	NA	NA	NA	NA	NA	NA	NA	NA	NA	NA	NA	NA	NA	NA	NA	NA	CR46054	lincRNA
FBgn0039079	NA	NA	NA	1.84620220385335	0.649106684795681	1	NA	NA	NA	NA	NA	NA	NA	NA	NA	NA	NA	NA	NA	NA	NA	NA	NA	NA	-1.61966216527479	0.689664017876034	1	NA	NA	NA	Ir94g	protein_coding
FBgn0039145	NA	NA	NA	NA	NA	NA	2.05285166655435	0.579144732169169	1	NA	NA	NA	NA	NA	NA	NA	NA	NA	NA	NA	NA	NA	NA	NA	NA	NA	NA	-1.85821871473235	0.63669279031965	1	CG6000	protein_coding
FBgn0267217	NA	NA	NA	1.06902606880867	0.699177185332279	1	NA	NA	NA	NA	NA	NA	NA	NA	NA	NA	NA	NA	NA	NA	NA	NA	NA	NA	-1.78766340941111	0.615998186063965	1	NA	NA	NA	CR45657	lincRNA
FBgn0082946	NA	NA	NA	NA	NA	NA	NA	NA	NA	NA	NA	NA	0.152987863937135	0.965310594638577	1	NA	NA	NA	NA	NA	NA	NA	NA	NA	0.0511942114848336	0.988069783746994	1	NA	NA	NA	snoRNA:Me28S-A2634a	snoRNA
FBgn0035551	0.146067376509162	0.966185178486687	1	0.188156851449778	0.958433771641538	1	NA	NA	NA	NA	NA	NA	NA	NA	NA	NA	NA	NA	NA	NA	NA	NA	NA	NA	NA	NA	NA	NA	NA	NA	CG7465	protein_coding
FBgn0052358	NA	NA	NA	2.03077836823103	0.550401788385693	1	NA	NA	NA	NA	NA	NA	NA	NA	NA	NA	NA	NA	NA	NA	NA	NA	NA	NA	-1.78766340941111	0.615998186063965	1	NA	NA	NA	tRNA:CR32358	tRNA
FBgn0052360	NA	NA	NA	NA	NA	NA	0.203628436085642	0.952329181627976	1	NA	NA	NA	NA	NA	NA	NA	NA	NA	NA	NA	NA	NA	NA	NA	NA	NA	NA	-0.0113290878282906	0.997487753725878	1	tRNA:CR32360	tRNA
FBgn0053702	NA	NA	NA	NA	NA	NA	2.0847434158908	0.569536360379394	1	NA	NA	NA	NA	NA	NA	NA	NA	NA	NA	NA	NA	NA	NA	NA	NA	NA	NA	-1.89515494540755	0.626126002765442	1	CG33702	protein_coding
FBgn0053701	1.91056345787727	0.608093555203888	1	NA	NA	NA	NA	NA	NA	NA	NA	NA	NA	NA	NA	NA	NA	NA	NA	NA	NA	-1.75958866664534	0.663653964553068	1	NA	NA	NA	NA	NA	NA	CR33701	pseudogene
FBgn0267546	NA	NA	NA	NA	NA	NA	NA	NA	NA	NA	NA	NA	NA	NA	NA	2.15500269871634	0.579447486156672	1	NA	NA	NA	NA	NA	NA	NA	NA	NA	2.02591547504149	0.586661168821512	1	CR45886	lincRNA
FBgn0065051	NA	NA	NA	NA	NA	NA	0.20362845249869	0.952397944254719	1	NA	NA	NA	NA	NA	NA	NA	NA	NA	NA	NA	NA	NA	NA	NA	NA	NA	NA	-0.0113289753780803	0.997502074286076	1	scaRNA:MeU5-U42	snoRNA
FBgn0266995	NA	NA	NA	NA	NA	NA	NA	NA	NA	1.98089128769691	0.570986254658723	1	NA	NA	NA	NA	NA	NA	NA	NA	NA	1.92349693581931	0.568472591460048	1	NA	NA	NA	NA	NA	NA	CR45446	lincRNA
FBgn0053690	NA	NA	NA	2.19471626066193	0.548220461167619	1	NA	NA	NA	NA	NA	NA	NA	NA	NA	NA	NA	NA	NA	NA	NA	NA	NA	NA	-1.9385680870483	0.603184452906647	1	NA	NA	NA	CG33690	protein_coding
FBgn0267598	NA	NA	NA	NA	NA	NA	NA	NA	NA	1.98089128769691	0.570986254658723	1	NA	NA	NA	NA	NA	NA	NA	NA	NA	1.92349693581931	0.568472591460048	1	NA	NA	NA	NA	NA	NA	CR45936	lincRNA
FBgn0266937	NA	NA	NA	NA	NA	NA	NA	NA	NA	0.0680243182616817	0.98455273034685	1	NA	NA	NA	NA	NA	NA	NA	NA	NA	0.00798762889316521	0.998166920423231	1	NA	NA	NA	NA	NA	NA	CR45388	lincRNA
FBgn0266936	NA	NA	NA	NA	NA	NA	NA	NA	NA	1.86495799272663	0.604532527320909	1	NA	NA	NA	NA	NA	NA	NA	NA	NA	1.80244275322498	0.60494224457943	1	NA	NA	NA	NA	NA	NA	CR45387	lincRNA
FBgn0266770	NA	NA	NA	NA	NA	NA	NA	NA	NA	NA	NA	NA	NA	NA	NA	NA	NA	NA	NA	NA	NA	NA	NA	NA	NA	NA	NA	NA	NA	NA	CR45235	lincRNA
FBgn0085569	NA	NA	NA	NA	NA	NA	NA	NA	NA	NA	NA	NA	NA	NA	NA	0.11241102890284	0.975867101018066	1	NA	NA	NA	NA	NA	NA	NA	NA	NA	-0.0113289616244999	0.997503809089423	1	CG41242	protein_coding
FBgn0011958	NA	NA	NA	NA	NA	NA	NA	NA	NA	NA	NA	NA	NA	NA	NA	2.38667468947014	0.517744070523915	1	NA	NA	NA	NA	NA	NA	NA	NA	NA	2.26410982460876	0.52135564699879	1	tRNA:R2:42Ad	tRNA
FBgn0011931	NA	NA	NA	NA	NA	NA	2.04639051022376	0.581083055416824	1	NA	NA	NA	NA	NA	NA	NA	NA	NA	NA	NA	NA	NA	NA	NA	NA	NA	NA	-1.85369218953555	0.637978602977529	1	tRNA:N5:42Aa	tRNA
FBgn0011887	NA	NA	NA	NA	NA	NA	NA	NA	NA	0.948801681659402	0.769643897415088	1	NA	NA	NA	NA	NA	NA	NA	NA	NA	1.84874739620994	0.647200183199465	1	NA	NA	NA	NA	NA	NA	tRNA:K2:42Aa	tRNA
FBgn0086021	1.99715546648228	0.545008255911955	1	NA	NA	NA	NA	NA	NA	NA	NA	NA	NA	NA	NA	NA	NA	NA	NA	NA	NA	-1.84859198497364	0.590135524889456	1	NA	NA	NA	NA	NA	NA	snoRNA:MeU6-C68	snoRNA
FBgn0053475	1.96878908403379	0.554287205977293	1	NA	NA	NA	NA	NA	NA	NA	NA	NA	NA	NA	NA	NA	NA	NA	NA	NA	NA	-0.855056148206758	0.750099263189669	1	NA	NA	NA	NA	NA	NA	CG33475	protein_coding
FBgn0263482	NA	NA	NA	NA	NA	NA	2.06546644786675	0.528874632275942	1	NA	NA	NA	NA	NA	NA	NA	NA	NA	NA	NA	NA	NA	NA	NA	NA	NA	NA	-1.87432376178534	0.589747576550121	1	snoRNA:lola-c	snoRNA
FBgn0082993	NA	NA	NA	1.97958690383509	0.566631897220854	1	NA	NA	NA	NA	NA	NA	NA	NA	NA	NA	NA	NA	NA	NA	NA	NA	NA	NA	-1.74719160643384	0.628524470017386	1	NA	NA	NA	snoRNA:Psi28S-1936	snoRNA
FBgn0011877	NA	NA	NA	NA	NA	NA	NA	NA	NA	NA	NA	NA	1.05012352721522	0.741220634285416	1	NA	NA	NA	NA	NA	NA	NA	NA	NA	1.90894292770911	0.618708023242724	1	NA	NA	NA	tRNA:HPsi	pseudogene
FBgn0033726	NA	NA	NA	NA	NA	NA	NA	NA	NA	NA	NA	NA	0.152988142664695	0.965997338877207	1	NA	NA	NA	NA	NA	NA	NA	NA	NA	NA	NA	NA	NA	NA	NA	Cpr49Ad	protein_coding
FBgn0053752	NA	NA	NA	NA	NA	NA	NA	NA	NA	NA	NA	NA	NA	NA	NA	NA	NA	NA	NA	NA	NA	NA	NA	NA	NA	NA	NA	NA	NA	NA	CG33752	protein_coding
FBgn0266804	NA	NA	NA	NA	NA	NA	NA	NA	NA	NA	NA	NA	0.152988389223848	0.966571996516698	1	0.112410216101395	0.974595428069545	1	NA	NA	NA	NA	NA	NA	NA	NA	NA	NA	NA	NA	CR45266	lincRNA
FBgn0033950	NA	NA	NA	NA	NA	NA	NA	NA	NA	0.0680248827849851	0.985064047170991	1	NA	NA	NA	0.112411444503743	0.976447666436584	1	NA	NA	NA	NA	NA	NA	NA	NA	NA	NA	NA	NA	CG12862	protein_coding
FBgn0063373	NA	NA	NA	NA	NA	NA	NA	NA	NA	NA	NA	NA	NA	NA	NA	NA	NA	NA	NA	NA	NA	NA	NA	NA	NA	NA	NA	-0.0113293791979418	0.997449473167679	1	snoRNA:snR38:54Ec	snoRNA
FBgn0266380	NA	NA	NA	NA	NA	NA	NA	NA	NA	NA	NA	NA	1.79972109911717	0.65730566693326	1	NA	NA	NA	NA	NA	NA	NA	NA	NA	1.70373745218647	0.674501221217752	1	NA	NA	NA	CR45022	lincRNA
FBgn0011872	NA	NA	NA	NA	NA	NA	NA	NA	NA	NA	NA	NA	NA	NA	NA	2.15500269871634	0.579447486156672	1	NA	NA	NA	NA	NA	NA	NA	NA	NA	2.02591547504149	0.586661168821512	1	tRNA:G3:57BCb	tRNA
FBgn0262810	NA	NA	NA	NA	NA	NA	NA	NA	NA	1.81457004276357	0.653992642016493	1	NA	NA	NA	NA	NA	NA	NA	NA	NA	1.74750199687476	0.66604723264657	1	NA	NA	NA	NA	NA	NA	CG43181	protein_coding
FBgn0002561	0.146067376509162	0.966185178486687	1	NA	NA	NA	NA	NA	NA	NA	NA	NA	NA	NA	NA	NA	NA	NA	NA	NA	NA	NA	NA	NA	NA	NA	NA	NA	NA	NA	l(1)sc	protein_coding
FBgn0010294	NA	NA	NA	NA	NA	NA	NA	NA	NA	NA	NA	NA	2.02624727911645	0.563243095562376	1	NA	NA	NA	NA	NA	NA	NA	NA	NA	0.956992836515187	0.734063616989605	1	NA	NA	NA	ng2	protein_coding
FBgn0010295	NA	NA	NA	NA	NA	NA	NA	NA	NA	1.81457004276357	0.653992642016493	1	NA	NA	NA	NA	NA	NA	NA	NA	NA	1.74750199687476	0.66604723264657	1	NA	NA	NA	NA	NA	NA	ng3	protein_coding
FBgn0025118	NA	NA	NA	NA	NA	NA	NA	NA	NA	1.86495799272663	0.604532527320909	1	NA	NA	NA	NA	NA	NA	NA	NA	NA	1.80244275322498	0.60494224457943	1	NA	NA	NA	NA	NA	NA	tRNA:P:3E	tRNA
FBgn0262279	2.02194812471762	0.574033590325355	1	NA	NA	NA	NA	NA	NA	NA	NA	NA	NA	NA	NA	NA	NA	NA	NA	NA	NA	-0.894299199644858	0.771667191720534	1	NA	NA	NA	NA	NA	NA	mir-983-2	pre_miRNA
FBgn0029716	NA	NA	NA	NA	NA	NA	NA	NA	NA	NA	NA	NA	NA	NA	NA	NA	NA	NA	NA	NA	NA	NA	NA	NA	NA	NA	NA	NA	NA	NA	CG3546	protein_coding
FBgn0265692	NA	NA	NA	NA	NA	NA	NA	NA	NA	0.0680255317341221	0.985593414817815	1	NA	NA	NA	NA	NA	NA	NA	NA	NA	NA	NA	NA	NA	NA	NA	NA	NA	NA	CR44499	lincRNA
FBgn0259189	NA	NA	NA	NA	NA	NA	2.0502224958691	0.533767054412855	1	NA	NA	NA	NA	NA	NA	NA	NA	NA	NA	NA	NA	NA	NA	NA	NA	NA	NA	-1.85654836264212	0.595228800313552	1	Ir7e	protein_coding
FBgn0265701	NA	NA	NA	NA	NA	NA	NA	NA	NA	NA	NA	NA	NA	NA	NA	NA	NA	NA	NA	NA	NA	NA	NA	NA	0.0511942114848336	0.988069783746994	1	NA	NA	NA	CR44508	lincRNA
FBgn0052546	2.02194812471762	0.574033590325355	1	NA	NA	NA	NA	NA	NA	NA	NA	NA	NA	NA	NA	NA	NA	NA	NA	NA	NA	-1.85675658776049	0.645585270066257	1	NA	NA	NA	NA	NA	NA	tRNA:CR32546	tRNA
FBgn0263514	NA	NA	NA	NA	NA	NA	NA	NA	NA	NA	NA	NA	1.79972109911717	0.65730566693326	1	NA	NA	NA	NA	NA	NA	NA	NA	NA	1.70373745218647	0.674501221217752	1	NA	NA	NA	mir-4966	pre_miRNA
FBgn0053487	NA	NA	NA	NA	NA	NA	2.05285166655435	0.579144732169169	1	NA	NA	NA	NA	NA	NA	NA	NA	NA	NA	NA	NA	NA	NA	NA	NA	NA	NA	-0.897711235005069	0.76630041121653	1	CR33487	pseudogene
FBgn0267515	NA	NA	NA	NA	NA	NA	0.20362845249869	0.952397944254719	1	NA	NA	NA	NA	NA	NA	NA	NA	NA	NA	NA	NA	NA	NA	NA	NA	NA	NA	NA	NA	NA	28SrRNA-Psi:CR45855	pseudogene
FBgn0263465	NA	NA	NA	NA	NA	NA	NA	NA	NA	NA	NA	NA	NA	NA	NA	0.11241102890284	0.975867101018066	1	NA	NA	NA	NA	NA	NA	NA	NA	NA	-0.0113290878282906	0.997487753725878	1	snoRNA:kis-a	snoRNA
FBgn0051939	NA	NA	NA	NA	NA	NA	NA	NA	NA	NA	NA	NA	1.79972109911717	0.65730566693326	1	NA	NA	NA	NA	NA	NA	NA	NA	NA	1.70373745218647	0.674501221217752	1	NA	NA	NA	tRNA:CR31939	tRNA
FBgn0011860	NA	NA	NA	NA	NA	NA	NA	NA	NA	NA	NA	NA	NA	NA	NA	NA	NA	NA	NA	NA	NA	0.00798709389063193	0.998109513007649	1	NA	NA	NA	NA	NA	NA	tRNA:G3:22BCb	tRNA
FBgn0264996	NA	NA	NA	NA	NA	NA	2.0502224958691	0.533767054412855	1	NA	NA	NA	NA	NA	NA	NA	NA	NA	NA	NA	NA	NA	NA	NA	NA	NA	NA	-1.85654836264212	0.595228800313552	1	CR44147	lincRNA
FBgn0086266	1.91056345787727	0.608093555203888	1	NA	NA	NA	NA	NA	NA	NA	NA	NA	NA	NA	NA	NA	NA	NA	NA	NA	NA	-1.75958866664534	0.663653964553068	1	NA	NA	NA	NA	NA	NA	Vm26Ac	protein_coding
FBgn0267283	NA	NA	NA	NA	NA	NA	NA	NA	NA	NA	NA	NA	0.152988730171594	0.967320683228224	1	NA	NA	NA	NA	NA	NA	NA	NA	NA	NA	NA	NA	NA	NA	NA	CR45719	lincRNA
FBgn0267573	NA	NA	NA	NA	NA	NA	NA	NA	NA	NA	NA	NA	1.79972109911717	0.65730566693326	1	NA	NA	NA	NA	NA	NA	NA	NA	NA	1.70373745218647	0.674501221217752	1	NA	NA	NA	CR45913	lincRNA
FBgn0263037	1.91056345787727	0.608093555203888	1	NA	NA	NA	NA	NA	NA	NA	NA	NA	NA	NA	NA	NA	NA	NA	NA	NA	NA	-1.75958866664534	0.663653964553068	1	NA	NA	NA	NA	NA	NA	CG43332	protein_coding
FBgn0267015	2.49477829814958	0.43284841384738	1	NA	NA	NA	NA	NA	NA	NA	NA	NA	NA	NA	NA	NA	NA	NA	NA	NA	NA	-2.3428148261006	0.514145118381294	1	NA	NA	NA	NA	NA	NA	CR45459	lincRNA
FBgn0028864	NA	NA	NA	NA	NA	NA	2.0684995781928	0.527903385517923	1	NA	NA	NA	NA	NA	NA	NA	NA	NA	NA	NA	NA	NA	NA	NA	NA	NA	NA	-0.913760403303531	0.743977838219738	1	CG18477	protein_coding
FBgn0051822	0.146067078975158	0.965409583640606	1	0.188156243691764	0.956378841917601	1	NA	NA	NA	NA	NA	NA	NA	NA	NA	NA	NA	NA	NA	NA	NA	NA	NA	NA	NA	NA	NA	NA	NA	NA	CR31822	pseudogene
FBgn0266796	NA	NA	NA	NA	NA	NA	NA	NA	NA	1.81457004276357	0.653992642016493	1	NA	NA	NA	NA	NA	NA	NA	NA	NA	1.74750199687476	0.66604723264657	1	NA	NA	NA	NA	NA	NA	CR45258	lincRNA
FBgn0003931	NA	NA	NA	NA	NA	NA	NA	NA	NA	NA	NA	NA	NA	NA	NA	NA	NA	NA	NA	NA	NA	NA	NA	NA	NA	NA	NA	-0.0113298957195112	0.997377094337589	1	snRNA:U4:38AB	snRNA
FBgn0259859	NA	NA	NA	NA	NA	NA	NA	NA	NA	NA	NA	NA	NA	NA	NA	NA	NA	NA	NA	NA	NA	NA	NA	NA	NA	NA	NA	NA	NA	NA	Su(Ste):CR42428	lincRNA
FBgn0013706	NA	NA	NA	NA	NA	NA	NA	NA	NA	1.81457004276357	0.653992642016493	1	NA	NA	NA	NA	NA	NA	NA	NA	NA	1.74750199687476	0.66604723264657	1	NA	NA	NA	NA	NA	NA	mt:tRNA:S:UCN	tRNA
FBgn0085816	NA	NA	NA	NA	NA	NA	NA	NA	NA	NA	NA	NA	1.79972109911717	0.65730566693326	1	NA	NA	NA	NA	NA	NA	NA	NA	NA	1.70373745218647	0.674501221217752	1	NA	NA	NA	CR41606	rRNA
novel.250	NA	NA	NA	NA	NA	NA	NA	NA	NA	NA	NA	NA	0.152988909344141	0.967694492695015	1	0.112410216101395	0.974595428069545	1	NA	NA	NA	NA	NA	NA	NA	NA	NA	NA	NA	NA	-	-
novel.284	NA	NA	NA	NA	NA	NA	NA	NA	NA	NA	NA	NA	NA	NA	NA	2.15500269871634	0.579447486156672	1	NA	NA	NA	NA	NA	NA	NA	NA	NA	2.02591547504149	0.586661168821512	1	-	-
FBgn0085804	NA	NA	NA	NA	NA	NA	NA	NA	NA	NA	NA	NA	NA	NA	NA	NA	NA	NA	NA	NA	NA	NA	NA	NA	NA	NA	NA	-0.0113299062916737	0.997375548006534	1	CR41571	pseudogene
FBgn0261453	NA	NA	NA	NA	NA	NA	NA	NA	NA	NA	NA	NA	NA	NA	NA	NA	NA	NA	NA	NA	NA	NA	NA	NA	NA	NA	NA	NA	NA	NA	scaRNA:MeU2-C41	snoRNA
FBgn0011959	NA	NA	NA	NA	NA	NA	0.203628452244474	0.952396881479918	1	NA	NA	NA	NA	NA	NA	NA	NA	NA	NA	NA	NA	NA	NA	NA	NA	NA	NA	NA	NA	NA	tRNA:R2:84Fa	tRNA
FBgn0263480	NA	NA	NA	NA	NA	NA	NA	NA	NA	NA	NA	NA	NA	NA	NA	NA	NA	NA	NA	NA	NA	NA	NA	NA	NA	NA	NA	NA	NA	NA	snoRNA:Irbp-a	snoRNA
FBgn0011905	0.1460671557189	0.965614731377837	1	NA	NA	NA	NA	NA	NA	NA	NA	NA	NA	NA	NA	NA	NA	NA	NA	NA	NA	NA	NA	NA	NA	NA	NA	NA	NA	NA	tRNA:K5:87BC	tRNA
FBgn0266261	NA	NA	NA	NA	NA	NA	NA	NA	NA	NA	NA	NA	NA	NA	NA	NA	NA	NA	NA	NA	NA	NA	NA	NA	NA	NA	NA	NA	NA	NA	CG44956	protein_coding
FBgn0038131	NA	NA	NA	NA	NA	NA	NA	NA	NA	NA	NA	NA	NA	NA	NA	NA	NA	NA	NA	NA	NA	NA	NA	NA	NA	NA	NA	-0.0113293791979418	0.997449473167679	1	CG15888	protein_coding
FBgn0266733	NA	NA	NA	2.03077836823103	0.550401788385693	1	NA	NA	NA	NA	NA	NA	NA	NA	NA	NA	NA	NA	NA	NA	NA	NA	NA	NA	-1.78766340941111	0.615998186063965	1	NA	NA	NA	CR45206	lincRNA
FBgn0011858	NA	NA	NA	NA	NA	NA	NA	NA	NA	NA	NA	NA	NA	NA	NA	NA	NA	NA	NA	NA	NA	NA	NA	NA	NA	NA	NA	NA	NA	NA	tRNA:F2:89BC	tRNA
FBgn0051591	NA	NA	NA	NA	NA	NA	NA	NA	NA	NA	NA	NA	NA	NA	NA	1.95237306288775	0.628908403040481	1	NA	NA	NA	NA	NA	NA	NA	NA	NA	1.83247431738095	0.642857217658825	1	tRNA:V4:90C	tRNA
FBgn0051215	NA	NA	NA	NA	NA	NA	NA	NA	NA	2.05605629952888	0.609643366030496	1	NA	NA	NA	NA	NA	NA	NA	NA	NA	2.0022458374577	0.607771926649137	1	NA	NA	NA	NA	NA	NA	tRNA:CR31215	tRNA
FBgn0051333	0.146067042117547	0.965309743358235	1	NA	NA	NA	NA	NA	NA	NA	NA	NA	NA	NA	NA	NA	NA	NA	NA	NA	NA	NA	NA	NA	NA	NA	NA	NA	NA	NA	tRNA:CR31333	tRNA
FBgn0266172	NA	NA	NA	NA	NA	NA	NA	NA	NA	NA	NA	NA	NA	NA	NA	NA	NA	NA	NA	NA	NA	NA	NA	NA	NA	NA	NA	NA	NA	NA	pre-mod(mdg4)-E	protein_coding
FBgn0265450	NA	NA	NA	NA	NA	NA	NA	NA	NA	NA	NA	NA	NA	NA	NA	NA	NA	NA	NA	NA	NA	NA	NA	NA	NA	NA	NA	NA	NA	NA	CR44350	lincRNA
FBgn0039194	NA	NA	NA	NA	NA	NA	NA	NA	NA	NA	NA	NA	NA	NA	NA	NA	NA	NA	NA	NA	NA	NA	NA	NA	NA	NA	NA	NA	NA	NA	CG13614	protein_coding
FBgn0039288	NA	NA	NA	NA	NA	NA	NA	NA	NA	NA	NA	NA	NA	NA	NA	NA	NA	NA	NA	NA	NA	NA	NA	NA	NA	NA	NA	NA	NA	NA	CG13653	protein_coding
FBgn0051070	NA	NA	NA	NA	NA	NA	NA	NA	NA	2.05605629952888	0.609643366030496	1	NA	NA	NA	NA	NA	NA	NA	NA	NA	2.0022458374577	0.607771926649137	1	NA	NA	NA	NA	NA	NA	tRNA:CR31070	tRNA
FBgn0265315	NA	NA	NA	NA	NA	NA	NA	NA	NA	NA	NA	NA	NA	NA	NA	NA	NA	NA	NA	NA	NA	NA	NA	NA	NA	NA	NA	NA	NA	NA	CR44288	lincRNA
FBgn0067407	NA	NA	NA	NA	NA	NA	NA	NA	NA	NA	NA	NA	NA	NA	NA	0.112410437017753	0.974960830318311	1	NA	NA	NA	NA	NA	NA	NA	NA	NA	NA	NA	NA	Or98P	pseudogene
FBgn0086064	NA	NA	NA	NA	NA	NA	NA	NA	NA	NA	NA	NA	NA	NA	NA	0.112411058776265	0.975910271996099	1	NA	NA	NA	NA	NA	NA	NA	NA	NA	NA	NA	NA	snoRNA:Me28S-G3113b	snoRNA
FBgn0052312	NA	NA	NA	NA	NA	NA	NA	NA	NA	NA	NA	NA	NA	NA	NA	NA	NA	NA	NA	NA	NA	NA	NA	NA	NA	NA	NA	NA	NA	NA	tRNA:CR32312	tRNA
FBgn0052304	NA	NA	NA	NA	NA	NA	NA	NA	NA	NA	NA	NA	NA	NA	NA	NA	NA	NA	NA	NA	NA	NA	NA	NA	NA	NA	NA	-0.0113299929216586	0.997362773464817	1	obst-I	protein_coding
FBgn0003938	2.04858029047099	0.528303720141123	1	NA	NA	NA	NA	NA	NA	NA	NA	NA	NA	NA	NA	NA	NA	NA	NA	NA	NA	-1.89286368888101	0.576870715966635	1	NA	NA	NA	NA	NA	NA	snRNA:U5:63BC	snRNA
FBgn0052376	NA	NA	NA	NA	NA	NA	NA	NA	NA	NA	NA	NA	NA	NA	NA	NA	NA	NA	NA	NA	NA	NA	NA	NA	NA	NA	NA	NA	NA	NA	CG32376	protein_coding
FBgn0053272	NA	NA	NA	NA	NA	NA	NA	NA	NA	NA	NA	NA	NA	NA	NA	NA	NA	NA	NA	NA	NA	NA	NA	NA	NA	NA	NA	NA	NA	NA	CG33272	protein_coding
FBgn0267540	NA	NA	NA	NA	NA	NA	NA	NA	NA	NA	NA	NA	NA	NA	NA	NA	NA	NA	NA	NA	NA	NA	NA	NA	NA	NA	NA	NA	NA	NA	CR45880	lincRNA
FBgn0262396	NA	NA	NA	NA	NA	NA	NA	NA	NA	NA	NA	NA	NA	NA	NA	NA	NA	NA	NA	NA	NA	NA	NA	NA	0.0511953575399318	0.988846194494345	1	NA	NA	NA	mir-314	pre_miRNA
FBgn0052093	NA	NA	NA	NA	NA	NA	NA	NA	NA	NA	NA	NA	NA	NA	NA	NA	NA	NA	NA	NA	NA	NA	NA	NA	NA	NA	NA	NA	NA	NA	tRNA:CR32093	tRNA
FBgn0011927	NA	NA	NA	NA	NA	NA	NA	NA	NA	NA	NA	NA	2.2399854922301	0.541299692109898	1	NA	NA	NA	NA	NA	NA	NA	NA	NA	2.12604366966882	0.552656356341485	1	NA	NA	NA	tRNA:M3:70Fa	tRNA
FBgn0040809	NA	NA	NA	NA	NA	NA	NA	NA	NA	2.05605629952888	0.609643366030496	1	NA	NA	NA	NA	NA	NA	NA	NA	NA	2.0022458374577	0.607771926649137	1	NA	NA	NA	NA	NA	NA	CG13465	protein_coding
FBgn0040296	2.07857836342868	0.556352854632435	1	NA	NA	NA	NA	NA	NA	NA	NA	NA	NA	NA	NA	NA	NA	NA	NA	NA	NA	-1.93361637638024	0.625851867832874	1	NA	NA	NA	NA	NA	NA	Ocho	protein_coding
FBgn0266946	NA	NA	NA	NA	NA	NA	NA	NA	NA	NA	NA	NA	NA	NA	NA	NA	NA	NA	NA	NA	NA	0.00798744252018605	0.998147521764537	1	NA	NA	NA	NA	NA	NA	CR45397	lincRNA
FBgn0040797	0.146067078975158	0.965409583640606	1	NA	NA	NA	NA	NA	NA	NA	NA	NA	NA	NA	NA	NA	NA	NA	NA	NA	NA	NA	NA	NA	NA	NA	NA	NA	NA	NA	CG13066	protein_coding
FBgn0040796	NA	NA	NA	NA	NA	NA	NA	NA	NA	NA	NA	NA	NA	NA	NA	NA	NA	NA	NA	NA	NA	NA	NA	NA	NA	NA	NA	NA	NA	NA	CG13064	protein_coding
FBgn0036593	NA	NA	NA	NA	NA	NA	NA	NA	NA	1.90899012806633	0.636516618809891	1	NA	NA	NA	NA	NA	NA	NA	NA	NA	1.84874739620994	0.647200183199465	1	NA	NA	NA	NA	NA	NA	CG13048	protein_coding
FBgn0036711	NA	NA	NA	NA	NA	NA	NA	NA	NA	NA	NA	NA	NA	NA	NA	NA	NA	NA	NA	NA	NA	NA	NA	NA	0.0511950642509783	0.988662020200671	1	NA	NA	NA	CG13727	protein_coding
FBgn0265758	NA	NA	NA	NA	NA	NA	NA	NA	NA	0.0680248827849851	0.985064047170991	1	NA	NA	NA	NA	NA	NA	NA	NA	NA	NA	NA	NA	NA	NA	NA	NA	NA	NA	CR44565	lincRNA
FBgn0261997	NA	NA	NA	NA	NA	NA	2.04639051022376	0.581083055416824	1	NA	NA	NA	NA	NA	NA	NA	NA	NA	NA	NA	NA	NA	NA	NA	NA	NA	NA	-1.85369218953555	0.637978602977529	1	CG42815	protein_coding
FBgn0264484	NA	NA	NA	NA	NA	NA	NA	NA	NA	NA	NA	NA	NA	NA	NA	NA	NA	NA	NA	NA	NA	NA	NA	NA	NA	NA	NA	NA	NA	NA	CR43892	lincRNA
FBgn0267238	NA	NA	NA	NA	NA	NA	2.04639051022376	0.581083055416824	1	NA	NA	NA	NA	NA	NA	NA	NA	NA	NA	NA	NA	NA	NA	NA	NA	NA	NA	-1.85369218953555	0.637978602977529	1	CR45678	lincRNA
FBgn0266585	NA	NA	NA	2.19471626066193	0.548220461167619	1	NA	NA	NA	NA	NA	NA	NA	NA	NA	NA	NA	NA	NA	NA	NA	NA	NA	NA	-1.9385680870483	0.603184452906647	1	NA	NA	NA	tRNA:CR32456	tRNA
FBgn0085784	NA	NA	NA	NA	NA	NA	NA	NA	NA	NA	NA	NA	NA	NA	NA	NA	NA	NA	NA	NA	NA	NA	NA	NA	NA	NA	NA	NA	NA	NA	CR41379	pseudogene
FBgn0011935	NA	NA	NA	NA	NA	NA	NA	NA	NA	NA	NA	NA	NA	NA	NA	NA	NA	NA	NA	NA	NA	NA	NA	NA	NA	NA	NA	NA	NA	NA	tRNA:N5:42Ae	tRNA
FBgn0265061	NA	NA	NA	NA	NA	NA	NA	NA	NA	NA	NA	NA	NA	NA	NA	0.112410688109677	0.975357589170353	1	NA	NA	NA	NA	NA	NA	NA	NA	NA	NA	NA	NA	CR44172	lincRNA
FBgn0266847	NA	NA	NA	NA	NA	NA	NA	NA	NA	NA	NA	NA	1.79972109911717	0.65730566693326	1	NA	NA	NA	NA	NA	NA	NA	NA	NA	1.70373745218647	0.674501221217752	1	NA	NA	NA	CR45309	lincRNA
FBgn0262806	NA	NA	NA	NA	NA	NA	0.203628463360904	0.95244328829894	1	NA	NA	NA	NA	NA	NA	NA	NA	NA	NA	NA	NA	NA	NA	NA	NA	NA	NA	NA	NA	NA	CR43177	pseudogene
FBgn0263481	NA	NA	NA	NA	NA	NA	NA	NA	NA	NA	NA	NA	NA	NA	NA	NA	NA	NA	NA	NA	NA	NA	NA	NA	NA	NA	NA	-0.0113299062916737	0.997375548006534	1	snoRNA:lola-b	snoRNA
FBgn0050257	NA	NA	NA	NA	NA	NA	NA	NA	NA	NA	NA	NA	NA	NA	NA	NA	NA	NA	NA	NA	NA	NA	NA	NA	NA	NA	NA	NA	NA	NA	tRNA:CR30257	tRNA
FBgn0266857	NA	NA	NA	NA	NA	NA	NA	NA	NA	NA	NA	NA	NA	NA	NA	NA	NA	NA	NA	NA	NA	NA	NA	NA	NA	NA	NA	NA	NA	NA	CR45318	lincRNA
FBgn0050249	NA	NA	NA	1.84620220385335	0.649106684795681	1	NA	NA	NA	NA	NA	NA	NA	NA	NA	NA	NA	NA	NA	NA	NA	NA	NA	NA	-1.61966216527479	0.689664017876034	1	NA	NA	NA	tRNA:CR30249	tRNA
FBgn0050251	NA	NA	NA	NA	NA	NA	NA	NA	NA	NA	NA	NA	NA	NA	NA	NA	NA	NA	NA	NA	NA	NA	NA	NA	NA	NA	NA	NA	NA	NA	tRNA:CR30251	tRNA
FBgn0011885	NA	NA	NA	NA	NA	NA	NA	NA	NA	NA	NA	NA	NA	NA	NA	NA	NA	NA	NA	NA	NA	NA	NA	NA	NA	NA	NA	NA	NA	NA	tRNA:I:49Fe	tRNA
FBgn0082951	NA	NA	NA	NA	NA	NA	NA	NA	NA	2.05605629952888	0.609643366030496	1	NA	NA	NA	NA	NA	NA	NA	NA	NA	2.0022458374577	0.607771926649137	1	NA	NA	NA	NA	NA	NA	snoRNA:Me18S-C1366	snoRNA
FBgn0082950	NA	NA	NA	NA	NA	NA	NA	NA	NA	1.86495799272663	0.604532527320909	1	NA	NA	NA	NA	NA	NA	NA	NA	NA	1.80244275322498	0.60494224457943	1	NA	NA	NA	NA	NA	NA	snoRNA:Me18S-G1952	snoRNA
FBgn0082952	NA	NA	NA	1.97958690383509	0.566631897220854	1	NA	NA	NA	NA	NA	NA	NA	NA	NA	NA	NA	NA	NA	NA	NA	NA	NA	NA	-1.74719160643384	0.628524470017386	1	NA	NA	NA	snoRNA:Me18S-A1061	snoRNA
FBgn0053467	1.96878908403379	0.554287205977293	1	NA	NA	NA	NA	NA	NA	NA	NA	NA	NA	NA	NA	NA	NA	NA	NA	NA	NA	-1.8110443753522	0.601457940593379	1	NA	NA	NA	NA	NA	NA	CG33467	protein_coding
FBgn0262446	NA	NA	NA	NA	NA	NA	NA	NA	NA	NA	NA	NA	NA	NA	NA	NA	NA	NA	NA	NA	NA	NA	NA	NA	NA	NA	NA	NA	NA	NA	mir-137	pre_miRNA
FBgn0034131	NA	NA	NA	NA	NA	NA	NA	NA	NA	NA	NA	NA	NA	NA	NA	NA	NA	NA	NA	NA	NA	NA	NA	NA	NA	NA	NA	NA	NA	NA	CG15712	protein_coding
FBgn0050458	NA	NA	NA	0.18815643506831	0.957058476518372	1	NA	NA	NA	NA	NA	NA	NA	NA	NA	NA	NA	NA	NA	NA	NA	NA	NA	NA	NA	NA	NA	NA	NA	NA	CG30458	protein_coding
FBgn0063384	NA	NA	NA	NA	NA	NA	NA	NA	NA	NA	NA	NA	NA	NA	NA	NA	NA	NA	NA	NA	NA	NA	NA	NA	NA	NA	NA	NA	NA	NA	snoRNA:U29:54Eb	snoRNA
FBgn0063382	NA	NA	NA	NA	NA	NA	NA	NA	NA	NA	NA	NA	NA	NA	NA	NA	NA	NA	NA	NA	NA	NA	NA	NA	NA	NA	NA	NA	NA	NA	snoRNA:U29:54Ed	snoRNA
FBgn0063388	NA	NA	NA	NA	NA	NA	NA	NA	NA	2.05605629952888	0.609643366030496	1	NA	NA	NA	NA	NA	NA	NA	NA	NA	2.0022458374577	0.607771926649137	1	NA	NA	NA	NA	NA	NA	snoRNA:U27:54Ea	snoRNA
FBgn0266849	NA	NA	NA	1.84620220385335	0.649106684795681	1	NA	NA	NA	NA	NA	NA	NA	NA	NA	NA	NA	NA	NA	NA	NA	NA	NA	NA	-1.61966216527479	0.689664017876034	1	NA	NA	NA	CR45310	lincRNA
FBgn0267587	NA	NA	NA	0.18815619693424	0.956207828314023	1	NA	NA	NA	NA	NA	NA	NA	NA	NA	NA	NA	NA	NA	NA	NA	NA	NA	NA	NA	NA	NA	NA	NA	NA	CR45925	lincRNA
FBgn0050225	NA	NA	NA	NA	NA	NA	2.0847434158908	0.569536360379394	1	NA	NA	NA	NA	NA	NA	NA	NA	NA	NA	NA	NA	NA	NA	NA	NA	NA	NA	-1.89515494540755	0.626126002765442	1	tRNA:CR30225	tRNA
FBgn0050326	NA	NA	NA	NA	NA	NA	2.0847434158908	0.569536360379394	1	NA	NA	NA	NA	NA	NA	NA	NA	NA	NA	NA	NA	NA	NA	NA	NA	NA	NA	-1.89515494540755	0.626126002765442	1	tRNA:CR30326	tRNA
FBgn0065076	NA	NA	NA	NA	NA	NA	NA	NA	NA	NA	NA	NA	NA	NA	NA	1.95237306288775	0.628908403040481	1	NA	NA	NA	NA	NA	NA	NA	NA	NA	1.83247431738095	0.642857217658825	1	snoRNA:185	snoRNA
FBgn0050155	1.91056345787727	0.608093555203888	1	NA	NA	NA	NA	NA	NA	NA	NA	NA	NA	NA	NA	NA	NA	NA	NA	NA	NA	-1.75958866664534	0.663653964553068	1	NA	NA	NA	NA	NA	NA	tRNA:CR30155	tRNA
FBgn0263741	NA	NA	NA	2.19471626066193	0.548220461167619	1	NA	NA	NA	NA	NA	NA	NA	NA	NA	NA	NA	NA	NA	NA	NA	NA	NA	NA	-1.9385680870483	0.603184452906647	1	NA	NA	NA	CG43666	protein_coding
FBgn0050209	NA	NA	NA	NA	NA	NA	NA	NA	NA	NA	NA	NA	NA	NA	NA	NA	NA	NA	NA	NA	NA	NA	NA	NA	NA	NA	NA	NA	NA	NA	tRNA:CR30209	tRNA
FBgn0050406	NA	NA	NA	NA	NA	NA	NA	NA	NA	NA	NA	NA	1.79972109911717	0.65730566693326	1	NA	NA	NA	NA	NA	NA	NA	NA	NA	1.70373745218647	0.674501221217752	1	NA	NA	NA	tRNA:CR30406	tRNA
FBgn0034900	NA	NA	NA	NA	NA	NA	NA	NA	NA	NA	NA	NA	NA	NA	NA	NA	NA	NA	NA	NA	NA	NA	NA	NA	NA	NA	NA	NA	NA	NA	CG12491	protein_coding
FBgn0265154	NA	NA	NA	0.188156384208472	0.956880963081757	1	NA	NA	NA	NA	NA	NA	NA	NA	NA	NA	NA	NA	NA	NA	NA	NA	NA	NA	NA	NA	NA	NA	NA	NA	Ir60f	pseudogene
FBgn0264876	NA	NA	NA	NA	NA	NA	NA	NA	NA	NA	NA	NA	NA	NA	NA	NA	NA	NA	NA	NA	NA	NA	NA	NA	NA	NA	NA	NA	NA	NA	CR44067	lincRNA
FBgn0014903	NA	NA	NA	2.03077836823103	0.550401788385693	1	NA	NA	NA	NA	NA	NA	NA	NA	NA	NA	NA	NA	NA	NA	NA	NA	NA	NA	-1.78766340941111	0.615998186063965	1	NA	NA	NA	CG14630	protein_coding
FBgn0040357	NA	NA	NA	NA	NA	NA	NA	NA	NA	NA	NA	NA	NA	NA	NA	NA	NA	NA	NA	NA	NA	NA	NA	NA	NA	NA	NA	NA	NA	NA	CG14624	protein_coding
FBgn0265531	NA	NA	NA	NA	NA	NA	NA	NA	NA	NA	NA	NA	1.79972109911717	0.65730566693326	1	NA	NA	NA	NA	NA	NA	NA	NA	NA	1.70373745218647	0.674501221217752	1	NA	NA	NA	CR44381	lincRNA
FBgn0263531	NA	NA	NA	NA	NA	NA	NA	NA	NA	NA	NA	NA	NA	NA	NA	NA	NA	NA	NA	NA	NA	NA	NA	NA	NA	NA	NA	NA	NA	NA	mir-4955	pre_miRNA
FBgn0052785	NA	NA	NA	NA	NA	NA	NA	NA	NA	NA	NA	NA	2.0114566146937	0.609217461173911	1	NA	NA	NA	NA	NA	NA	NA	NA	NA	1.90894292770911	0.618708023242724	1	NA	NA	NA	tRNA:CR32785	tRNA
FBgn0085366	NA	NA	NA	NA	NA	NA	NA	NA	NA	NA	NA	NA	0.152988321547174	0.966417169368796	1	NA	NA	NA	NA	NA	NA	NA	NA	NA	NA	NA	NA	NA	NA	NA	CG34337	protein_coding
FBgn0086045	NA	NA	NA	NA	NA	NA	NA	NA	NA	NA	NA	NA	NA	NA	NA	NA	NA	NA	NA	NA	NA	NA	NA	NA	NA	NA	NA	NA	NA	NA	snoRNA:Me18S-A627	snoRNA
FBgn0040941	NA	NA	NA	NA	NA	NA	NA	NA	NA	NA	NA	NA	NA	NA	NA	NA	NA	NA	NA	NA	NA	NA	NA	NA	NA	NA	NA	NA	NA	NA	CG15308	protein_coding
FBgn0267184	NA	NA	NA	NA	NA	NA	NA	NA	NA	NA	NA	NA	NA	NA	NA	NA	NA	NA	NA	NA	NA	NA	NA	NA	NA	NA	NA	NA	NA	NA	CR45624	lincRNA
FBgn0262187	2.02194812471762	0.574033590325355	1	NA	NA	NA	NA	NA	NA	NA	NA	NA	NA	NA	NA	NA	NA	NA	NA	NA	NA	-1.85675658776049	0.645585270066257	1	NA	NA	NA	NA	NA	NA	mir-970	pre_miRNA
FBgn0267273	NA	NA	NA	NA	NA	NA	NA	NA	NA	NA	NA	NA	NA	NA	NA	NA	NA	NA	NA	NA	NA	NA	NA	NA	NA	NA	NA	NA	NA	NA	CR45709	lincRNA
FBgn0030492	NA	NA	NA	NA	NA	NA	NA	NA	NA	NA	NA	NA	NA	NA	NA	NA	NA	NA	NA	NA	NA	NA	NA	NA	NA	NA	NA	-0.0113298957195112	0.997377094337589	1	CG15754	protein_coding
FBgn0011974	NA	NA	NA	NA	NA	NA	NA	NA	NA	NA	NA	NA	2.0114566146937	0.609217461173911	1	NA	NA	NA	NA	NA	NA	NA	NA	NA	1.90894292770911	0.618708023242724	1	NA	NA	NA	tRNA:S474:12Eh	tRNA
FBgn0011981	NA	NA	NA	NA	NA	NA	NA	NA	NA	NA	NA	NA	NA	NA	NA	NA	NA	NA	NA	NA	NA	NA	NA	NA	NA	NA	NA	NA	NA	NA	tRNA:S774:12Ef	tRNA
FBgn0003057	NA	NA	NA	NA	NA	NA	NA	NA	NA	NA	NA	NA	NA	NA	NA	NA	NA	NA	NA	NA	NA	NA	NA	NA	NA	NA	NA	NA	NA	NA	CG10598	protein_coding
FBgn0262228	NA	NA	NA	NA	NA	NA	NA	NA	NA	NA	NA	NA	NA	NA	NA	NA	NA	NA	NA	NA	NA	NA	NA	NA	NA	NA	NA	NA	NA	NA	mir-975	pre_miRNA
FBgn0262341	NA	NA	NA	NA	NA	NA	NA	NA	NA	NA	NA	NA	0.152988321547174	0.966417169368796	1	NA	NA	NA	NA	NA	NA	NA	NA	NA	NA	NA	NA	NA	NA	NA	mir-976	pre_miRNA
FBgn0267741	NA	NA	NA	NA	NA	NA	NA	NA	NA	1.86495799272663	0.604532527320909	1	NA	NA	NA	NA	NA	NA	NA	NA	NA	1.80244275322498	0.60494224457943	1	NA	NA	NA	NA	NA	NA	CR46072	pseudogene
FBgn0031135	NA	NA	NA	NA	NA	NA	NA	NA	NA	NA	NA	NA	NA	NA	NA	NA	NA	NA	NA	NA	NA	NA	NA	NA	NA	NA	NA	NA	NA	NA	CR11235	pseudogene
FBgn0085521	NA	NA	NA	NA	NA	NA	0.203628452244474	0.952396881479918	1	NA	NA	NA	NA	NA	NA	NA	NA	NA	NA	NA	NA	NA	NA	NA	NA	NA	NA	NA	NA	NA	CG40813	protein_coding
FBgn0051963	NA	NA	NA	NA	NA	NA	NA	NA	NA	NA	NA	NA	NA	NA	NA	NA	NA	NA	NA	NA	NA	NA	NA	NA	NA	NA	NA	NA	NA	NA	tRNA:CR31963	tRNA
FBgn0267282	NA	NA	NA	NA	NA	NA	NA	NA	NA	NA	NA	NA	NA	NA	NA	NA	NA	NA	NA	NA	NA	NA	NA	NA	0.0511947591041719	0.98846036765298	1	NA	NA	NA	CR45718	lincRNA
FBgn0266880	NA	NA	NA	NA	NA	NA	NA	NA	NA	NA	NA	NA	NA	NA	NA	NA	NA	NA	NA	NA	NA	NA	NA	NA	NA	NA	NA	NA	NA	NA	CR45341	lincRNA
FBgn0063389	NA	NA	NA	NA	NA	NA	NA	NA	NA	NA	NA	NA	NA	NA	NA	NA	NA	NA	NA	NA	NA	NA	NA	NA	0.051195290982781	0.988805187343074	1	NA	NA	NA	snoRNA:Me18S-G1620	snoRNA
FBgn0267425	NA	NA	NA	NA	NA	NA	NA	NA	NA	NA	NA	NA	NA	NA	NA	NA	NA	NA	NA	NA	NA	NA	NA	NA	NA	NA	NA	NA	NA	NA	CR45778	lincRNA
FBgn0266144	NA	NA	NA	NA	NA	NA	NA	NA	NA	NA	NA	NA	NA	NA	NA	NA	NA	NA	NA	NA	NA	NA	NA	NA	NA	NA	NA	NA	NA	NA	CR44850	lincRNA
FBgn0267016	NA	NA	NA	NA	NA	NA	NA	NA	NA	NA	NA	NA	NA	NA	NA	NA	NA	NA	NA	NA	NA	NA	NA	NA	NA	NA	NA	NA	NA	NA	CR45460	lincRNA
FBgn0266154	NA	NA	NA	NA	NA	NA	2.0847434158908	0.569536360379394	1	NA	NA	NA	NA	NA	NA	NA	NA	NA	NA	NA	NA	NA	NA	NA	NA	NA	NA	-1.89515494540755	0.626126002765442	1	CR44860	lincRNA
FBgn0264544	NA	NA	NA	NA	NA	NA	NA	NA	NA	NA	NA	NA	NA	NA	NA	NA	NA	NA	NA	NA	NA	NA	NA	NA	NA	NA	NA	NA	NA	NA	CG43923	protein_coding
FBgn0265668	NA	NA	NA	NA	NA	NA	NA	NA	NA	NA	NA	NA	NA	NA	NA	NA	NA	NA	NA	NA	NA	NA	NA	NA	NA	NA	NA	NA	NA	NA	CG44475	protein_coding
FBgn0051824	NA	NA	NA	NA	NA	NA	NA	NA	NA	NA	NA	NA	NA	NA	NA	NA	NA	NA	NA	NA	NA	NA	NA	NA	NA	NA	NA	NA	NA	NA	CR31824	pseudogene
FBgn0263568	NA	NA	NA	NA	NA	NA	NA	NA	NA	NA	NA	NA	NA	NA	NA	NA	NA	NA	NA	NA	NA	NA	NA	NA	NA	NA	NA	NA	NA	NA	mir-4946	pre_miRNA
FBgn0265079	NA	NA	NA	NA	NA	NA	2.0847434158908	0.569536360379394	1	NA	NA	NA	NA	NA	NA	NA	NA	NA	NA	NA	NA	NA	NA	NA	NA	NA	NA	-1.89515494540755	0.626126002765442	1	CR44190	lincRNA
FBgn0082937	NA	NA	NA	NA	NA	NA	NA	NA	NA	NA	NA	NA	NA	NA	NA	NA	NA	NA	NA	NA	NA	NA	NA	NA	NA	NA	NA	NA	NA	NA	snoRNA:Me28S-C2645b	snoRNA
FBgn0053804	NA	NA	NA	NA	NA	NA	NA	NA	NA	NA	NA	NA	NA	NA	NA	NA	NA	NA	NA	NA	NA	NA	NA	NA	NA	NA	NA	NA	NA	NA	His1:CG33804	protein_coding
FBgn0053872	NA	NA	NA	NA	NA	NA	2.0847434158908	0.569536360379394	1	NA	NA	NA	NA	NA	NA	NA	NA	NA	NA	NA	NA	NA	NA	NA	NA	NA	NA	-1.89515494540755	0.626126002765442	1	His2B:CG33872	protein_coding
FBgn0262885	NA	NA	NA	NA	NA	NA	NA	NA	NA	NA	NA	NA	NA	NA	NA	NA	NA	NA	NA	NA	NA	NA	NA	NA	NA	NA	NA	NA	NA	NA	CR43240	pseudogene
FBgn0259852	NA	NA	NA	NA	NA	NA	NA	NA	NA	NA	NA	NA	NA	NA	NA	NA	NA	NA	NA	NA	NA	NA	NA	NA	NA	NA	NA	NA	NA	NA	Su(Ste):CR42421	lincRNA
FBgn0259843	NA	NA	NA	NA	NA	NA	NA	NA	NA	NA	NA	NA	NA	NA	NA	NA	NA	NA	NA	NA	NA	NA	NA	NA	NA	NA	NA	NA	NA	NA	Su(Ste):CR42412	lincRNA
FBgn0259869	NA	NA	NA	NA	NA	NA	NA	NA	NA	NA	NA	NA	NA	NA	NA	NA	NA	NA	NA	NA	NA	NA	NA	NA	NA	NA	NA	NA	NA	NA	Su(Ste):CR42438	lincRNA
FBgn0259847	NA	NA	NA	NA	NA	NA	NA	NA	NA	NA	NA	NA	NA	NA	NA	NA	NA	NA	NA	NA	NA	NA	NA	NA	NA	NA	NA	NA	NA	NA	Su(Ste):CR42416	lincRNA
FBgn0267506	NA	NA	NA	NA	NA	NA	NA	NA	NA	NA	NA	NA	NA	NA	NA	NA	NA	NA	NA	NA	NA	NA	NA	NA	NA	NA	NA	NA	NA	NA	pre-rRNA:CR45846	rRNA
FBgn0013707	NA	NA	NA	NA	NA	NA	2.05285166655435	0.579144732169169	1	NA	NA	NA	NA	NA	NA	NA	NA	NA	NA	NA	NA	NA	NA	NA	NA	NA	NA	-1.85821871473235	0.63669279031965	1	mt:tRNA:T	tRNA
FBgn0085761	NA	NA	NA	NA	NA	NA	NA	NA	NA	NA	NA	NA	NA	NA	NA	1.80618145302737	0.655928168774284	1	NA	NA	NA	NA	NA	NA	NA	NA	NA	1.68149557223871	0.678305760794825	1	CR40642	rRNA
novel.51	NA	NA	NA	NA	NA	NA	NA	NA	NA	NA	NA	NA	NA	NA	NA	0.112411444503743	0.976447666436584	1	NA	NA	NA	NA	NA	NA	NA	NA	NA	NA	NA	NA	-	-
novel.126	NA	NA	NA	NA	NA	NA	NA	NA	NA	NA	NA	NA	NA	NA	NA	NA	NA	NA	NA	NA	NA	NA	NA	NA	NA	NA	NA	NA	NA	NA	-	-
novel.158	NA	NA	NA	NA	NA	NA	NA	NA	NA	NA	NA	NA	NA	NA	NA	NA	NA	NA	NA	NA	NA	NA	NA	NA	NA	NA	NA	NA	NA	NA	-	-
FBgn0266235	NA	NA	NA	NA	NA	NA	NA	NA	NA	NA	NA	NA	NA	NA	NA	NA	NA	NA	NA	NA	NA	NA	NA	NA	NA	NA	NA	NA	NA	NA	CR44930	lincRNA
FBgn0051485	NA	NA	NA	NA	NA	NA	NA	NA	NA	NA	NA	NA	NA	NA	NA	NA	NA	NA	NA	NA	NA	NA	NA	NA	NA	NA	NA	NA	NA	NA	tRNA:CR31485:Psi	pseudogene
FBgn0263565	NA	NA	NA	NA	NA	NA	NA	NA	NA	NA	NA	NA	NA	NA	NA	NA	NA	NA	NA	NA	NA	NA	NA	NA	NA	NA	NA	NA	NA	NA	mir-4950	pre_miRNA
FBgn0263596	NA	NA	NA	NA	NA	NA	NA	NA	NA	NA	NA	NA	NA	NA	NA	NA	NA	NA	NA	NA	NA	NA	NA	NA	NA	NA	NA	NA	NA	NA	CG43618	protein_coding
FBgn0086052	NA	NA	NA	NA	NA	NA	NA	NA	NA	NA	NA	NA	NA	NA	NA	NA	NA	NA	NA	NA	NA	NA	NA	NA	NA	NA	NA	NA	NA	NA	snoRNA:Me18S-G423	snoRNA
FBgn0051410	NA	NA	NA	NA	NA	NA	NA	NA	NA	NA	NA	NA	NA	NA	NA	NA	NA	NA	NA	NA	NA	NA	NA	NA	NA	NA	NA	NA	NA	NA	Npc2e	protein_coding
FBgn0262420	NA	NA	NA	NA	NA	NA	NA	NA	NA	NA	NA	NA	NA	NA	NA	NA	NA	NA	NA	NA	NA	NA	NA	NA	NA	NA	NA	NA	NA	NA	mir-318	pre_miRNA
FBgn0262315	NA	NA	NA	NA	NA	NA	NA	NA	NA	NA	NA	NA	NA	NA	NA	NA	NA	NA	NA	NA	NA	NA	NA	NA	NA	NA	NA	NA	NA	NA	mir-2493	pre_miRNA
FBgn0266250	NA	NA	NA	NA	NA	NA	NA	NA	NA	NA	NA	NA	NA	NA	NA	NA	NA	NA	NA	NA	NA	NA	NA	NA	NA	NA	NA	NA	NA	NA	CR44945	lincRNA
FBgn0038527	NA	NA	NA	NA	NA	NA	NA	NA	NA	NA	NA	NA	NA	NA	NA	NA	NA	NA	NA	NA	NA	NA	NA	NA	NA	NA	NA	NA	NA	NA	CG14324	protein_coding
FBgn0051579	NA	NA	NA	NA	NA	NA	NA	NA	NA	NA	NA	NA	NA	NA	NA	NA	NA	NA	NA	NA	NA	NA	NA	NA	NA	NA	NA	NA	NA	NA	tRNA:CR31579	tRNA
FBgn0051580	NA	NA	NA	NA	NA	NA	NA	NA	NA	NA	NA	NA	NA	NA	NA	NA	NA	NA	NA	NA	NA	NA	NA	NA	NA	NA	NA	NA	NA	NA	tRNA:CR31580	tRNA
FBgn0012003	NA	NA	NA	NA	NA	NA	NA	NA	NA	NA	NA	NA	NA	NA	NA	NA	NA	NA	NA	NA	NA	NA	NA	NA	NA	NA	NA	NA	NA	NA	tRNA:V3b:92Ba	tRNA
FBgn0051334	NA	NA	NA	NA	NA	NA	NA	NA	NA	NA	NA	NA	NA	NA	NA	NA	NA	NA	NA	NA	NA	NA	NA	NA	NA	NA	NA	NA	NA	NA	tRNA:CR31334	tRNA
FBgn0261843	NA	NA	NA	NA	NA	NA	NA	NA	NA	NA	NA	NA	NA	NA	NA	NA	NA	NA	NA	NA	NA	NA	NA	NA	NA	NA	NA	NA	NA	NA	pre-mod(mdg4)-W	protein_coding
FBgn0263407	NA	NA	NA	NA	NA	NA	NA	NA	NA	NA	NA	NA	NA	NA	NA	NA	NA	NA	NA	NA	NA	NA	NA	NA	NA	NA	NA	NA	NA	NA	CR43453	lincRNA
FBgn0262331	NA	NA	NA	NA	NA	NA	NA	NA	NA	NA	NA	NA	NA	NA	NA	NA	NA	NA	NA	NA	NA	NA	NA	NA	NA	NA	NA	NA	NA	NA	mir-999	pre_miRNA
FBgn0261455	NA	NA	NA	NA	NA	NA	NA	NA	NA	NA	NA	NA	NA	NA	NA	NA	NA	NA	NA	NA	NA	NA	NA	NA	NA	NA	NA	NA	NA	NA	scaRNA:MeU5-G38	snoRNA
FBgn0051165	NA	NA	NA	NA	NA	NA	NA	NA	NA	NA	NA	NA	NA	NA	NA	NA	NA	NA	NA	NA	NA	NA	NA	NA	NA	NA	NA	NA	NA	NA	tRNA:CR31165	tRNA
FBgn0053341	NA	NA	NA	NA	NA	NA	NA	NA	NA	NA	NA	NA	NA	NA	NA	NA	NA	NA	NA	NA	NA	NA	NA	NA	NA	NA	NA	NA	NA	NA	CG33341	protein_coding
FBgn0267769	NA	NA	NA	NA	NA	NA	NA	NA	NA	NA	NA	NA	NA	NA	NA	NA	NA	NA	NA	NA	NA	NA	NA	NA	NA	NA	NA	NA	NA	NA	CR46100	lincRNA
FBgn0262411	NA	NA	NA	NA	NA	NA	NA	NA	NA	NA	NA	NA	NA	NA	NA	NA	NA	NA	NA	NA	NA	NA	NA	NA	NA	NA	NA	NA	NA	NA	mir-92a	pre_miRNA
FBgn0267774	NA	NA	NA	NA	NA	NA	NA	NA	NA	NA	NA	NA	NA	NA	NA	NA	NA	NA	NA	NA	NA	NA	NA	NA	NA	NA	NA	NA	NA	NA	CR46105	lincRNA
FBgn0267104	NA	NA	NA	NA	NA	NA	NA	NA	NA	NA	NA	NA	NA	NA	NA	NA	NA	NA	NA	NA	NA	NA	NA	NA	NA	NA	NA	NA	NA	NA	CG45544	protein_coding
FBgn0267457	NA	NA	NA	NA	NA	NA	NA	NA	NA	NA	NA	NA	NA	NA	NA	NA	NA	NA	NA	NA	NA	NA	NA	NA	NA	NA	NA	NA	NA	NA	CR45807	lincRNA
FBgn0052482	NA	NA	NA	NA	NA	NA	NA	NA	NA	NA	NA	NA	NA	NA	NA	NA	NA	NA	NA	NA	NA	NA	NA	NA	NA	NA	NA	NA	NA	NA	tRNA:M-i:61D	tRNA
FBgn0086065	NA	NA	NA	NA	NA	NA	NA	NA	NA	NA	NA	NA	NA	NA	NA	NA	NA	NA	NA	NA	NA	NA	NA	NA	NA	NA	NA	NA	NA	NA	snoRNA:Me28S-G3113a	snoRNA
FBgn0052329	NA	NA	NA	NA	NA	NA	NA	NA	NA	NA	NA	NA	NA	NA	NA	NA	NA	NA	NA	NA	NA	NA	NA	NA	NA	NA	NA	NA	NA	NA	tRNA:CR32329	tRNA
FBgn0052420	NA	NA	NA	NA	NA	NA	NA	NA	NA	NA	NA	NA	NA	NA	NA	NA	NA	NA	NA	NA	NA	NA	NA	NA	NA	NA	NA	NA	NA	NA	tRNA:CR32420	tRNA
FBgn0266990	NA	NA	NA	NA	NA	NA	NA	NA	NA	NA	NA	NA	NA	NA	NA	NA	NA	NA	NA	NA	NA	NA	NA	NA	NA	NA	NA	NA	NA	NA	CR45441	lincRNA
FBgn0020644	NA	NA	NA	NA	NA	NA	NA	NA	NA	NA	NA	NA	NA	NA	NA	NA	NA	NA	NA	NA	NA	NA	NA	NA	NA	NA	NA	NA	NA	NA	Lcp65Ab1	protein_coding
FBgn0020645	NA	NA	NA	NA	NA	NA	NA	NA	NA	NA	NA	NA	NA	NA	NA	NA	NA	NA	NA	NA	NA	NA	NA	NA	NA	NA	NA	NA	NA	NA	Lcp65Aa	protein_coding
FBgn0052359	NA	NA	NA	NA	NA	NA	NA	NA	NA	NA	NA	NA	NA	NA	NA	NA	NA	NA	NA	NA	NA	NA	NA	NA	NA	NA	NA	NA	NA	NA	tRNA:CR32359	tRNA
FBgn0267531	NA	NA	NA	NA	NA	NA	NA	NA	NA	NA	NA	NA	NA	NA	NA	NA	NA	NA	NA	NA	NA	NA	NA	NA	NA	NA	NA	NA	NA	NA	CR45871	lincRNA
FBgn0265469	NA	NA	NA	NA	NA	NA	NA	NA	NA	NA	NA	NA	NA	NA	NA	NA	NA	NA	NA	NA	NA	NA	NA	NA	NA	NA	NA	NA	NA	NA	CG44362	protein_coding
FBgn0028668	NA	NA	NA	NA	NA	NA	NA	NA	NA	NA	NA	NA	NA	NA	NA	NA	NA	NA	NA	NA	NA	NA	NA	NA	NA	NA	NA	NA	NA	NA	Vha16-2	protein_coding
FBgn0263248	NA	NA	NA	NA	NA	NA	NA	NA	NA	NA	NA	NA	NA	NA	NA	NA	NA	NA	NA	NA	NA	NA	NA	NA	NA	NA	NA	NA	NA	NA	CG43391	protein_coding
FBgn0267232	NA	NA	NA	NA	NA	NA	NA	NA	NA	NA	NA	NA	NA	NA	NA	NA	NA	NA	NA	NA	NA	NA	NA	NA	NA	NA	NA	NA	NA	NA	CR45672	lincRNA
FBgn0265743	NA	NA	NA	NA	NA	NA	NA	NA	NA	NA	NA	NA	NA	NA	NA	NA	NA	NA	NA	NA	NA	NA	NA	NA	NA	NA	NA	NA	NA	NA	CR44550	lincRNA
FBgn0052129	NA	NA	NA	NA	NA	NA	NA	NA	NA	NA	NA	NA	NA	NA	NA	NA	NA	NA	NA	NA	NA	NA	NA	NA	NA	NA	NA	NA	NA	NA	tRNA:CR32129	tRNA
FBgn0265295	NA	NA	NA	NA	NA	NA	NA	NA	NA	NA	NA	NA	NA	NA	NA	NA	NA	NA	NA	NA	NA	NA	NA	NA	NA	NA	NA	NA	NA	NA	pncr014:3L	lincRNA
FBgn0000216	NA	NA	NA	NA	NA	NA	NA	NA	NA	NA	NA	NA	NA	NA	NA	NA	NA	NA	NA	NA	NA	NA	NA	NA	NA	NA	NA	NA	NA	NA	Brd	protein_coding
FBgn0014848	NA	NA	NA	NA	NA	NA	NA	NA	NA	NA	NA	NA	NA	NA	NA	NA	NA	NA	NA	NA	NA	NA	NA	NA	NA	NA	NA	NA	NA	NA	Eig71Eh	protein_coding
FBgn0052153	NA	NA	NA	NA	NA	NA	NA	NA	NA	NA	NA	NA	NA	NA	NA	NA	NA	NA	NA	NA	NA	NA	NA	NA	NA	NA	NA	NA	NA	NA	tRNA:CR32153	tRNA
FBgn0261635	NA	NA	NA	NA	NA	NA	NA	NA	NA	NA	NA	NA	NA	NA	NA	NA	NA	NA	NA	NA	NA	NA	NA	NA	NA	NA	NA	NA	NA	NA	CG42718	protein_coding
FBgn0052357	NA	NA	NA	NA	NA	NA	NA	NA	NA	NA	NA	NA	NA	NA	NA	NA	NA	NA	NA	NA	NA	NA	NA	NA	NA	NA	NA	NA	NA	NA	tRNA:CR32357	tRNA
FBgn0267597	NA	NA	NA	NA	NA	NA	NA	NA	NA	NA	NA	NA	NA	NA	NA	NA	NA	NA	NA	NA	NA	NA	NA	NA	NA	NA	NA	NA	NA	NA	CR45935	lincRNA
FBgn0264469	NA	NA	NA	NA	NA	NA	NA	NA	NA	NA	NA	NA	NA	NA	NA	NA	NA	NA	NA	NA	NA	NA	NA	NA	NA	NA	NA	NA	NA	NA	CR43877	lincRNA
FBgn0262330	NA	NA	NA	NA	NA	NA	NA	NA	NA	NA	NA	NA	NA	NA	NA	NA	NA	NA	NA	NA	NA	NA	NA	NA	NA	NA	NA	NA	NA	NA	mir-193	pre_miRNA
FBgn0050316	NA	NA	NA	NA	NA	NA	NA	NA	NA	NA	NA	NA	NA	NA	NA	NA	NA	NA	NA	NA	NA	NA	NA	NA	NA	NA	NA	NA	NA	NA	tRNA:CR30316	tRNA
FBgn0263558	NA	NA	NA	NA	NA	NA	NA	NA	NA	NA	NA	NA	NA	NA	NA	NA	NA	NA	NA	NA	NA	NA	NA	NA	NA	NA	NA	NA	NA	NA	mir-4980	pre_miRNA
FBgn0266573	NA	NA	NA	NA	NA	NA	NA	NA	NA	NA	NA	NA	NA	NA	NA	NA	NA	NA	NA	NA	NA	NA	NA	NA	NA	NA	NA	NA	NA	NA	tRNA:CR45106	tRNA
FBgn0050254	NA	NA	NA	NA	NA	NA	NA	NA	NA	NA	NA	NA	NA	NA	NA	NA	NA	NA	NA	NA	NA	NA	NA	NA	NA	NA	NA	NA	NA	NA	tRNA:CR30254	tRNA
FBgn0050250	NA	NA	NA	NA	NA	NA	NA	NA	NA	NA	NA	NA	NA	NA	NA	NA	NA	NA	NA	NA	NA	NA	NA	NA	NA	NA	NA	NA	NA	NA	tRNA:CR30250	tRNA
FBgn0011910	NA	NA	NA	NA	NA	NA	NA	NA	NA	NA	NA	NA	NA	NA	NA	NA	NA	NA	NA	NA	NA	NA	NA	NA	NA	NA	NA	NA	NA	NA	tRNA:L3:49Fb	tRNA
FBgn0085473	NA	NA	NA	NA	NA	NA	NA	NA	NA	NA	NA	NA	NA	NA	NA	NA	NA	NA	NA	NA	NA	NA	NA	NA	NA	NA	NA	NA	NA	NA	CG34444	protein_coding
FBgn0082926	NA	NA	NA	NA	NA	NA	NA	NA	NA	NA	NA	NA	NA	NA	NA	NA	NA	NA	NA	NA	NA	NA	NA	NA	NA	NA	NA	NA	NA	NA	snoRNA:Me28S-U1848	snoRNA
FBgn0082941	NA	NA	NA	NA	NA	NA	NA	NA	NA	NA	NA	NA	NA	NA	NA	NA	NA	NA	NA	NA	NA	NA	NA	NA	NA	NA	NA	NA	NA	NA	snoRNA:Me28S-A992	snoRNA
FBgn0082930	NA	NA	NA	NA	NA	NA	NA	NA	NA	NA	NA	NA	NA	NA	NA	NA	NA	NA	NA	NA	NA	NA	NA	NA	NA	NA	NA	NA	NA	NA	snoRNA:Me28S-G2703b	snoRNA
FBgn0262815	NA	NA	NA	NA	NA	NA	NA	NA	NA	NA	NA	NA	NA	NA	NA	NA	NA	NA	NA	NA	NA	NA	NA	NA	NA	NA	NA	NA	NA	NA	CR43186	pseudogene
FBgn0050232	NA	NA	NA	NA	NA	NA	NA	NA	NA	NA	NA	NA	NA	NA	NA	NA	NA	NA	NA	NA	NA	NA	NA	NA	NA	NA	NA	NA	NA	NA	tRNA:CR30232	tRNA
FBgn0011879	NA	NA	NA	NA	NA	NA	NA	NA	NA	NA	NA	NA	NA	NA	NA	NA	NA	NA	NA	NA	NA	NA	NA	NA	NA	NA	NA	NA	NA	NA	tRNA:CR30233	tRNA
FBgn0050333	NA	NA	NA	NA	NA	NA	NA	NA	NA	NA	NA	NA	NA	NA	NA	NA	NA	NA	NA	NA	NA	NA	NA	NA	NA	NA	NA	NA	NA	NA	tRNA:CR30333	tRNA
FBgn0050231	NA	NA	NA	NA	NA	NA	NA	NA	NA	NA	NA	NA	NA	NA	NA	NA	NA	NA	NA	NA	NA	NA	NA	NA	NA	NA	NA	NA	NA	NA	tRNA:CR30231	tRNA
FBgn0063377	NA	NA	NA	NA	NA	NA	NA	NA	NA	NA	NA	NA	NA	NA	NA	NA	NA	NA	NA	NA	NA	NA	NA	NA	NA	NA	NA	NA	NA	NA	snoRNA:Me28S-A1666a	snoRNA
FBgn0063383	NA	NA	NA	NA	NA	NA	NA	NA	NA	NA	NA	NA	NA	NA	NA	NA	NA	NA	NA	NA	NA	NA	NA	NA	NA	NA	NA	NA	NA	NA	snoRNA:U29:54Ec	snoRNA
FBgn0063376	NA	NA	NA	NA	NA	NA	NA	NA	NA	NA	NA	NA	NA	NA	NA	NA	NA	NA	NA	NA	NA	NA	NA	NA	NA	NA	NA	NA	NA	NA	snoRNA:U76:54Eb	snoRNA
FBgn0264679	NA	NA	NA	NA	NA	NA	NA	NA	NA	NA	NA	NA	NA	NA	NA	NA	NA	NA	NA	NA	NA	NA	NA	NA	NA	NA	NA	NA	NA	NA	CR43964	lincRNA
FBgn0053451	NA	NA	NA	NA	NA	NA	NA	NA	NA	NA	NA	NA	NA	NA	NA	NA	NA	NA	NA	NA	NA	NA	NA	NA	NA	NA	NA	NA	NA	NA	5SrRNA:CR33451	rRNA
FBgn0265840	NA	NA	NA	NA	NA	NA	NA	NA	NA	NA	NA	NA	NA	NA	NA	NA	NA	NA	NA	NA	NA	NA	NA	NA	NA	NA	NA	NA	NA	NA	CR44629	lincRNA
FBgn0262436	NA	NA	NA	NA	NA	NA	NA	NA	NA	NA	NA	NA	NA	NA	NA	NA	NA	NA	NA	NA	NA	NA	NA	NA	NA	NA	NA	NA	NA	NA	mir-310	pre_miRNA
FBgn0262441	NA	NA	NA	NA	NA	NA	NA	NA	NA	NA	NA	NA	NA	NA	NA	NA	NA	NA	NA	NA	NA	NA	NA	NA	NA	NA	NA	NA	NA	NA	mir-313	pre_miRNA
FBgn0262227	NA	NA	NA	NA	NA	NA	NA	NA	NA	NA	NA	NA	NA	NA	NA	NA	NA	NA	NA	NA	NA	NA	NA	NA	NA	NA	NA	NA	NA	NA	mir-991	pre_miRNA
FBgn0265870	NA	NA	NA	NA	NA	NA	NA	NA	NA	NA	NA	NA	NA	NA	NA	NA	NA	NA	NA	NA	NA	NA	NA	NA	NA	NA	NA	NA	NA	NA	CR44659	lincRNA
FBgn0034548	NA	NA	NA	NA	NA	NA	NA	NA	NA	NA	NA	NA	NA	NA	NA	NA	NA	NA	NA	NA	NA	NA	NA	NA	NA	NA	NA	NA	NA	NA	CG13443	protein_coding
FBgn0263849	NA	NA	NA	NA	NA	NA	NA	NA	NA	NA	NA	NA	NA	NA	NA	NA	NA	NA	NA	NA	NA	NA	NA	NA	NA	NA	NA	NA	NA	NA	CG43710	protein_coding
FBgn0050206	NA	NA	NA	NA	NA	NA	NA	NA	NA	NA	NA	NA	NA	NA	NA	NA	NA	NA	NA	NA	NA	NA	NA	NA	NA	NA	NA	NA	NA	NA	tRNA:CR30206	tRNA
FBgn0011871	NA	NA	NA	NA	NA	NA	NA	NA	NA	NA	NA	NA	NA	NA	NA	NA	NA	NA	NA	NA	NA	NA	NA	NA	NA	NA	NA	NA	NA	NA	tRNA:G3:57BCa	tRNA
FBgn0050208	NA	NA	NA	NA	NA	NA	NA	NA	NA	NA	NA	NA	NA	NA	NA	NA	NA	NA	NA	NA	NA	NA	NA	NA	NA	NA	NA	NA	NA	NA	tRNA:CR30208	tRNA
FBgn0083017	NA	NA	NA	NA	NA	NA	NA	NA	NA	NA	NA	NA	NA	NA	NA	NA	NA	NA	NA	NA	NA	NA	NA	NA	NA	NA	NA	NA	NA	NA	snoRNA:Psi18S-841c	snoRNA
FBgn0265983	NA	NA	NA	NA	NA	NA	NA	NA	NA	NA	NA	NA	NA	NA	NA	NA	NA	NA	NA	NA	NA	NA	NA	NA	NA	NA	NA	NA	NA	NA	CR44762	lincRNA
FBgn0050202	NA	NA	NA	NA	NA	NA	NA	NA	NA	NA	NA	NA	NA	NA	NA	NA	NA	NA	NA	NA	NA	NA	NA	NA	NA	NA	NA	NA	NA	NA	tRNA:CR30202	tRNA
FBgn0083941	NA	NA	NA	NA	NA	NA	NA	NA	NA	NA	NA	NA	NA	NA	NA	NA	NA	NA	NA	NA	NA	NA	NA	NA	NA	NA	NA	NA	NA	NA	CG34105	protein_coding
FBgn0086659	NA	NA	NA	NA	NA	NA	NA	NA	NA	NA	NA	NA	NA	NA	NA	NA	NA	NA	NA	NA	NA	NA	NA	NA	NA	NA	NA	NA	NA	NA	snoRNA:Psi18S-176	snoRNA
FBgn0002933	NA	NA	NA	NA	NA	NA	NA	NA	NA	NA	NA	NA	NA	NA	NA	NA	NA	NA	NA	NA	NA	NA	NA	NA	NA	NA	NA	NA	NA	NA	ng1	protein_coding
FBgn0262609	NA	NA	NA	NA	NA	NA	NA	NA	NA	NA	NA	NA	NA	NA	NA	NA	NA	NA	NA	NA	NA	NA	NA	NA	NA	NA	NA	NA	NA	NA	CG43135	protein_coding
FBgn0086667	NA	NA	NA	NA	NA	NA	NA	NA	NA	NA	NA	NA	NA	NA	NA	NA	NA	NA	NA	NA	NA	NA	NA	NA	NA	NA	NA	NA	NA	NA	snoRNA:Psi28S-3342	snoRNA
FBgn0052748	NA	NA	NA	NA	NA	NA	NA	NA	NA	NA	NA	NA	NA	NA	NA	NA	NA	NA	NA	NA	NA	NA	NA	NA	NA	NA	NA	NA	NA	NA	tRNA:CR32748	tRNA
FBgn0262421	NA	NA	NA	NA	NA	NA	NA	NA	NA	NA	NA	NA	NA	NA	NA	NA	NA	NA	NA	NA	NA	NA	NA	NA	NA	NA	NA	NA	NA	NA	mir-13b-2	pre_miRNA
FBgn0262850	NA	NA	NA	NA	NA	NA	NA	NA	NA	NA	NA	NA	NA	NA	NA	NA	NA	NA	NA	NA	NA	NA	NA	NA	NA	NA	NA	NA	NA	NA	CR43214	pseudogene
FBgn0086047	NA	NA	NA	NA	NA	NA	NA	NA	NA	NA	NA	NA	NA	NA	NA	NA	NA	NA	NA	NA	NA	NA	NA	NA	NA	NA	NA	NA	NA	NA	snoRNA:Me18S-G894	snoRNA
FBgn0011952	NA	NA	NA	NA	NA	NA	NA	NA	NA	NA	NA	NA	NA	NA	NA	NA	NA	NA	NA	NA	NA	NA	NA	NA	NA	NA	NA	NA	NA	NA	tRNA:R:12Ee	tRNA
FBgn0011975	NA	NA	NA	NA	NA	NA	NA	NA	NA	NA	NA	NA	NA	NA	NA	NA	NA	NA	NA	NA	NA	NA	NA	NA	NA	NA	NA	NA	NA	NA	tRNA:S4:12Ea	tRNA
FBgn0053245	NA	NA	NA	NA	NA	NA	NA	NA	NA	NA	NA	NA	NA	NA	NA	NA	NA	NA	NA	NA	NA	NA	NA	NA	NA	NA	NA	NA	NA	NA	Ste:CG33245	protein_coding
FBgn0003920	NA	NA	NA	NA	NA	NA	NA	NA	NA	NA	NA	NA	NA	NA	NA	NA	NA	NA	NA	NA	NA	NA	NA	NA	NA	NA	NA	NA	NA	NA	snRNA:U2:14B	snRNA
FBgn0262433	NA	NA	NA	NA	NA	NA	NA	NA	NA	NA	NA	NA	NA	NA	NA	NA	NA	NA	NA	NA	NA	NA	NA	NA	NA	NA	NA	NA	NA	NA	mir-210	pre_miRNA
FBgn0030911	NA	NA	NA	NA	NA	NA	NA	NA	NA	NA	NA	NA	NA	NA	NA	NA	NA	NA	NA	NA	NA	NA	NA	NA	NA	NA	NA	NA	NA	NA	CR15061	lincRNA
FBgn0262201	NA	NA	NA	NA	NA	NA	NA	NA	NA	NA	NA	NA	NA	NA	NA	NA	NA	NA	NA	NA	NA	NA	NA	NA	NA	NA	NA	NA	NA	NA	mir-973	pre_miRNA
FBgn0262251	NA	NA	NA	NA	NA	NA	NA	NA	NA	NA	NA	NA	NA	NA	NA	NA	NA	NA	NA	NA	NA	NA	NA	NA	NA	NA	NA	NA	NA	NA	mir-977	pre_miRNA
FBgn0264309	NA	NA	NA	NA	NA	NA	NA	NA	NA	NA	NA	NA	NA	NA	NA	NA	NA	NA	NA	NA	NA	NA	NA	NA	NA	NA	NA	NA	NA	NA	CG43784	protein_coding
FBgn0053496	NA	NA	NA	NA	NA	NA	NA	NA	NA	NA	NA	NA	NA	NA	NA	NA	NA	NA	NA	NA	NA	NA	NA	NA	NA	NA	NA	NA	NA	NA	CR33496	pseudogene
FBgn0086049	NA	NA	NA	NA	NA	NA	NA	NA	NA	NA	NA	NA	NA	NA	NA	NA	NA	NA	NA	NA	NA	NA	NA	NA	NA	NA	NA	NA	NA	NA	snoRNA:Me28S-U3344a	snoRNA
FBgn0011984	NA	NA	NA	NA	NA	NA	NA	NA	NA	NA	NA	NA	NA	NA	NA	NA	NA	NA	NA	NA	NA	NA	NA	NA	NA	NA	NA	NA	NA	NA	tRNA:S7:23Ea	tRNA
FBgn0051914	NA	NA	NA	NA	NA	NA	NA	NA	NA	NA	NA	NA	NA	NA	NA	NA	NA	NA	NA	NA	NA	NA	NA	NA	NA	NA	NA	NA	NA	NA	tRNA:CR31914	tRNA
FBgn0262243	NA	NA	NA	NA	NA	NA	NA	NA	NA	NA	NA	NA	NA	NA	NA	NA	NA	NA	NA	NA	NA	NA	NA	NA	NA	NA	NA	NA	NA	NA	mir-964	pre_miRNA
FBgn0031792	NA	NA	NA	NA	NA	NA	NA	NA	NA	NA	NA	NA	NA	NA	NA	NA	NA	NA	NA	NA	NA	NA	NA	NA	NA	NA	NA	NA	NA	NA	CG13983	protein_coding
FBgn0262205	NA	NA	NA	NA	NA	NA	NA	NA	NA	NA	NA	NA	NA	NA	NA	NA	NA	NA	NA	NA	NA	NA	NA	NA	NA	NA	NA	NA	NA	NA	mir-932	pre_miRNA
FBgn0051895	NA	NA	NA	NA	NA	NA	NA	NA	NA	NA	NA	NA	NA	NA	NA	NA	NA	NA	NA	NA	NA	NA	NA	NA	NA	NA	NA	NA	NA	NA	tRNA:CR31895	tRNA
FBgn0051885	NA	NA	NA	NA	NA	NA	NA	NA	NA	NA	NA	NA	NA	NA	NA	NA	NA	NA	NA	NA	NA	NA	NA	NA	NA	NA	NA	NA	NA	NA	tRNA:CR31885	tRNA
FBgn0063391	NA	NA	NA	NA	NA	NA	NA	NA	NA	NA	NA	NA	NA	NA	NA	NA	NA	NA	NA	NA	NA	NA	NA	NA	NA	NA	NA	NA	NA	NA	snoRNA:U14:30Eb	snoRNA
FBgn0265799	NA	NA	NA	NA	NA	NA	NA	NA	NA	NA	NA	NA	NA	NA	NA	NA	NA	NA	NA	NA	NA	NA	NA	NA	NA	NA	NA	NA	NA	NA	CR44588	lincRNA
FBgn0266141	NA	NA	NA	NA	NA	NA	NA	NA	NA	NA	NA	NA	NA	NA	NA	NA	NA	NA	NA	NA	NA	NA	NA	NA	NA	NA	NA	NA	NA	NA	CR44847	lincRNA
FBgn0028867	NA	NA	NA	NA	NA	NA	NA	NA	NA	NA	NA	NA	NA	NA	NA	NA	NA	NA	NA	NA	NA	NA	NA	NA	NA	NA	NA	NA	NA	NA	CR15280	pseudogene
FBgn0266914	NA	NA	NA	NA	NA	NA	NA	NA	NA	NA	NA	NA	NA	NA	NA	NA	NA	NA	NA	NA	NA	NA	NA	NA	NA	NA	NA	NA	NA	NA	CR45374	lincRNA
FBgn0262430	NA	NA	NA	NA	NA	NA	NA	NA	NA	NA	NA	NA	NA	NA	NA	NA	NA	NA	NA	NA	NA	NA	NA	NA	NA	NA	NA	NA	NA	NA	mir-9c	pre_miRNA
FBgn0262452	NA	NA	NA	NA	NA	NA	NA	NA	NA	NA	NA	NA	NA	NA	NA	NA	NA	NA	NA	NA	NA	NA	NA	NA	NA	NA	NA	NA	NA	NA	mir-79	pre_miRNA
FBgn0267260	NA	NA	NA	NA	NA	NA	NA	NA	NA	NA	NA	NA	NA	NA	NA	NA	NA	NA	NA	NA	NA	NA	NA	NA	NA	NA	NA	NA	NA	NA	CR45696	lincRNA
FBgn0083026	NA	NA	NA	NA	NA	NA	NA	NA	NA	NA	NA	NA	NA	NA	NA	NA	NA	NA	NA	NA	NA	NA	NA	NA	NA	NA	NA	NA	NA	NA	snoRNA:Psi18S-640a	snoRNA
FBgn0053801	NA	NA	NA	NA	NA	NA	NA	NA	NA	NA	NA	NA	NA	NA	NA	NA	NA	NA	NA	NA	NA	NA	NA	NA	NA	NA	NA	NA	NA	NA	His1:CG33801	protein_coding
FBgn0053813	NA	NA	NA	NA	NA	NA	NA	NA	NA	NA	NA	NA	NA	NA	NA	NA	NA	NA	NA	NA	NA	NA	NA	NA	NA	NA	NA	NA	NA	NA	His1:CG33813	protein_coding
FBgn0053866	NA	NA	NA	NA	NA	NA	NA	NA	NA	NA	NA	NA	NA	NA	NA	NA	NA	NA	NA	NA	NA	NA	NA	NA	NA	NA	NA	NA	NA	NA	His3:CG33866	protein_coding
FBgn0267608	NA	NA	NA	NA	NA	NA	NA	NA	NA	NA	NA	NA	NA	NA	NA	NA	NA	NA	NA	NA	NA	NA	NA	NA	NA	NA	NA	NA	NA	NA	CR45946	pseudogene
FBgn0267494	NA	NA	NA	NA	NA	NA	NA	NA	NA	NA	NA	NA	NA	NA	NA	NA	NA	NA	NA	NA	NA	NA	NA	NA	NA	NA	NA	NA	NA	NA	Mst77Y-8Psi	pseudogene
FBgn0085540	NA	NA	NA	NA	NA	NA	NA	NA	NA	NA	NA	NA	NA	NA	NA	NA	NA	NA	NA	NA	NA	NA	NA	NA	NA	NA	NA	NA	NA	NA	CR40947	lincRNA
novel.13	NA	NA	NA	NA	NA	NA	NA	NA	NA	NA	NA	NA	NA	NA	NA	NA	NA	NA	NA	NA	NA	NA	NA	NA	NA	NA	NA	NA	NA	NA	-	-
novel.323	NA	NA	NA	NA	NA	NA	NA	NA	NA	NA	NA	NA	NA	NA	NA	NA	NA	NA	NA	NA	NA	NA	NA	NA	NA	NA	NA	NA	NA	NA	-	-
FBgn0039987	NA	NA	NA	NA	NA	NA	NA	NA	NA	NA	NA	NA	NA	NA	NA	NA	NA	NA	NA	NA	NA	NA	NA	NA	NA	NA	NA	NA	NA	NA	CR12798	pseudogene
FBgn0058182	NA	NA	NA	NA	NA	NA	NA	NA	NA	NA	NA	NA	NA	NA	NA	NA	NA	NA	NA	NA	NA	NA	NA	NA	NA	NA	NA	NA	NA	NA	CR40182	pseudogene
FBgn0040687	NA	NA	NA	NA	NA	NA	NA	NA	NA	NA	NA	NA	NA	NA	NA	NA	NA	NA	NA	NA	NA	NA	NA	NA	NA	NA	NA	NA	NA	NA	CG14645	protein_coding
FBgn0264983	NA	NA	NA	NA	NA	NA	NA	NA	NA	NA	NA	NA	NA	NA	NA	NA	NA	NA	NA	NA	NA	NA	NA	NA	NA	NA	NA	NA	NA	NA	CR44134	lincRNA
FBgn0266393	NA	NA	NA	NA	NA	NA	NA	NA	NA	NA	NA	NA	NA	NA	NA	NA	NA	NA	NA	NA	NA	NA	NA	NA	NA	NA	NA	NA	NA	NA	CR45033	pseudogene
FBgn0085306	NA	NA	NA	NA	NA	NA	NA	NA	NA	NA	NA	NA	NA	NA	NA	NA	NA	NA	NA	NA	NA	NA	NA	NA	NA	NA	NA	NA	NA	NA	CG34277	protein_coding
FBgn0051542	NA	NA	NA	NA	NA	NA	NA	NA	NA	NA	NA	NA	NA	NA	NA	NA	NA	NA	NA	NA	NA	NA	NA	NA	NA	NA	NA	NA	NA	NA	CG31542	protein_coding
FBgn0037322	NA	NA	NA	NA	NA	NA	NA	NA	NA	NA	NA	NA	NA	NA	NA	NA	NA	NA	NA	NA	NA	NA	NA	NA	NA	NA	NA	NA	NA	NA	Or83a	protein_coding
FBgn0025825	NA	NA	NA	NA	NA	NA	NA	NA	NA	NA	NA	NA	NA	NA	NA	NA	NA	NA	NA	NA	NA	NA	NA	NA	NA	NA	NA	NA	NA	NA	Hdac3	protein_coding
FBgn0266539	NA	NA	NA	NA	NA	NA	NA	NA	NA	NA	NA	NA	NA	NA	NA	NA	NA	NA	NA	NA	NA	NA	NA	NA	NA	NA	NA	NA	NA	NA	CG45100	protein_coding
FBgn0086051	NA	NA	NA	NA	NA	NA	NA	NA	NA	NA	NA	NA	NA	NA	NA	NA	NA	NA	NA	NA	NA	NA	NA	NA	NA	NA	NA	NA	NA	NA	snoRNA:Me28S-U2134a	snoRNA
FBgn0267690	NA	NA	NA	NA	NA	NA	NA	NA	NA	NA	NA	NA	NA	NA	NA	NA	NA	NA	NA	NA	NA	NA	NA	NA	NA	NA	NA	NA	NA	NA	CG46026	protein_coding
FBgn0051560	NA	NA	NA	NA	NA	NA	NA	NA	NA	NA	NA	NA	NA	NA	NA	NA	NA	NA	NA	NA	NA	NA	NA	NA	NA	NA	NA	NA	NA	NA	CG31560	protein_coding
FBgn0262174	NA	NA	NA	NA	NA	NA	NA	NA	NA	NA	NA	NA	NA	NA	NA	NA	NA	NA	NA	NA	NA	NA	NA	NA	NA	NA	NA	NA	NA	NA	mir-993	pre_miRNA
FBgn0262424	NA	NA	NA	NA	NA	NA	NA	NA	NA	NA	NA	NA	NA	NA	NA	NA	NA	NA	NA	NA	NA	NA	NA	NA	NA	NA	NA	NA	NA	NA	mir-10	pre_miRNA
FBgn0026163	NA	NA	NA	NA	NA	NA	NA	NA	NA	NA	NA	NA	NA	NA	NA	NA	NA	NA	NA	NA	NA	NA	NA	NA	NA	NA	NA	NA	NA	NA	tRNA:K5:84ABc	tRNA
FBgn0026164	NA	NA	NA	NA	NA	NA	NA	NA	NA	NA	NA	NA	NA	NA	NA	NA	NA	NA	NA	NA	NA	NA	NA	NA	NA	NA	NA	NA	NA	NA	tRNA:K5:84ABb	tRNA
FBgn0011904	NA	NA	NA	NA	NA	NA	NA	NA	NA	NA	NA	NA	NA	NA	NA	NA	NA	NA	NA	NA	NA	NA	NA	NA	NA	NA	NA	NA	NA	NA	tRNA:K5:84ABa	tRNA
FBgn0037477	NA	NA	NA	NA	NA	NA	NA	NA	NA	NA	NA	NA	NA	NA	NA	NA	NA	NA	NA	NA	NA	NA	NA	NA	NA	NA	NA	NA	NA	NA	CG14610	protein_coding
FBgn0011999	NA	NA	NA	NA	NA	NA	NA	NA	NA	NA	NA	NA	NA	NA	NA	NA	NA	NA	NA	NA	NA	NA	NA	NA	NA	NA	NA	NA	NA	NA	tRNA:V3b:84Db	tRNA
FBgn0011998	NA	NA	NA	NA	NA	NA	NA	NA	NA	NA	NA	NA	NA	NA	NA	NA	NA	NA	NA	NA	NA	NA	NA	NA	NA	NA	NA	NA	NA	NA	tRNA:V3b:84Da	tRNA
FBgn0012000	NA	NA	NA	NA	NA	NA	NA	NA	NA	NA	NA	NA	NA	NA	NA	NA	NA	NA	NA	NA	NA	NA	NA	NA	NA	NA	NA	NA	NA	NA	tRNA:V3b:84Dc	tRNA
FBgn0051583	NA	NA	NA	NA	NA	NA	NA	NA	NA	NA	NA	NA	NA	NA	NA	NA	NA	NA	NA	NA	NA	NA	NA	NA	NA	NA	NA	NA	NA	NA	tRNA:N5:84F	tRNA
FBgn0011963	NA	NA	NA	NA	NA	NA	NA	NA	NA	NA	NA	NA	NA	NA	NA	NA	NA	NA	NA	NA	NA	NA	NA	NA	NA	NA	NA	NA	NA	NA	tRNA:R2:84Fe	tRNA
FBgn0011962	NA	NA	NA	NA	NA	NA	NA	NA	NA	NA	NA	NA	NA	NA	NA	NA	NA	NA	NA	NA	NA	NA	NA	NA	NA	NA	NA	NA	NA	NA	tRNA:R2:84Fd	tRNA
FBgn0011961	NA	NA	NA	NA	NA	NA	NA	NA	NA	NA	NA	NA	NA	NA	NA	NA	NA	NA	NA	NA	NA	NA	NA	NA	NA	NA	NA	NA	NA	NA	tRNA:R2:84Fc	tRNA
FBgn0011960	NA	NA	NA	NA	NA	NA	NA	NA	NA	NA	NA	NA	NA	NA	NA	NA	NA	NA	NA	NA	NA	NA	NA	NA	NA	NA	NA	NA	NA	NA	tRNA:R2:84Fb	tRNA
FBgn0267110	NA	NA	NA	NA	NA	NA	NA	NA	NA	NA	NA	NA	NA	NA	NA	NA	NA	NA	NA	NA	NA	NA	NA	NA	NA	NA	NA	NA	NA	NA	CR45550	lincRNA
FBgn0042182	NA	NA	NA	NA	NA	NA	NA	NA	NA	NA	NA	NA	NA	NA	NA	NA	NA	NA	NA	NA	NA	NA	NA	NA	NA	NA	NA	NA	NA	NA	CG18749	protein_coding
FBgn0064126	NA	NA	NA	NA	NA	NA	NA	NA	NA	NA	NA	NA	NA	NA	NA	NA	NA	NA	NA	NA	NA	NA	NA	NA	NA	NA	NA	NA	NA	NA	CG33722	protein_coding
FBgn0263550	NA	NA	NA	NA	NA	NA	NA	NA	NA	NA	NA	NA	NA	NA	NA	NA	NA	NA	NA	NA	NA	NA	NA	NA	NA	NA	NA	NA	NA	NA	mir-4918	pre_miRNA
FBgn0012028	NA	NA	NA	NA	NA	NA	NA	NA	NA	NA	NA	NA	NA	NA	NA	NA	NA	NA	NA	NA	NA	NA	NA	NA	NA	NA	NA	NA	NA	NA	tRNA:Y1:85Ae	tRNA
FBgn0037612	NA	NA	NA	NA	NA	NA	NA	NA	NA	NA	NA	NA	NA	NA	NA	NA	NA	NA	NA	NA	NA	NA	NA	NA	NA	NA	NA	NA	NA	NA	CG8112	protein_coding
FBgn0083971	NA	NA	NA	NA	NA	NA	NA	NA	NA	NA	NA	NA	NA	NA	NA	NA	NA	NA	NA	NA	NA	NA	NA	NA	NA	NA	NA	NA	NA	NA	CG34135	protein_coding
FBgn0265159	NA	NA	NA	NA	NA	NA	NA	NA	NA	NA	NA	NA	NA	NA	NA	NA	NA	NA	NA	NA	NA	NA	NA	NA	NA	NA	NA	NA	NA	NA	CR44228	lincRNA
FBgn0053551	NA	NA	NA	NA	NA	NA	NA	NA	NA	NA	NA	NA	NA	NA	NA	NA	NA	NA	NA	NA	NA	NA	NA	NA	NA	NA	NA	NA	NA	NA	tRNA:R:85Cb	tRNA
FBgn0037689	NA	NA	NA	NA	NA	NA	NA	NA	NA	NA	NA	NA	NA	NA	NA	NA	NA	NA	NA	NA	NA	NA	NA	NA	NA	NA	NA	NA	NA	NA	CG8135	protein_coding
FBgn0260237	NA	NA	NA	NA	NA	NA	NA	NA	NA	NA	NA	NA	NA	NA	NA	NA	NA	NA	NA	NA	NA	NA	NA	NA	NA	NA	NA	NA	NA	NA	CG42511	protein_coding
FBgn0262419	NA	NA	NA	NA	NA	NA	NA	NA	NA	NA	NA	NA	NA	NA	NA	NA	NA	NA	NA	NA	NA	NA	NA	NA	NA	NA	NA	NA	NA	NA	mir-277	pre_miRNA
FBgn0262459	NA	NA	NA	NA	NA	NA	NA	NA	NA	NA	NA	NA	NA	NA	NA	NA	NA	NA	NA	NA	NA	NA	NA	NA	NA	NA	NA	NA	NA	NA	mir-34	pre_miRNA
FBgn0267705	NA	NA	NA	NA	NA	NA	NA	NA	NA	NA	NA	NA	NA	NA	NA	NA	NA	NA	NA	NA	NA	NA	NA	NA	NA	NA	NA	NA	NA	NA	CR46038	lincRNA
FBgn0262223	NA	NA	NA	NA	NA	NA	NA	NA	NA	NA	NA	NA	NA	NA	NA	NA	NA	NA	NA	NA	NA	NA	NA	NA	NA	NA	NA	NA	NA	NA	mir-994	pre_miRNA
FBgn0266371	NA	NA	NA	NA	NA	NA	NA	NA	NA	NA	NA	NA	NA	NA	NA	NA	NA	NA	NA	NA	NA	NA	NA	NA	NA	NA	NA	NA	NA	NA	CR45015	lincRNA
FBgn0086055	NA	NA	NA	NA	NA	NA	NA	NA	NA	NA	NA	NA	NA	NA	NA	NA	NA	NA	NA	NA	NA	NA	NA	NA	NA	NA	NA	NA	NA	NA	snoRNA:Me18S-C1096	snoRNA
FBgn0086056	NA	NA	NA	NA	NA	NA	NA	NA	NA	NA	NA	NA	NA	NA	NA	NA	NA	NA	NA	NA	NA	NA	NA	NA	NA	NA	NA	NA	NA	NA	snoRNA:Me18S-A425	snoRNA
FBgn0026064	NA	NA	NA	NA	NA	NA	NA	NA	NA	NA	NA	NA	NA	NA	NA	NA	NA	NA	NA	NA	NA	NA	NA	NA	NA	NA	NA	NA	NA	NA	KP78a	protein_coding
FBgn0026063	NA	NA	NA	NA	NA	NA	NA	NA	NA	NA	NA	NA	NA	NA	NA	NA	NA	NA	NA	NA	NA	NA	NA	NA	NA	NA	NA	NA	NA	NA	KP78b	protein_coding
FBgn0037970	NA	NA	NA	NA	NA	NA	NA	NA	NA	NA	NA	NA	NA	NA	NA	NA	NA	NA	NA	NA	NA	NA	NA	NA	NA	NA	NA	NA	NA	NA	GC2	protein_coding
FBgn0260230	NA	NA	NA	NA	NA	NA	NA	NA	NA	NA	NA	NA	NA	NA	NA	NA	NA	NA	NA	NA	NA	NA	NA	NA	NA	NA	NA	NA	NA	NA	CG42504	protein_coding
FBgn0260231	NA	NA	NA	NA	NA	NA	NA	NA	NA	NA	NA	NA	NA	NA	NA	NA	NA	NA	NA	NA	NA	NA	NA	NA	NA	NA	NA	NA	NA	NA	CG42505	protein_coding
FBgn0037997	NA	NA	NA	NA	NA	NA	NA	NA	NA	NA	NA	NA	NA	NA	NA	NA	NA	NA	NA	NA	NA	NA	NA	NA	NA	NA	NA	NA	NA	NA	CG14742	protein_coding
FBgn0263454	NA	NA	NA	NA	NA	NA	NA	NA	NA	NA	NA	NA	NA	NA	NA	NA	NA	NA	NA	NA	NA	NA	NA	NA	NA	NA	NA	NA	NA	NA	CR43477	lincRNA
FBgn0051432	NA	NA	NA	NA	NA	NA	NA	NA	NA	NA	NA	NA	NA	NA	NA	NA	NA	NA	NA	NA	NA	NA	NA	NA	NA	NA	NA	NA	NA	NA	tRNA:CR31432	tRNA
FBgn0065094	NA	NA	NA	NA	NA	NA	NA	NA	NA	NA	NA	NA	NA	NA	NA	NA	NA	NA	NA	NA	NA	NA	NA	NA	NA	NA	NA	NA	NA	NA	snmRNA:419	lincRNA
FBgn0038032	NA	NA	NA	NA	NA	NA	NA	NA	NA	NA	NA	NA	NA	NA	NA	NA	NA	NA	NA	NA	NA	NA	NA	NA	NA	NA	NA	NA	NA	NA	CG10096	protein_coding
FBgn0038033	NA	NA	NA	NA	NA	NA	NA	NA	NA	NA	NA	NA	NA	NA	NA	NA	NA	NA	NA	NA	NA	NA	NA	NA	NA	NA	NA	NA	NA	NA	CG10097	protein_coding
FBgn0065087	NA	NA	NA	NA	NA	NA	NA	NA	NA	NA	NA	NA	NA	NA	NA	NA	NA	NA	NA	NA	NA	NA	NA	NA	NA	NA	NA	NA	NA	NA	snmRNA:649	lincRNA
FBgn0262383	NA	NA	NA	NA	NA	NA	NA	NA	NA	NA	NA	NA	NA	NA	NA	NA	NA	NA	NA	NA	NA	NA	NA	NA	NA	NA	NA	NA	NA	NA	mir-284	pre_miRNA
FBgn0265166	NA	NA	NA	NA	NA	NA	NA	NA	NA	NA	NA	NA	NA	NA	NA	NA	NA	NA	NA	NA	NA	NA	NA	NA	NA	NA	NA	NA	NA	NA	CR44235	lincRNA
FBgn0265083	NA	NA	NA	NA	NA	NA	NA	NA	NA	NA	NA	NA	NA	NA	NA	NA	NA	NA	NA	NA	NA	NA	NA	NA	NA	NA	NA	NA	NA	NA	CG44194	protein_coding
FBgn0038107	NA	NA	NA	NA	NA	NA	NA	NA	NA	NA	NA	NA	NA	NA	NA	NA	NA	NA	NA	NA	NA	NA	NA	NA	NA	NA	NA	NA	NA	NA	CG17327	protein_coding
FBgn0266578	NA	NA	NA	NA	NA	NA	NA	NA	NA	NA	NA	NA	NA	NA	NA	NA	NA	NA	NA	NA	NA	NA	NA	NA	NA	NA	NA	NA	NA	NA	CR45109	lincRNA
FBgn0262323	NA	NA	NA	NA	NA	NA	NA	NA	NA	NA	NA	NA	NA	NA	NA	NA	NA	NA	NA	NA	NA	NA	NA	NA	NA	NA	NA	NA	NA	NA	mir-252	pre_miRNA
FBgn0040077	NA	NA	NA	NA	NA	NA	NA	NA	NA	NA	NA	NA	NA	NA	NA	NA	NA	NA	NA	NA	NA	NA	NA	NA	NA	NA	NA	NA	NA	NA	primo-1	protein_coding
FBgn0040076	NA	NA	NA	NA	NA	NA	NA	NA	NA	NA	NA	NA	NA	NA	NA	NA	NA	NA	NA	NA	NA	NA	NA	NA	NA	NA	NA	NA	NA	NA	primo-2	protein_coding
FBgn0260464	NA	NA	NA	NA	NA	NA	NA	NA	NA	NA	NA	NA	NA	NA	NA	NA	NA	NA	NA	NA	NA	NA	NA	NA	NA	NA	NA	NA	NA	NA	CG9288	protein_coding
FBgn0259721	NA	NA	NA	NA	NA	NA	NA	NA	NA	NA	NA	NA	NA	NA	NA	NA	NA	NA	NA	NA	NA	NA	NA	NA	NA	NA	NA	NA	NA	NA	CG42375	protein_coding
FBgn0051588	NA	NA	NA	NA	NA	NA	NA	NA	NA	NA	NA	NA	NA	NA	NA	NA	NA	NA	NA	NA	NA	NA	NA	NA	NA	NA	NA	NA	NA	NA	tRNA:CR31588	tRNA
FBgn0051331	NA	NA	NA	NA	NA	NA	NA	NA	NA	NA	NA	NA	NA	NA	NA	NA	NA	NA	NA	NA	NA	NA	NA	NA	NA	NA	NA	NA	NA	NA	tRNA:CR31331	tRNA
FBgn0259731	NA	NA	NA	NA	NA	NA	NA	NA	NA	NA	NA	NA	NA	NA	NA	NA	NA	NA	NA	NA	NA	NA	NA	NA	NA	NA	NA	NA	NA	NA	tal-2A	protein_coding
FBgn0259730	NA	NA	NA	NA	NA	NA	NA	NA	NA	NA	NA	NA	NA	NA	NA	NA	NA	NA	NA	NA	NA	NA	NA	NA	NA	NA	NA	NA	NA	NA	tal-1A	protein_coding
FBgn0259733	NA	NA	NA	NA	NA	NA	NA	NA	NA	NA	NA	NA	NA	NA	NA	NA	NA	NA	NA	NA	NA	NA	NA	NA	NA	NA	NA	NA	NA	NA	tal-AA	protein_coding
FBgn0259732	NA	NA	NA	NA	NA	NA	NA	NA	NA	NA	NA	NA	NA	NA	NA	NA	NA	NA	NA	NA	NA	NA	NA	NA	NA	NA	NA	NA	NA	NA	tal-3A	protein_coding
FBgn0011971	NA	NA	NA	NA	NA	NA	NA	NA	NA	NA	NA	NA	NA	NA	NA	NA	NA	NA	NA	NA	NA	NA	NA	NA	NA	NA	NA	NA	NA	NA	tRNA:S2b:88A	tRNA
FBgn0267684	NA	NA	NA	NA	NA	NA	NA	NA	NA	NA	NA	NA	NA	NA	NA	NA	NA	NA	NA	NA	NA	NA	NA	NA	NA	NA	NA	NA	NA	NA	CR46020	lincRNA
FBgn0004629	NA	NA	NA	NA	NA	NA	NA	NA	NA	NA	NA	NA	NA	NA	NA	NA	NA	NA	NA	NA	NA	NA	NA	NA	NA	NA	NA	NA	NA	NA	Cys	protein_coding
FBgn0038291	NA	NA	NA	NA	NA	NA	NA	NA	NA	NA	NA	NA	NA	NA	NA	NA	NA	NA	NA	NA	NA	NA	NA	NA	NA	NA	NA	NA	NA	NA	CG3984	protein_coding
FBgn0263633	NA	NA	NA	NA	NA	NA	NA	NA	NA	NA	NA	NA	NA	NA	NA	NA	NA	NA	NA	NA	NA	NA	NA	NA	NA	NA	NA	NA	NA	NA	mir-3644	pre_miRNA
FBgn0263448	NA	NA	NA	NA	NA	NA	NA	NA	NA	NA	NA	NA	NA	NA	NA	NA	NA	NA	NA	NA	NA	NA	NA	NA	NA	NA	NA	NA	NA	NA	CR43471	lincRNA
FBgn0267750	NA	NA	NA	NA	NA	NA	NA	NA	NA	NA	NA	NA	NA	NA	NA	NA	NA	NA	NA	NA	NA	NA	NA	NA	NA	NA	NA	NA	NA	NA	CR46081	lincRNA
FBgn0261679	NA	NA	NA	NA	NA	NA	NA	NA	NA	NA	NA	NA	NA	NA	NA	NA	NA	NA	NA	NA	NA	NA	NA	NA	NA	NA	NA	NA	NA	NA	CG42726	protein_coding
FBgn0261680	NA	NA	NA	NA	NA	NA	NA	NA	NA	NA	NA	NA	NA	NA	NA	NA	NA	NA	NA	NA	NA	NA	NA	NA	NA	NA	NA	NA	NA	NA	CG42727	protein_coding
FBgn0267725	NA	NA	NA	NA	NA	NA	NA	NA	NA	NA	NA	NA	NA	NA	NA	NA	NA	NA	NA	NA	NA	NA	NA	NA	NA	NA	NA	NA	NA	NA	CR46058	lincRNA
FBgn0262367	NA	NA	NA	NA	NA	NA	NA	NA	NA	NA	NA	NA	NA	NA	NA	NA	NA	NA	NA	NA	NA	NA	NA	NA	NA	NA	NA	NA	NA	NA	mir-13b-1	pre_miRNA
FBgn0262429	NA	NA	NA	NA	NA	NA	NA	NA	NA	NA	NA	NA	NA	NA	NA	NA	NA	NA	NA	NA	NA	NA	NA	NA	NA	NA	NA	NA	NA	NA	mir-13a	pre_miRNA
FBgn0262397	NA	NA	NA	NA	NA	NA	NA	NA	NA	NA	NA	NA	NA	NA	NA	NA	NA	NA	NA	NA	NA	NA	NA	NA	NA	NA	NA	NA	NA	NA	mir-2c	pre_miRNA
FBgn0267551	NA	NA	NA	NA	NA	NA	NA	NA	NA	NA	NA	NA	NA	NA	NA	NA	NA	NA	NA	NA	NA	NA	NA	NA	NA	NA	NA	NA	NA	NA	CR45891	lincRNA
FBgn0263525	NA	NA	NA	NA	NA	NA	NA	NA	NA	NA	NA	NA	NA	NA	NA	NA	NA	NA	NA	NA	NA	NA	NA	NA	NA	NA	NA	NA	NA	NA	mir-4911	pre_miRNA
FBgn0051497	NA	NA	NA	NA	NA	NA	NA	NA	NA	NA	NA	NA	NA	NA	NA	NA	NA	NA	NA	NA	NA	NA	NA	NA	NA	NA	NA	NA	NA	NA	tRNA:CR31497	tRNA
FBgn0262233	NA	NA	NA	NA	NA	NA	NA	NA	NA	NA	NA	NA	NA	NA	NA	NA	NA	NA	NA	NA	NA	NA	NA	NA	NA	NA	NA	NA	NA	NA	mir-2494	pre_miRNA
FBgn0262290	NA	NA	NA	NA	NA	NA	NA	NA	NA	NA	NA	NA	NA	NA	NA	NA	NA	NA	NA	NA	NA	NA	NA	NA	NA	NA	NA	NA	NA	NA	mir-iab-8	pre_miRNA
FBgn0262462	NA	NA	NA	NA	NA	NA	NA	NA	NA	NA	NA	NA	NA	NA	NA	NA	NA	NA	NA	NA	NA	NA	NA	NA	NA	NA	NA	NA	NA	NA	mir-iab-4	pre_miRNA
FBgn0267701	NA	NA	NA	NA	NA	NA	NA	NA	NA	NA	NA	NA	NA	NA	NA	NA	NA	NA	NA	NA	NA	NA	NA	NA	NA	NA	NA	NA	NA	NA	CR46034	lincRNA
FBgn0012002	NA	NA	NA	NA	NA	NA	NA	NA	NA	NA	NA	NA	NA	NA	NA	NA	NA	NA	NA	NA	NA	NA	NA	NA	NA	NA	NA	NA	NA	NA	tRNA:V3b:90BC	tRNA
FBgn0011944	NA	NA	NA	NA	NA	NA	NA	NA	NA	NA	NA	NA	NA	NA	NA	NA	NA	NA	NA	NA	NA	NA	NA	NA	NA	NA	NA	NA	NA	NA	tRNA:P:90Ca	tRNA
FBgn0051570	NA	NA	NA	NA	NA	NA	NA	NA	NA	NA	NA	NA	NA	NA	NA	NA	NA	NA	NA	NA	NA	NA	NA	NA	NA	NA	NA	NA	NA	NA	tRNA:CR31570	tRNA
FBgn0011945	NA	NA	NA	NA	NA	NA	NA	NA	NA	NA	NA	NA	NA	NA	NA	NA	NA	NA	NA	NA	NA	NA	NA	NA	NA	NA	NA	NA	NA	NA	tRNA:P:90Cb	tRNA
FBgn0011840	NA	NA	NA	NA	NA	NA	NA	NA	NA	NA	NA	NA	NA	NA	NA	NA	NA	NA	NA	NA	NA	NA	NA	NA	NA	NA	NA	NA	NA	NA	tRNA:A:90C	tRNA
FBgn0053534	NA	NA	NA	NA	NA	NA	NA	NA	NA	NA	NA	NA	NA	NA	NA	NA	NA	NA	NA	NA	NA	NA	NA	NA	NA	NA	NA	NA	NA	NA	tRNA:CR33534	tRNA
FBgn0011993	NA	NA	NA	NA	NA	NA	NA	NA	NA	NA	NA	NA	NA	NA	NA	NA	NA	NA	NA	NA	NA	NA	NA	NA	NA	NA	NA	NA	NA	NA	tRNA:T:90Ca	tRNA
FBgn0051569	NA	NA	NA	NA	NA	NA	NA	NA	NA	NA	NA	NA	NA	NA	NA	NA	NA	NA	NA	NA	NA	NA	NA	NA	NA	NA	NA	NA	NA	NA	tRNA:CR31569	tRNA
FBgn0051242	NA	NA	NA	NA	NA	NA	NA	NA	NA	NA	NA	NA	NA	NA	NA	NA	NA	NA	NA	NA	NA	NA	NA	NA	NA	NA	NA	NA	NA	NA	tRNA:CR31242	tRNA
FBgn0051518	NA	NA	NA	NA	NA	NA	NA	NA	NA	NA	NA	NA	NA	NA	NA	NA	NA	NA	NA	NA	NA	NA	NA	NA	NA	NA	NA	NA	NA	NA	tRNA:CR31518	tRNA
FBgn0038568	NA	NA	NA	NA	NA	NA	NA	NA	NA	NA	NA	NA	NA	NA	NA	NA	NA	NA	NA	NA	NA	NA	NA	NA	NA	NA	NA	NA	NA	NA	CG14315	protein_coding
FBgn0038570	NA	NA	NA	NA	NA	NA	NA	NA	NA	NA	NA	NA	NA	NA	NA	NA	NA	NA	NA	NA	NA	NA	NA	NA	NA	NA	NA	NA	NA	NA	Prx5	protein_coding
FBgn0038571	NA	NA	NA	NA	NA	NA	NA	NA	NA	NA	NA	NA	NA	NA	NA	NA	NA	NA	NA	NA	NA	NA	NA	NA	NA	NA	NA	NA	NA	NA	CG7215	protein_coding
FBgn0038589	NA	NA	NA	NA	NA	NA	NA	NA	NA	NA	NA	NA	NA	NA	NA	NA	NA	NA	NA	NA	NA	NA	NA	NA	NA	NA	NA	NA	NA	NA	CG18598	protein_coding
FBgn0263757	NA	NA	NA	NA	NA	NA	NA	NA	NA	NA	NA	NA	NA	NA	NA	NA	NA	NA	NA	NA	NA	NA	NA	NA	NA	NA	NA	NA	NA	NA	Rpb4	protein_coding
FBgn0261019	NA	NA	NA	NA	NA	NA	NA	NA	NA	NA	NA	NA	NA	NA	NA	NA	NA	NA	NA	NA	NA	NA	NA	NA	NA	NA	NA	NA	NA	NA	moi	protein_coding
FBgn0266195	NA	NA	NA	NA	NA	NA	NA	NA	NA	NA	NA	NA	NA	NA	NA	NA	NA	NA	NA	NA	NA	NA	NA	NA	NA	NA	NA	NA	NA	NA	Tgs1	protein_coding
FBgn0262846	NA	NA	NA	NA	NA	NA	NA	NA	NA	NA	NA	NA	NA	NA	NA	NA	NA	NA	NA	NA	NA	NA	NA	NA	NA	NA	NA	NA	NA	NA	CG43210	protein_coding
FBgn0262823	NA	NA	NA	NA	NA	NA	NA	NA	NA	NA	NA	NA	NA	NA	NA	NA	NA	NA	NA	NA	NA	NA	NA	NA	NA	NA	NA	NA	NA	NA	CG43194	protein_coding
FBgn0263983	NA	NA	NA	NA	NA	NA	NA	NA	NA	NA	NA	NA	NA	NA	NA	NA	NA	NA	NA	NA	NA	NA	NA	NA	NA	NA	NA	NA	NA	NA	CG43732	protein_coding
FBgn0264916	NA	NA	NA	NA	NA	NA	NA	NA	NA	NA	NA	NA	NA	NA	NA	NA	NA	NA	NA	NA	NA	NA	NA	NA	NA	NA	NA	NA	NA	NA	CR44107	lincRNA
FBgn0262262	NA	NA	NA	NA	NA	NA	NA	NA	NA	NA	NA	NA	NA	NA	NA	NA	NA	NA	NA	NA	NA	NA	NA	NA	NA	NA	NA	NA	NA	NA	mir-997	pre_miRNA
FBgn0065080	NA	NA	NA	NA	NA	NA	NA	NA	NA	NA	NA	NA	NA	NA	NA	NA	NA	NA	NA	NA	NA	NA	NA	NA	NA	NA	NA	NA	NA	NA	snoRNA:Me18S-A1374	snoRNA
FBgn0012004	NA	NA	NA	NA	NA	NA	NA	NA	NA	NA	NA	NA	NA	NA	NA	NA	NA	NA	NA	NA	NA	NA	NA	NA	NA	NA	NA	NA	NA	NA	tRNA:V3b:92Bb	tRNA
FBgn0051471	NA	NA	NA	NA	NA	NA	NA	NA	NA	NA	NA	NA	NA	NA	NA	NA	NA	NA	NA	NA	NA	NA	NA	NA	NA	NA	NA	NA	NA	NA	tRNA:CR31471	tRNA
FBgn0038749	NA	NA	NA	NA	NA	NA	NA	NA	NA	NA	NA	NA	NA	NA	NA	NA	NA	NA	NA	NA	NA	NA	NA	NA	NA	NA	NA	NA	NA	NA	Xport	protein_coding
FBgn0064119	NA	NA	NA	NA	NA	NA	NA	NA	NA	NA	NA	NA	NA	NA	NA	NA	NA	NA	NA	NA	NA	NA	NA	NA	NA	NA	NA	NA	NA	NA	CG33934	protein_coding
FBgn0260466	NA	NA	NA	NA	NA	NA	NA	NA	NA	NA	NA	NA	NA	NA	NA	NA	NA	NA	NA	NA	NA	NA	NA	NA	NA	NA	NA	NA	NA	NA	Indy-2	protein_coding
FBgn0267450	NA	NA	NA	NA	NA	NA	NA	NA	NA	NA	NA	NA	NA	NA	NA	NA	NA	NA	NA	NA	NA	NA	NA	NA	NA	NA	NA	NA	NA	NA	CR45800	lincRNA
FBgn0067782	NA	NA	NA	NA	NA	NA	NA	NA	NA	NA	NA	NA	NA	NA	NA	NA	NA	NA	NA	NA	NA	NA	NA	NA	NA	NA	NA	NA	NA	NA	att-ORFB	protein_coding
FBgn0262422	NA	NA	NA	NA	NA	NA	NA	NA	NA	NA	NA	NA	NA	NA	NA	NA	NA	NA	NA	NA	NA	NA	NA	NA	NA	NA	NA	NA	NA	NA	mir-1011	pre_miRNA
FBgn0267448	NA	NA	NA	NA	NA	NA	NA	NA	NA	NA	NA	NA	NA	NA	NA	NA	NA	NA	NA	NA	NA	NA	NA	NA	NA	NA	NA	NA	NA	NA	CR45798	lincRNA
FBgn0263537	NA	NA	NA	NA	NA	NA	NA	NA	NA	NA	NA	NA	NA	NA	NA	NA	NA	NA	NA	NA	NA	NA	NA	NA	NA	NA	NA	NA	NA	NA	mir-4951	pre_miRNA
FBgn0267649	NA	NA	NA	NA	NA	NA	NA	NA	NA	NA	NA	NA	NA	NA	NA	NA	NA	NA	NA	NA	NA	NA	NA	NA	NA	NA	NA	NA	NA	NA	pre-mod(mdg4)-H	protein_coding
FBgn0267648	NA	NA	NA	NA	NA	NA	NA	NA	NA	NA	NA	NA	NA	NA	NA	NA	NA	NA	NA	NA	NA	NA	NA	NA	NA	NA	NA	NA	NA	NA	pre-mod(mdg4)-G	protein_coding
FBgn0266177	NA	NA	NA	NA	NA	NA	NA	NA	NA	NA	NA	NA	NA	NA	NA	NA	NA	NA	NA	NA	NA	NA	NA	NA	NA	NA	NA	NA	NA	NA	pre-mod(mdg4)-I	protein_coding
FBgn0266173	NA	NA	NA	NA	NA	NA	NA	NA	NA	NA	NA	NA	NA	NA	NA	NA	NA	NA	NA	NA	NA	NA	NA	NA	NA	NA	NA	NA	NA	NA	pre-mod(mdg4)-K	protein_coding
FBgn0266174	NA	NA	NA	NA	NA	NA	NA	NA	NA	NA	NA	NA	NA	NA	NA	NA	NA	NA	NA	NA	NA	NA	NA	NA	NA	NA	NA	NA	NA	NA	pre-mod(mdg4)-L	protein_coding
FBgn0266175	NA	NA	NA	NA	NA	NA	NA	NA	NA	NA	NA	NA	NA	NA	NA	NA	NA	NA	NA	NA	NA	NA	NA	NA	NA	NA	NA	NA	NA	NA	pre-mod(mdg4)-P	protein_coding
FBgn0266176	NA	NA	NA	NA	NA	NA	NA	NA	NA	NA	NA	NA	NA	NA	NA	NA	NA	NA	NA	NA	NA	NA	NA	NA	NA	NA	NA	NA	NA	NA	pre-mod(mdg4)-J	protein_coding
FBgn0261838	NA	NA	NA	NA	NA	NA	NA	NA	NA	NA	NA	NA	NA	NA	NA	NA	NA	NA	NA	NA	NA	NA	NA	NA	NA	NA	NA	NA	NA	NA	pre-mod(mdg4)-Z	protein_coding
FBgn0261837	NA	NA	NA	NA	NA	NA	NA	NA	NA	NA	NA	NA	NA	NA	NA	NA	NA	NA	NA	NA	NA	NA	NA	NA	NA	NA	NA	NA	NA	NA	pre-mod(mdg4)-T	protein_coding
FBgn0266170	NA	NA	NA	NA	NA	NA	NA	NA	NA	NA	NA	NA	NA	NA	NA	NA	NA	NA	NA	NA	NA	NA	NA	NA	NA	NA	NA	NA	NA	NA	pre-mod(mdg4)-C	protein_coding
FBgn0266171	NA	NA	NA	NA	NA	NA	NA	NA	NA	NA	NA	NA	NA	NA	NA	NA	NA	NA	NA	NA	NA	NA	NA	NA	NA	NA	NA	NA	NA	NA	pre-mod(mdg4)-AB	protein_coding
FBgn0261842	NA	NA	NA	NA	NA	NA	NA	NA	NA	NA	NA	NA	NA	NA	NA	NA	NA	NA	NA	NA	NA	NA	NA	NA	NA	NA	NA	NA	NA	NA	pre-mod(mdg4)-AE	protein_coding
FBgn0261839	NA	NA	NA	NA	NA	NA	NA	NA	NA	NA	NA	NA	NA	NA	NA	NA	NA	NA	NA	NA	NA	NA	NA	NA	NA	NA	NA	NA	NA	NA	pre-mod(mdg4)-Y	protein_coding
FBgn0261840	NA	NA	NA	NA	NA	NA	NA	NA	NA	NA	NA	NA	NA	NA	NA	NA	NA	NA	NA	NA	NA	NA	NA	NA	NA	NA	NA	NA	NA	NA	pre-mod(mdg4)-X	protein_coding
FBgn0261841	NA	NA	NA	NA	NA	NA	NA	NA	NA	NA	NA	NA	NA	NA	NA	NA	NA	NA	NA	NA	NA	NA	NA	NA	NA	NA	NA	NA	NA	NA	pre-mod(mdg4)-AD	protein_coding
FBgn0267651	NA	NA	NA	NA	NA	NA	NA	NA	NA	NA	NA	NA	NA	NA	NA	NA	NA	NA	NA	NA	NA	NA	NA	NA	NA	NA	NA	NA	NA	NA	pre-mod(mdg4)-O	protein_coding
FBgn0267650	NA	NA	NA	NA	NA	NA	NA	NA	NA	NA	NA	NA	NA	NA	NA	NA	NA	NA	NA	NA	NA	NA	NA	NA	NA	NA	NA	NA	NA	NA	pre-mod(mdg4)-AA	protein_coding
FBgn0262434	NA	NA	NA	NA	NA	NA	NA	NA	NA	NA	NA	NA	NA	NA	NA	NA	NA	NA	NA	NA	NA	NA	NA	NA	NA	NA	NA	NA	NA	NA	mir-11	pre_miRNA
FBgn0266181	NA	NA	NA	NA	NA	NA	NA	NA	NA	NA	NA	NA	NA	NA	NA	NA	NA	NA	NA	NA	NA	NA	NA	NA	NA	NA	NA	NA	NA	NA	CRG	lincRNA
FBgn0264896	NA	NA	NA	NA	NA	NA	NA	NA	NA	NA	NA	NA	NA	NA	NA	NA	NA	NA	NA	NA	NA	NA	NA	NA	NA	NA	NA	NA	NA	NA	CR44087	lincRNA
FBgn0045468	NA	NA	NA	NA	NA	NA	NA	NA	NA	NA	NA	NA	NA	NA	NA	NA	NA	NA	NA	NA	NA	NA	NA	NA	NA	NA	NA	NA	NA	NA	Gr93d	protein_coding
FBgn0051465	NA	NA	NA	NA	NA	NA	NA	NA	NA	NA	NA	NA	NA	NA	NA	NA	NA	NA	NA	NA	NA	NA	NA	NA	NA	NA	NA	NA	NA	NA	CG31465	protein_coding
FBgn0038927	NA	NA	NA	NA	NA	NA	NA	NA	NA	NA	NA	NA	NA	NA	NA	NA	NA	NA	NA	NA	NA	NA	NA	NA	NA	NA	NA	NA	NA	NA	CG6015	protein_coding
FBgn0266538	NA	NA	NA	NA	NA	NA	NA	NA	NA	NA	NA	NA	NA	NA	NA	NA	NA	NA	NA	NA	NA	NA	NA	NA	NA	NA	NA	NA	NA	NA	CG45099	protein_coding
FBgn0262382	NA	NA	NA	NA	NA	NA	NA	NA	NA	NA	NA	NA	NA	NA	NA	NA	NA	NA	NA	NA	NA	NA	NA	NA	NA	NA	NA	NA	NA	NA	mir-1010	pre_miRNA
FBgn0083967	NA	NA	NA	NA	NA	NA	NA	NA	NA	NA	NA	NA	NA	NA	NA	NA	NA	NA	NA	NA	NA	NA	NA	NA	NA	NA	NA	NA	NA	NA	Muted	protein_coding
FBgn0260467	NA	NA	NA	NA	NA	NA	NA	NA	NA	NA	NA	NA	NA	NA	NA	NA	NA	NA	NA	NA	NA	NA	NA	NA	NA	NA	NA	NA	NA	NA	CG7071	protein_coding
FBgn0051162	NA	NA	NA	NA	NA	NA	NA	NA	NA	NA	NA	NA	NA	NA	NA	NA	NA	NA	NA	NA	NA	NA	NA	NA	NA	NA	NA	NA	NA	NA	tRNA:CR31162	tRNA
FBgn0051167	NA	NA	NA	NA	NA	NA	NA	NA	NA	NA	NA	NA	NA	NA	NA	NA	NA	NA	NA	NA	NA	NA	NA	NA	NA	NA	NA	NA	NA	NA	tRNA:CR31167	tRNA
FBgn0051166	NA	NA	NA	NA	NA	NA	NA	NA	NA	NA	NA	NA	NA	NA	NA	NA	NA	NA	NA	NA	NA	NA	NA	NA	NA	NA	NA	NA	NA	NA	tRNA:CR31166	tRNA
FBgn0263554	NA	NA	NA	NA	NA	NA	NA	NA	NA	NA	NA	NA	NA	NA	NA	NA	NA	NA	NA	NA	NA	NA	NA	NA	NA	NA	NA	NA	NA	NA	mir-4952	pre_miRNA
FBgn0039045	NA	NA	NA	NA	NA	NA	NA	NA	NA	NA	NA	NA	NA	NA	NA	NA	NA	NA	NA	NA	NA	NA	NA	NA	NA	NA	NA	NA	NA	NA	CG17119	protein_coding
FBgn0039049	NA	NA	NA	NA	NA	NA	NA	NA	NA	NA	NA	NA	NA	NA	NA	NA	NA	NA	NA	NA	NA	NA	NA	NA	NA	NA	NA	NA	NA	NA	CG6726	protein_coding
FBgn0264504	NA	NA	NA	NA	NA	NA	NA	NA	NA	NA	NA	NA	NA	NA	NA	NA	NA	NA	NA	NA	NA	NA	NA	NA	NA	NA	NA	NA	NA	NA	CR43903	lincRNA
FBgn0004185	NA	NA	NA	NA	NA	NA	NA	NA	NA	NA	NA	NA	NA	NA	NA	NA	NA	NA	NA	NA	NA	NA	NA	NA	NA	NA	NA	NA	NA	NA	snRNA:U1:95Ca	snRNA
FBgn0264741	NA	NA	NA	NA	NA	NA	NA	NA	NA	NA	NA	NA	NA	NA	NA	NA	NA	NA	NA	NA	NA	NA	NA	NA	NA	NA	NA	NA	NA	NA	CG43999	protein_coding
FBgn0264740	NA	NA	NA	NA	NA	NA	NA	NA	NA	NA	NA	NA	NA	NA	NA	NA	NA	NA	NA	NA	NA	NA	NA	NA	NA	NA	NA	NA	NA	NA	CG43998	protein_coding
FBgn0264906	NA	NA	NA	NA	NA	NA	NA	NA	NA	NA	NA	NA	NA	NA	NA	NA	NA	NA	NA	NA	NA	NA	NA	NA	NA	NA	NA	NA	NA	NA	CR44097	lincRNA
FBgn0002863	NA	NA	NA	NA	NA	NA	NA	NA	NA	NA	NA	NA	NA	NA	NA	NA	NA	NA	NA	NA	NA	NA	NA	NA	NA	NA	NA	NA	NA	NA	Acp95EF	protein_coding
FBgn0261452	NA	NA	NA	NA	NA	NA	NA	NA	NA	NA	NA	NA	NA	NA	NA	NA	NA	NA	NA	NA	NA	NA	NA	NA	NA	NA	NA	NA	NA	NA	scaRNA:MeU2-G25	snoRNA
FBgn0262457	NA	NA	NA	NA	NA	NA	NA	NA	NA	NA	NA	NA	NA	NA	NA	NA	NA	NA	NA	NA	NA	NA	NA	NA	NA	NA	NA	NA	NA	NA	mir-1015	pre_miRNA
FBgn0267612	NA	NA	NA	NA	NA	NA	NA	NA	NA	NA	NA	NA	NA	NA	NA	NA	NA	NA	NA	NA	NA	NA	NA	NA	NA	NA	NA	NA	NA	NA	CR45950	lincRNA
FBgn0263409	NA	NA	NA	NA	NA	NA	NA	NA	NA	NA	NA	NA	NA	NA	NA	NA	NA	NA	NA	NA	NA	NA	NA	NA	NA	NA	NA	NA	NA	NA	CR43455	lincRNA
FBgn0264791	NA	NA	NA	NA	NA	NA	NA	NA	NA	NA	NA	NA	NA	NA	NA	NA	NA	NA	NA	NA	NA	NA	NA	NA	NA	NA	NA	NA	NA	NA	CR44021	lincRNA
FBgn0004190	NA	NA	NA	NA	NA	NA	NA	NA	NA	NA	NA	NA	NA	NA	NA	NA	NA	NA	NA	NA	NA	NA	NA	NA	NA	NA	NA	NA	NA	NA	snRNA:U6:96Ac	snRNA
FBgn0262431	NA	NA	NA	NA	NA	NA	NA	NA	NA	NA	NA	NA	NA	NA	NA	NA	NA	NA	NA	NA	NA	NA	NA	NA	NA	NA	NA	NA	NA	NA	mir-1003	pre_miRNA
FBgn0051382	NA	NA	NA	NA	NA	NA	NA	NA	NA	NA	NA	NA	NA	NA	NA	NA	NA	NA	NA	NA	NA	NA	NA	NA	NA	NA	NA	NA	NA	NA	tRNA:CR31382	tRNA
FBgn0051416	NA	NA	NA	NA	NA	NA	NA	NA	NA	NA	NA	NA	NA	NA	NA	NA	NA	NA	NA	NA	NA	NA	NA	NA	NA	NA	NA	NA	NA	NA	tRNA:CR31416	tRNA
FBgn0053095	NA	NA	NA	NA	NA	NA	NA	NA	NA	NA	NA	NA	NA	NA	NA	NA	NA	NA	NA	NA	NA	NA	NA	NA	NA	NA	NA	NA	NA	NA	CG33095	protein_coding
FBgn0039280	NA	NA	NA	NA	NA	NA	NA	NA	NA	NA	NA	NA	NA	NA	NA	NA	NA	NA	NA	NA	NA	NA	NA	NA	NA	NA	NA	NA	NA	NA	Mocs2	protein_coding
FBgn0260229	NA	NA	NA	NA	NA	NA	NA	NA	NA	NA	NA	NA	NA	NA	NA	NA	NA	NA	NA	NA	NA	NA	NA	NA	NA	NA	NA	NA	NA	NA	CG42503	protein_coding
FBgn0263002	NA	NA	NA	NA	NA	NA	NA	NA	NA	NA	NA	NA	NA	NA	NA	NA	NA	NA	NA	NA	NA	NA	NA	NA	NA	NA	NA	NA	NA	NA	CR43310	pseudogene
FBgn0039309	NA	NA	NA	NA	NA	NA	NA	NA	NA	NA	NA	NA	NA	NA	NA	NA	NA	NA	NA	NA	NA	NA	NA	NA	NA	NA	NA	NA	NA	NA	CG11891	protein_coding
FBgn0259991	NA	NA	NA	NA	NA	NA	NA	NA	NA	NA	NA	NA	NA	NA	NA	NA	NA	NA	NA	NA	NA	NA	NA	NA	NA	NA	NA	NA	NA	NA	CG42488	protein_coding
FBgn0039341	NA	NA	NA	NA	NA	NA	NA	NA	NA	NA	NA	NA	NA	NA	NA	NA	NA	NA	NA	NA	NA	NA	NA	NA	NA	NA	NA	NA	NA	NA	CG5112	protein_coding
FBgn0262319	NA	NA	NA	NA	NA	NA	NA	NA	NA	NA	NA	NA	NA	NA	NA	NA	NA	NA	NA	NA	NA	NA	NA	NA	NA	NA	NA	NA	NA	NA	mir-1000	pre_miRNA
FBgn0262388	NA	NA	NA	NA	NA	NA	NA	NA	NA	NA	NA	NA	NA	NA	NA	NA	NA	NA	NA	NA	NA	NA	NA	NA	NA	NA	NA	NA	NA	NA	mir-92b	pre_miRNA
FBgn0266752	NA	NA	NA	NA	NA	NA	NA	NA	NA	NA	NA	NA	NA	NA	NA	NA	NA	NA	NA	NA	NA	NA	NA	NA	NA	NA	NA	NA	NA	NA	CR45225	lincRNA
FBgn0039366	NA	NA	NA	NA	NA	NA	NA	NA	NA	NA	NA	NA	NA	NA	NA	NA	NA	NA	NA	NA	NA	NA	NA	NA	NA	NA	NA	NA	NA	NA	CG17198	protein_coding
FBgn0039367	NA	NA	NA	NA	NA	NA	NA	NA	NA	NA	NA	NA	NA	NA	NA	NA	NA	NA	NA	NA	NA	NA	NA	NA	NA	NA	NA	NA	NA	NA	CG17197	protein_coding
FBgn0039374	NA	NA	NA	NA	NA	NA	NA	NA	NA	NA	NA	NA	NA	NA	NA	NA	NA	NA	NA	NA	NA	NA	NA	NA	NA	NA	NA	NA	NA	NA	CG17770	protein_coding
FBgn0011273	NA	NA	NA	NA	NA	NA	NA	NA	NA	NA	NA	NA	NA	NA	NA	NA	NA	NA	NA	NA	NA	NA	NA	NA	NA	NA	NA	NA	NA	NA	Acam	protein_coding
FBgn0266400	NA	NA	NA	NA	NA	NA	NA	NA	NA	NA	NA	NA	NA	NA	NA	NA	NA	NA	NA	NA	NA	NA	NA	NA	NA	NA	NA	NA	NA	NA	CR45040	lincRNA
FBgn0039405	NA	NA	NA	NA	NA	NA	NA	NA	NA	NA	NA	NA	NA	NA	NA	NA	NA	NA	NA	NA	NA	NA	NA	NA	NA	NA	NA	NA	NA	NA	CG14550	protein_coding
FBgn0260224	NA	NA	NA	NA	NA	NA	NA	NA	NA	NA	NA	NA	NA	NA	NA	NA	NA	NA	NA	NA	NA	NA	NA	NA	NA	NA	NA	NA	NA	NA	CG42498	protein_coding
FBgn0051086	NA	NA	NA	NA	NA	NA	NA	NA	NA	NA	NA	NA	NA	NA	NA	NA	NA	NA	NA	NA	NA	NA	NA	NA	NA	NA	NA	NA	NA	NA	CG31086	protein_coding
FBgn0039440	NA	NA	NA	NA	NA	NA	NA	NA	NA	NA	NA	NA	NA	NA	NA	NA	NA	NA	NA	NA	NA	NA	NA	NA	NA	NA	NA	NA	NA	NA	TwdlJ	protein_coding
FBgn0262379	NA	NA	NA	NA	NA	NA	NA	NA	NA	NA	NA	NA	NA	NA	NA	NA	NA	NA	NA	NA	NA	NA	NA	NA	NA	NA	NA	NA	NA	NA	mir-1012	pre_miRNA
FBgn0051071	NA	NA	NA	NA	NA	NA	NA	NA	NA	NA	NA	NA	NA	NA	NA	NA	NA	NA	NA	NA	NA	NA	NA	NA	NA	NA	NA	NA	NA	NA	tRNA:CR31071	tRNA
FBgn0264841	NA	NA	NA	NA	NA	NA	NA	NA	NA	NA	NA	NA	NA	NA	NA	NA	NA	NA	NA	NA	NA	NA	NA	NA	NA	NA	NA	NA	NA	NA	CR44049	lincRNA
FBgn0039565	NA	NA	NA	NA	NA	NA	NA	NA	NA	NA	NA	NA	NA	NA	NA	NA	NA	NA	NA	NA	NA	NA	NA	NA	NA	NA	NA	NA	NA	NA	CG4884	protein_coding
FBgn0259990	NA	NA	NA	NA	NA	NA	NA	NA	NA	NA	NA	NA	NA	NA	NA	NA	NA	NA	NA	NA	NA	NA	NA	NA	NA	NA	NA	NA	NA	NA	CG42487	protein_coding
FBgn0267749	NA	NA	NA	NA	NA	NA	NA	NA	NA	NA	NA	NA	NA	NA	NA	NA	NA	NA	NA	NA	NA	NA	NA	NA	NA	NA	NA	NA	NA	NA	CR46080	lincRNA
FBgn0266401	NA	NA	NA	NA	NA	NA	NA	NA	NA	NA	NA	NA	NA	NA	NA	NA	NA	NA	NA	NA	NA	NA	NA	NA	NA	NA	NA	NA	NA	NA	CR45041	lincRNA
FBgn0041780	NA	NA	NA	NA	NA	NA	NA	NA	NA	NA	NA	NA	NA	NA	NA	NA	NA	NA	NA	NA	NA	NA	NA	NA	NA	NA	NA	NA	NA	NA	Ssl2	protein_coding
FBgn0039625	NA	NA	NA	NA	NA	NA	NA	NA	NA	NA	NA	NA	NA	NA	NA	NA	NA	NA	NA	NA	NA	NA	NA	NA	NA	NA	NA	NA	NA	NA	beta4GalNAcTB	protein_coding
FBgn0267776	NA	NA	NA	NA	NA	NA	NA	NA	NA	NA	NA	NA	NA	NA	NA	NA	NA	NA	NA	NA	NA	NA	NA	NA	NA	NA	NA	NA	NA	NA	CR46107	lincRNA
FBgn0262448	NA	NA	NA	NA	NA	NA	NA	NA	NA	NA	NA	NA	NA	NA	NA	NA	NA	NA	NA	NA	NA	NA	NA	NA	NA	NA	NA	NA	NA	NA	mir-279	pre_miRNA
FBgn0262404	NA	NA	NA	NA	NA	NA	NA	NA	NA	NA	NA	NA	NA	NA	NA	NA	NA	NA	NA	NA	NA	NA	NA	NA	NA	NA	NA	NA	NA	NA	mir-996	pre_miRNA
FBgn0040623	NA	NA	NA	NA	NA	NA	NA	NA	NA	NA	NA	NA	NA	NA	NA	NA	NA	NA	NA	NA	NA	NA	NA	NA	NA	NA	NA	NA	NA	NA	Spase12	protein_coding
FBgn0260759	NA	NA	NA	NA	NA	NA	NA	NA	NA	NA	NA	NA	NA	NA	NA	NA	NA	NA	NA	NA	NA	NA	NA	NA	NA	NA	NA	NA	NA	NA	CG42557	protein_coding
FBgn0260760	NA	NA	NA	NA	NA	NA	NA	NA	NA	NA	NA	NA	NA	NA	NA	NA	NA	NA	NA	NA	NA	NA	NA	NA	NA	NA	NA	NA	NA	NA	CG42558	protein_coding
FBgn0264837	NA	NA	NA	NA	NA	NA	NA	NA	NA	NA	NA	NA	NA	NA	NA	NA	NA	NA	NA	NA	NA	NA	NA	NA	NA	NA	NA	NA	NA	NA	CR44045	lincRNA
FBgn0003510	NA	NA	NA	NA	NA	NA	NA	NA	NA	NA	NA	NA	NA	NA	NA	NA	NA	NA	NA	NA	NA	NA	NA	NA	NA	NA	NA	NA	NA	NA	Sry-alpha	protein_coding
FBgn0003511	NA	NA	NA	NA	NA	NA	NA	NA	NA	NA	NA	NA	NA	NA	NA	NA	NA	NA	NA	NA	NA	NA	NA	NA	NA	NA	NA	NA	NA	NA	Sry-beta	protein_coding
FBgn0260468	NA	NA	NA	NA	NA	NA	NA	NA	NA	NA	NA	NA	NA	NA	NA	NA	NA	NA	NA	NA	NA	NA	NA	NA	NA	NA	NA	NA	NA	NA	CG7950	protein_coding
FBgn0085346	NA	NA	NA	NA	NA	NA	NA	NA	NA	NA	NA	NA	NA	NA	NA	NA	NA	NA	NA	NA	NA	NA	NA	NA	NA	NA	NA	NA	NA	NA	CG34317	protein_coding
FBgn0027544	NA	NA	NA	NA	NA	NA	NA	NA	NA	NA	NA	NA	NA	NA	NA	NA	NA	NA	NA	NA	NA	NA	NA	NA	NA	NA	NA	NA	NA	NA	CG2217	protein_coding
FBgn0261704	NA	NA	NA	NA	NA	NA	NA	NA	NA	NA	NA	NA	NA	NA	NA	NA	NA	NA	NA	NA	NA	NA	NA	NA	NA	NA	NA	NA	NA	NA	CG42740	protein_coding
FBgn0263527	NA	NA	NA	NA	NA	NA	NA	NA	NA	NA	NA	NA	NA	NA	NA	NA	NA	NA	NA	NA	NA	NA	NA	NA	NA	NA	NA	NA	NA	NA	mir-4908	pre_miRNA
FBgn0262444	NA	NA	NA	NA	NA	NA	NA	NA	NA	NA	NA	NA	NA	NA	NA	NA	NA	NA	NA	NA	NA	NA	NA	NA	NA	NA	NA	NA	NA	NA	mir-1013	pre_miRNA
FBgn0263562	NA	NA	NA	NA	NA	NA	NA	NA	NA	NA	NA	NA	NA	NA	NA	NA	NA	NA	NA	NA	NA	NA	NA	NA	NA	NA	NA	NA	NA	NA	mir-4948	pre_miRNA
FBgn0263544	NA	NA	NA	NA	NA	NA	NA	NA	NA	NA	NA	NA	NA	NA	NA	NA	NA	NA	NA	NA	NA	NA	NA	NA	NA	NA	NA	NA	NA	NA	mir-4949	pre_miRNA
FBgn0262384	NA	NA	NA	NA	NA	NA	NA	NA	NA	NA	NA	NA	NA	NA	NA	NA	NA	NA	NA	NA	NA	NA	NA	NA	NA	NA	NA	NA	NA	NA	mir-1014	pre_miRNA
FBgn0267456	NA	NA	NA	NA	NA	NA	NA	NA	NA	NA	NA	NA	NA	NA	NA	NA	NA	NA	NA	NA	NA	NA	NA	NA	NA	NA	NA	NA	NA	NA	CR45806	lincRNA
FBgn0083976	NA	NA	NA	NA	NA	NA	NA	NA	NA	NA	NA	NA	NA	NA	NA	NA	NA	NA	NA	NA	NA	NA	NA	NA	NA	NA	NA	NA	NA	NA	CG34140	protein_coding
FBgn0063924	NA	NA	NA	NA	NA	NA	NA	NA	NA	NA	NA	NA	NA	NA	NA	NA	NA	NA	NA	NA	NA	NA	NA	NA	NA	NA	NA	NA	NA	NA	Kaz1-ORFA	pseudogene
FBgn0035112	NA	NA	NA	NA	NA	NA	NA	NA	NA	NA	NA	NA	NA	NA	NA	NA	NA	NA	NA	NA	NA	NA	NA	NA	NA	NA	NA	NA	NA	NA	CG13877	protein_coding
FBgn0085292	NA	NA	NA	NA	NA	NA	NA	NA	NA	NA	NA	NA	NA	NA	NA	NA	NA	NA	NA	NA	NA	NA	NA	NA	NA	NA	NA	NA	NA	NA	CG34263	protein_coding
FBgn0040291	NA	NA	NA	NA	NA	NA	NA	NA	NA	NA	NA	NA	NA	NA	NA	NA	NA	NA	NA	NA	NA	NA	NA	NA	NA	NA	NA	NA	NA	NA	Roc1b	protein_coding
FBgn0065092	NA	NA	NA	NA	NA	NA	NA	NA	NA	NA	NA	NA	NA	NA	NA	NA	NA	NA	NA	NA	NA	NA	NA	NA	NA	NA	NA	NA	NA	NA	snmRNA:438	lincRNA
FBgn0263342	NA	NA	NA	NA	NA	NA	NA	NA	NA	NA	NA	NA	NA	NA	NA	NA	NA	NA	NA	NA	NA	NA	NA	NA	NA	NA	NA	NA	NA	NA	CR43423	lincRNA
FBgn0262451	NA	NA	NA	NA	NA	NA	NA	NA	NA	NA	NA	NA	NA	NA	NA	NA	NA	NA	NA	NA	NA	NA	NA	NA	NA	NA	NA	NA	NA	NA	ban	pre_miRNA
FBgn0052481	NA	NA	NA	NA	NA	NA	NA	NA	NA	NA	NA	NA	NA	NA	NA	NA	NA	NA	NA	NA	NA	NA	NA	NA	NA	NA	NA	NA	NA	NA	tRNA:CR32481	tRNA
FBgn0086066	NA	NA	NA	NA	NA	NA	NA	NA	NA	NA	NA	NA	NA	NA	NA	NA	NA	NA	NA	NA	NA	NA	NA	NA	NA	NA	NA	NA	NA	NA	snoRNA:Me5.8S-G74	snoRNA
FBgn0267311	NA	NA	NA	NA	NA	NA	NA	NA	NA	NA	NA	NA	NA	NA	NA	NA	NA	NA	NA	NA	NA	NA	NA	NA	NA	NA	NA	NA	NA	NA	CR45747	lincRNA
FBgn0035197	NA	NA	NA	NA	NA	NA	NA	NA	NA	NA	NA	NA	NA	NA	NA	NA	NA	NA	NA	NA	NA	NA	NA	NA	NA	NA	NA	NA	NA	NA	CG9130	protein_coding
FBgn0011851	NA	NA	NA	NA	NA	NA	NA	NA	NA	NA	NA	NA	NA	NA	NA	NA	NA	NA	NA	NA	NA	NA	NA	NA	NA	NA	NA	NA	NA	NA	tRNA:E4:62Aa	tRNA
FBgn0011852	NA	NA	NA	NA	NA	NA	NA	NA	NA	NA	NA	NA	NA	NA	NA	NA	NA	NA	NA	NA	NA	NA	NA	NA	NA	NA	NA	NA	NA	NA	tRNA:E4:62Ab	tRNA
FBgn0011853	NA	NA	NA	NA	NA	NA	NA	NA	NA	NA	NA	NA	NA	NA	NA	NA	NA	NA	NA	NA	NA	NA	NA	NA	NA	NA	NA	NA	NA	NA	tRNA:E4:62Ac	tRNA
FBgn0052324	NA	NA	NA	NA	NA	NA	NA	NA	NA	NA	NA	NA	NA	NA	NA	NA	NA	NA	NA	NA	NA	NA	NA	NA	NA	NA	NA	NA	NA	NA	tRNA:CR32324	tRNA
FBgn0011854	NA	NA	NA	NA	NA	NA	NA	NA	NA	NA	NA	NA	NA	NA	NA	NA	NA	NA	NA	NA	NA	NA	NA	NA	NA	NA	NA	NA	NA	NA	tRNA:E4:62Ad	tRNA
FBgn0011855	NA	NA	NA	NA	NA	NA	NA	NA	NA	NA	NA	NA	NA	NA	NA	NA	NA	NA	NA	NA	NA	NA	NA	NA	NA	NA	NA	NA	NA	NA	tRNA:E4:62Ae	tRNA
FBgn0263839	NA	NA	NA	NA	NA	NA	NA	NA	NA	NA	NA	NA	NA	NA	NA	NA	NA	NA	NA	NA	NA	NA	NA	NA	NA	NA	NA	NA	NA	NA	CR43701	lincRNA
FBgn0035240	NA	NA	NA	NA	NA	NA	NA	NA	NA	NA	NA	NA	NA	NA	NA	NA	NA	NA	NA	NA	NA	NA	NA	NA	NA	NA	NA	NA	NA	NA	CG33791	protein_coding
FBgn0035239	NA	NA	NA	NA	NA	NA	NA	NA	NA	NA	NA	NA	NA	NA	NA	NA	NA	NA	NA	NA	NA	NA	NA	NA	NA	NA	NA	NA	NA	NA	CG18170	protein_coding
FBgn0082944	NA	NA	NA	NA	NA	NA	NA	NA	NA	NA	NA	NA	NA	NA	NA	NA	NA	NA	NA	NA	NA	NA	NA	NA	NA	NA	NA	NA	NA	NA	snoRNA:Me28S-A2634c	snoRNA
FBgn0265451	NA	NA	NA	NA	NA	NA	NA	NA	NA	NA	NA	NA	NA	NA	NA	NA	NA	NA	NA	NA	NA	NA	NA	NA	NA	NA	NA	NA	NA	NA	CR44351	lincRNA
FBgn0267478	NA	NA	NA	NA	NA	NA	NA	NA	NA	NA	NA	NA	NA	NA	NA	NA	NA	NA	NA	NA	NA	NA	NA	NA	NA	NA	NA	NA	NA	NA	CR45828	lincRNA
FBgn0052298	NA	NA	NA	NA	NA	NA	NA	NA	NA	NA	NA	NA	NA	NA	NA	NA	NA	NA	NA	NA	NA	NA	NA	NA	NA	NA	NA	NA	NA	NA	CG32298	protein_coding
FBgn0052299	NA	NA	NA	NA	NA	NA	NA	NA	NA	NA	NA	NA	NA	NA	NA	NA	NA	NA	NA	NA	NA	NA	NA	NA	NA	NA	NA	NA	NA	NA	CG32299	protein_coding
FBgn0250911	NA	NA	NA	NA	NA	NA	NA	NA	NA	NA	NA	NA	NA	NA	NA	NA	NA	NA	NA	NA	NA	NA	NA	NA	NA	NA	NA	NA	NA	NA	CG42245	protein_coding
FBgn0259199	NA	NA	NA	NA	NA	NA	NA	NA	NA	NA	NA	NA	NA	NA	NA	NA	NA	NA	NA	NA	NA	NA	NA	NA	NA	NA	NA	NA	NA	NA	Snup	protein_coding
FBgn0259200	NA	NA	NA	NA	NA	NA	NA	NA	NA	NA	NA	NA	NA	NA	NA	NA	NA	NA	NA	NA	NA	NA	NA	NA	NA	NA	NA	NA	NA	NA	CG42304	protein_coding
FBgn0052288	NA	NA	NA	NA	NA	NA	NA	NA	NA	NA	NA	NA	NA	NA	NA	NA	NA	NA	NA	NA	NA	NA	NA	NA	NA	NA	NA	NA	NA	NA	tRNA:CR32288	tRNA
FBgn0052289	NA	NA	NA	NA	NA	NA	NA	NA	NA	NA	NA	NA	NA	NA	NA	NA	NA	NA	NA	NA	NA	NA	NA	NA	NA	NA	NA	NA	NA	NA	tRNA:CR32289	tRNA
FBgn0052287	NA	NA	NA	NA	NA	NA	NA	NA	NA	NA	NA	NA	NA	NA	NA	NA	NA	NA	NA	NA	NA	NA	NA	NA	NA	NA	NA	NA	NA	NA	tRNA:CR32287	tRNA
FBgn0052285	NA	NA	NA	NA	NA	NA	NA	NA	NA	NA	NA	NA	NA	NA	NA	NA	NA	NA	NA	NA	NA	NA	NA	NA	NA	NA	NA	NA	NA	NA	tRNA:CR32285	tRNA
FBgn0052272	NA	NA	NA	NA	NA	NA	NA	NA	NA	NA	NA	NA	NA	NA	NA	NA	NA	NA	NA	NA	NA	NA	NA	NA	NA	NA	NA	NA	NA	NA	tRNA:CR32272	tRNA
FBgn0052286	NA	NA	NA	NA	NA	NA	NA	NA	NA	NA	NA	NA	NA	NA	NA	NA	NA	NA	NA	NA	NA	NA	NA	NA	NA	NA	NA	NA	NA	NA	tRNA:CR32286	tRNA
FBgn0052270	NA	NA	NA	NA	NA	NA	NA	NA	NA	NA	NA	NA	NA	NA	NA	NA	NA	NA	NA	NA	NA	NA	NA	NA	NA	NA	NA	NA	NA	NA	CG32270	protein_coding
FBgn0052269	NA	NA	NA	NA	NA	NA	NA	NA	NA	NA	NA	NA	NA	NA	NA	NA	NA	NA	NA	NA	NA	NA	NA	NA	NA	NA	NA	NA	NA	NA	CG32269	protein_coding
FBgn0086070	NA	NA	NA	NA	NA	NA	NA	NA	NA	NA	NA	NA	NA	NA	NA	NA	NA	NA	NA	NA	NA	NA	NA	NA	NA	NA	NA	NA	NA	NA	snoRNA:Or-CD11c	snoRNA
FBgn0086071	NA	NA	NA	NA	NA	NA	NA	NA	NA	NA	NA	NA	NA	NA	NA	NA	NA	NA	NA	NA	NA	NA	NA	NA	NA	NA	NA	NA	NA	NA	snoRNA:Or-CD11b	snoRNA
FBgn0086072	NA	NA	NA	NA	NA	NA	NA	NA	NA	NA	NA	NA	NA	NA	NA	NA	NA	NA	NA	NA	NA	NA	NA	NA	NA	NA	NA	NA	NA	NA	snoRNA:Or-CD11a	snoRNA
FBgn0262368	NA	NA	NA	NA	NA	NA	NA	NA	NA	NA	NA	NA	NA	NA	NA	NA	NA	NA	NA	NA	NA	NA	NA	NA	NA	NA	NA	NA	NA	NA	mir-282	pre_miRNA
FBgn0262269	NA	NA	NA	NA	NA	NA	NA	NA	NA	NA	NA	NA	NA	NA	NA	NA	NA	NA	NA	NA	NA	NA	NA	NA	NA	NA	NA	NA	NA	NA	mir-955	pre_miRNA
FBgn0259933	NA	NA	NA	NA	NA	NA	NA	NA	NA	NA	NA	NA	NA	NA	NA	NA	NA	NA	NA	NA	NA	NA	NA	NA	NA	NA	NA	NA	NA	NA	CG42456	protein_coding
FBgn0052274	NA	NA	NA	NA	NA	NA	NA	NA	NA	NA	NA	NA	NA	NA	NA	NA	NA	NA	NA	NA	NA	NA	NA	NA	NA	NA	NA	NA	NA	NA	Drsl1	protein_coding
FBgn0045477	NA	NA	NA	NA	NA	NA	NA	NA	NA	NA	NA	NA	NA	NA	NA	NA	NA	NA	NA	NA	NA	NA	NA	NA	NA	NA	NA	NA	NA	NA	Gr64c	protein_coding
FBgn0045478	NA	NA	NA	NA	NA	NA	NA	NA	NA	NA	NA	NA	NA	NA	NA	NA	NA	NA	NA	NA	NA	NA	NA	NA	NA	NA	NA	NA	NA	NA	Gr64b	protein_coding
FBgn0045476	NA	NA	NA	NA	NA	NA	NA	NA	NA	NA	NA	NA	NA	NA	NA	NA	NA	NA	NA	NA	NA	NA	NA	NA	NA	NA	NA	NA	NA	NA	Gr64e	protein_coding
FBgn0266402	NA	NA	NA	NA	NA	NA	NA	NA	NA	NA	NA	NA	NA	NA	NA	NA	NA	NA	NA	NA	NA	NA	NA	NA	NA	NA	NA	NA	NA	NA	CR45042	lincRNA
FBgn0267303	NA	NA	NA	NA	NA	NA	NA	NA	NA	NA	NA	NA	NA	NA	NA	NA	NA	NA	NA	NA	NA	NA	NA	NA	NA	NA	NA	NA	NA	NA	CR45739	lincRNA
FBgn0035547	NA	NA	NA	NA	NA	NA	NA	NA	NA	NA	NA	NA	NA	NA	NA	NA	NA	NA	NA	NA	NA	NA	NA	NA	NA	NA	NA	NA	NA	NA	CG15022	protein_coding
FBgn0266987	NA	NA	NA	NA	NA	NA	NA	NA	NA	NA	NA	NA	NA	NA	NA	NA	NA	NA	NA	NA	NA	NA	NA	NA	NA	NA	NA	NA	NA	NA	CR45438	lincRNA
FBgn0011986	NA	NA	NA	NA	NA	NA	NA	NA	NA	NA	NA	NA	NA	NA	NA	NA	NA	NA	NA	NA	NA	NA	NA	NA	NA	NA	NA	NA	NA	NA	tRNA:S7:64D	tRNA
FBgn0065097	NA	NA	NA	NA	NA	NA	NA	NA	NA	NA	NA	NA	NA	NA	NA	NA	NA	NA	NA	NA	NA	NA	NA	NA	NA	NA	NA	NA	NA	NA	snmRNA:357	lincRNA
FBgn0267481	NA	NA	NA	NA	NA	NA	NA	NA	NA	NA	NA	NA	NA	NA	NA	NA	NA	NA	NA	NA	NA	NA	NA	NA	NA	NA	NA	NA	NA	NA	CR45831	lincRNA
FBgn0266384	NA	NA	NA	NA	NA	NA	NA	NA	NA	NA	NA	NA	NA	NA	NA	NA	NA	NA	NA	NA	NA	NA	NA	NA	NA	NA	NA	NA	NA	NA	CR45026	lincRNA
FBgn0020643	NA	NA	NA	NA	NA	NA	NA	NA	NA	NA	NA	NA	NA	NA	NA	NA	NA	NA	NA	NA	NA	NA	NA	NA	NA	NA	NA	NA	NA	NA	Lcp65Ab2	protein_coding
FBgn0086900	NA	NA	NA	NA	NA	NA	NA	NA	NA	NA	NA	NA	NA	NA	NA	NA	NA	NA	NA	NA	NA	NA	NA	NA	NA	NA	NA	NA	NA	NA	Cpr65Ax1	protein_coding
FBgn0020646	NA	NA	NA	NA	NA	NA	NA	NA	NA	NA	NA	NA	NA	NA	NA	NA	NA	NA	NA	NA	NA	NA	NA	NA	NA	NA	NA	NA	NA	NA	Lcp65APsi	pseudogene
FBgn0042118	NA	NA	NA	NA	NA	NA	NA	NA	NA	NA	NA	NA	NA	NA	NA	NA	NA	NA	NA	NA	NA	NA	NA	NA	NA	NA	NA	NA	NA	NA	Cpr65Ax2	protein_coding
FBgn0263387	NA	NA	NA	NA	NA	NA	NA	NA	NA	NA	NA	NA	NA	NA	NA	NA	NA	NA	NA	NA	NA	NA	NA	NA	NA	NA	NA	NA	NA	NA	CG43439	protein_coding
FBgn0250849	NA	NA	NA	NA	NA	NA	NA	NA	NA	NA	NA	NA	NA	NA	NA	NA	NA	NA	NA	NA	NA	NA	NA	NA	NA	NA	NA	NA	NA	NA	CG32388	protein_coding
FBgn0052391	NA	NA	NA	NA	NA	NA	NA	NA	NA	NA	NA	NA	NA	NA	NA	NA	NA	NA	NA	NA	NA	NA	NA	NA	NA	NA	NA	NA	NA	NA	CG32391	protein_coding
FBgn0259203	NA	NA	NA	NA	NA	NA	NA	NA	NA	NA	NA	NA	NA	NA	NA	NA	NA	NA	NA	NA	NA	NA	NA	NA	NA	NA	NA	NA	NA	NA	CG42307	protein_coding
FBgn0002909	NA	NA	NA	NA	NA	NA	NA	NA	NA	NA	NA	NA	NA	NA	NA	NA	NA	NA	NA	NA	NA	NA	NA	NA	NA	NA	NA	NA	NA	NA	mus312	protein_coding
FBgn0264302	NA	NA	NA	NA	NA	NA	NA	NA	NA	NA	NA	NA	NA	NA	NA	NA	NA	NA	NA	NA	NA	NA	NA	NA	NA	NA	NA	NA	NA	NA	CG43780	protein_coding
FBgn0264303	NA	NA	NA	NA	NA	NA	NA	NA	NA	NA	NA	NA	NA	NA	NA	NA	NA	NA	NA	NA	NA	NA	NA	NA	NA	NA	NA	NA	NA	NA	CG43781	protein_coding
FBgn0267472	NA	NA	NA	NA	NA	NA	NA	NA	NA	NA	NA	NA	NA	NA	NA	NA	NA	NA	NA	NA	NA	NA	NA	NA	NA	NA	NA	NA	NA	NA	CR45822	lincRNA
FBgn0261536	NA	NA	NA	NA	NA	NA	NA	NA	NA	NA	NA	NA	NA	NA	NA	NA	NA	NA	NA	NA	NA	NA	NA	NA	NA	NA	NA	NA	NA	NA	CG42660	protein_coding
FBgn0261537	NA	NA	NA	NA	NA	NA	NA	NA	NA	NA	NA	NA	NA	NA	NA	NA	NA	NA	NA	NA	NA	NA	NA	NA	NA	NA	NA	NA	NA	NA	CG42661	protein_coding
FBgn0035786	NA	NA	NA	NA	NA	NA	NA	NA	NA	NA	NA	NA	NA	NA	NA	NA	NA	NA	NA	NA	NA	NA	NA	NA	NA	NA	NA	NA	NA	NA	Tsp66A	protein_coding
FBgn0035795	NA	NA	NA	NA	NA	NA	NA	NA	NA	NA	NA	NA	NA	NA	NA	NA	NA	NA	NA	NA	NA	NA	NA	NA	NA	NA	NA	NA	NA	NA	CG16998	protein_coding
FBgn0052363	NA	NA	NA	NA	NA	NA	NA	NA	NA	NA	NA	NA	NA	NA	NA	NA	NA	NA	NA	NA	NA	NA	NA	NA	NA	NA	NA	NA	NA	NA	tRNA:CR32363	tRNA
FBgn0262442	NA	NA	NA	NA	NA	NA	NA	NA	NA	NA	NA	NA	NA	NA	NA	NA	NA	NA	NA	NA	NA	NA	NA	NA	NA	NA	NA	NA	NA	NA	mir-2501	pre_miRNA
FBgn0267529	NA	NA	NA	NA	NA	NA	NA	NA	NA	NA	NA	NA	NA	NA	NA	NA	NA	NA	NA	NA	NA	NA	NA	NA	NA	NA	NA	NA	NA	NA	CR45869	lincRNA
FBgn0263553	NA	NA	NA	NA	NA	NA	NA	NA	NA	NA	NA	NA	NA	NA	NA	NA	NA	NA	NA	NA	NA	NA	NA	NA	NA	NA	NA	NA	NA	NA	mir-4913	pre_miRNA
FBgn0035889	NA	NA	NA	NA	NA	NA	NA	NA	NA	NA	NA	NA	NA	NA	NA	NA	NA	NA	NA	NA	NA	NA	NA	NA	NA	NA	NA	NA	NA	NA	mkg-p	protein_coding
FBgn0053057	NA	NA	NA	NA	NA	NA	NA	NA	NA	NA	NA	NA	NA	NA	NA	NA	NA	NA	NA	NA	NA	NA	NA	NA	NA	NA	NA	NA	NA	NA	CG33057	protein_coding
FBgn0264696	NA	NA	NA	NA	NA	NA	NA	NA	NA	NA	NA	NA	NA	NA	NA	NA	NA	NA	NA	NA	NA	NA	NA	NA	NA	NA	NA	NA	NA	NA	CG43965	protein_coding
FBgn0052034	NA	NA	NA	NA	NA	NA	NA	NA	NA	NA	NA	NA	NA	NA	NA	NA	NA	NA	NA	NA	NA	NA	NA	NA	NA	NA	NA	NA	NA	NA	tRNA:T:Psi	tRNA
FBgn0263556	NA	NA	NA	NA	NA	NA	NA	NA	NA	NA	NA	NA	NA	NA	NA	NA	NA	NA	NA	NA	NA	NA	NA	NA	NA	NA	NA	NA	NA	NA	mir-4940	pre_miRNA
FBgn0001223	NA	NA	NA	NA	NA	NA	NA	NA	NA	NA	NA	NA	NA	NA	NA	NA	NA	NA	NA	NA	NA	NA	NA	NA	NA	NA	NA	NA	NA	NA	Hsp22	protein_coding
FBgn0267532	NA	NA	NA	NA	NA	NA	NA	NA	NA	NA	NA	NA	NA	NA	NA	NA	NA	NA	NA	NA	NA	NA	NA	NA	NA	NA	NA	NA	NA	NA	CR45872	lincRNA
FBgn0267533	NA	NA	NA	NA	NA	NA	NA	NA	NA	NA	NA	NA	NA	NA	NA	NA	NA	NA	NA	NA	NA	NA	NA	NA	NA	NA	NA	NA	NA	NA	CR45873	lincRNA
FBgn0086075	NA	NA	NA	NA	NA	NA	NA	NA	NA	NA	NA	NA	NA	NA	NA	NA	NA	NA	NA	NA	NA	NA	NA	NA	NA	NA	NA	NA	NA	NA	snoRNA:Me28S-G3253	snoRNA
FBgn0065081	NA	NA	NA	NA	NA	NA	NA	NA	NA	NA	NA	NA	NA	NA	NA	NA	NA	NA	NA	NA	NA	NA	NA	NA	NA	NA	NA	NA	NA	NA	snmRNA:838	lincRNA
FBgn0263541	NA	NA	NA	NA	NA	NA	NA	NA	NA	NA	NA	NA	NA	NA	NA	NA	NA	NA	NA	NA	NA	NA	NA	NA	NA	NA	NA	NA	NA	NA	mir-4986	pre_miRNA
FBgn0267535	NA	NA	NA	NA	NA	NA	NA	NA	NA	NA	NA	NA	NA	NA	NA	NA	NA	NA	NA	NA	NA	NA	NA	NA	NA	NA	NA	NA	NA	NA	CR45875	lincRNA
FBgn0036057	NA	NA	NA	NA	NA	NA	NA	NA	NA	NA	NA	NA	NA	NA	NA	NA	NA	NA	NA	NA	NA	NA	NA	NA	NA	NA	NA	NA	NA	NA	CG14164	protein_coding
FBgn0036056	NA	NA	NA	NA	NA	NA	NA	NA	NA	NA	NA	NA	NA	NA	NA	NA	NA	NA	NA	NA	NA	NA	NA	NA	NA	NA	NA	NA	NA	NA	CG6709	protein_coding
FBgn0259932	NA	NA	NA	NA	NA	NA	NA	NA	NA	NA	NA	NA	NA	NA	NA	NA	NA	NA	NA	NA	NA	NA	NA	NA	NA	NA	NA	NA	NA	NA	CG42455	protein_coding
FBgn0263251	NA	NA	NA	NA	NA	NA	NA	NA	NA	NA	NA	NA	NA	NA	NA	NA	NA	NA	NA	NA	NA	NA	NA	NA	NA	NA	NA	NA	NA	NA	vnc	protein_coding
FBgn0262381	NA	NA	NA	NA	NA	NA	NA	NA	NA	NA	NA	NA	NA	NA	NA	NA	NA	NA	NA	NA	NA	NA	NA	NA	NA	NA	NA	NA	NA	NA	mir-276b	pre_miRNA
FBgn0266076	NA	NA	NA	NA	NA	NA	NA	NA	NA	NA	NA	NA	NA	NA	NA	NA	NA	NA	NA	NA	NA	NA	NA	NA	NA	NA	NA	NA	NA	NA	mir-276a	pre_miRNA
FBgn0036110	NA	NA	NA	NA	NA	NA	NA	NA	NA	NA	NA	NA	NA	NA	NA	NA	NA	NA	NA	NA	NA	NA	NA	NA	NA	NA	NA	NA	NA	NA	Cpr67Fb	protein_coding
FBgn0266540	NA	NA	NA	NA	NA	NA	NA	NA	NA	NA	NA	NA	NA	NA	NA	NA	NA	NA	NA	NA	NA	NA	NA	NA	NA	NA	NA	NA	NA	NA	CG45101	protein_coding
FBgn0025355	NA	NA	NA	NA	NA	NA	NA	NA	NA	NA	NA	NA	NA	NA	NA	NA	NA	NA	NA	NA	NA	NA	NA	NA	NA	NA	NA	NA	NA	NA	SuUR	protein_coding
FBgn0265930	NA	NA	NA	NA	NA	NA	NA	NA	NA	NA	NA	NA	NA	NA	NA	NA	NA	NA	NA	NA	NA	NA	NA	NA	NA	NA	NA	NA	NA	NA	CR44719	lincRNA
FBgn0265924	NA	NA	NA	NA	NA	NA	NA	NA	NA	NA	NA	NA	NA	NA	NA	NA	NA	NA	NA	NA	NA	NA	NA	NA	NA	NA	NA	NA	NA	NA	CR44713	lincRNA
FBgn0265927	NA	NA	NA	NA	NA	NA	NA	NA	NA	NA	NA	NA	NA	NA	NA	NA	NA	NA	NA	NA	NA	NA	NA	NA	NA	NA	NA	NA	NA	NA	CR44716	lincRNA
FBgn0265933	NA	NA	NA	NA	NA	NA	NA	NA	NA	NA	NA	NA	NA	NA	NA	NA	NA	NA	NA	NA	NA	NA	NA	NA	NA	NA	NA	NA	NA	NA	CR44722	lincRNA
FBgn0036170	NA	NA	NA	NA	NA	NA	NA	NA	NA	NA	NA	NA	NA	NA	NA	NA	NA	NA	NA	NA	NA	NA	NA	NA	NA	NA	NA	NA	NA	NA	CG11714	protein_coding
FBgn0036169	NA	NA	NA	NA	NA	NA	NA	NA	NA	NA	NA	NA	NA	NA	NA	NA	NA	NA	NA	NA	NA	NA	NA	NA	NA	NA	NA	NA	NA	NA	Fuca	protein_coding
FBgn0263247	NA	NA	NA	NA	NA	NA	NA	NA	NA	NA	NA	NA	NA	NA	NA	NA	NA	NA	NA	NA	NA	NA	NA	NA	NA	NA	NA	NA	NA	NA	CG43390	protein_coding
FBgn0266991	NA	NA	NA	NA	NA	NA	NA	NA	NA	NA	NA	NA	NA	NA	NA	NA	NA	NA	NA	NA	NA	NA	NA	NA	NA	NA	NA	NA	NA	NA	CR45442	lincRNA
FBgn0267231	NA	NA	NA	NA	NA	NA	NA	NA	NA	NA	NA	NA	NA	NA	NA	NA	NA	NA	NA	NA	NA	NA	NA	NA	NA	NA	NA	NA	NA	NA	CR45671	lincRNA
FBgn0266992	NA	NA	NA	NA	NA	NA	NA	NA	NA	NA	NA	NA	NA	NA	NA	NA	NA	NA	NA	NA	NA	NA	NA	NA	NA	NA	NA	NA	NA	NA	CR45443	lincRNA
FBgn0263632	NA	NA	NA	NA	NA	NA	NA	NA	NA	NA	NA	NA	NA	NA	NA	NA	NA	NA	NA	NA	NA	NA	NA	NA	NA	NA	NA	NA	NA	NA	mir-3642	pre_miRNA
FBgn0267543	NA	NA	NA	NA	NA	NA	NA	NA	NA	NA	NA	NA	NA	NA	NA	NA	NA	NA	NA	NA	NA	NA	NA	NA	NA	NA	NA	NA	NA	NA	CR45883	lincRNA
FBgn0267545	NA	NA	NA	NA	NA	NA	NA	NA	NA	NA	NA	NA	NA	NA	NA	NA	NA	NA	NA	NA	NA	NA	NA	NA	NA	NA	NA	NA	NA	NA	CR45885	lincRNA
FBgn0261353	NA	NA	NA	NA	NA	NA	NA	NA	NA	NA	NA	NA	NA	NA	NA	NA	NA	NA	NA	NA	NA	NA	NA	NA	NA	NA	NA	NA	NA	NA	Ccdc56	protein_coding
FBgn0261381	NA	NA	NA	NA	NA	NA	NA	NA	NA	NA	NA	NA	NA	NA	NA	NA	NA	NA	NA	NA	NA	NA	NA	NA	NA	NA	NA	NA	NA	NA	mtTFB1	protein_coding
FBgn0036228	NA	NA	NA	NA	NA	NA	NA	NA	NA	NA	NA	NA	NA	NA	NA	NA	NA	NA	NA	NA	NA	NA	NA	NA	NA	NA	NA	NA	NA	NA	obst-G	protein_coding
FBgn0267552	NA	NA	NA	NA	NA	NA	NA	NA	NA	NA	NA	NA	NA	NA	NA	NA	NA	NA	NA	NA	NA	NA	NA	NA	NA	NA	NA	NA	NA	NA	CR45892	lincRNA
FBgn0000594	NA	NA	NA	NA	NA	NA	NA	NA	NA	NA	NA	NA	NA	NA	NA	NA	NA	NA	NA	NA	NA	NA	NA	NA	NA	NA	NA	NA	NA	NA	Est-P	protein_coding
FBgn0266994	NA	NA	NA	NA	NA	NA	NA	NA	NA	NA	NA	NA	NA	NA	NA	NA	NA	NA	NA	NA	NA	NA	NA	NA	NA	NA	NA	NA	NA	NA	CR45445	lincRNA
FBgn0085458	NA	NA	NA	NA	NA	NA	NA	NA	NA	NA	NA	NA	NA	NA	NA	NA	NA	NA	NA	NA	NA	NA	NA	NA	NA	NA	NA	NA	NA	NA	CG34429	protein_coding
FBgn0052128	NA	NA	NA	NA	NA	NA	NA	NA	NA	NA	NA	NA	NA	NA	NA	NA	NA	NA	NA	NA	NA	NA	NA	NA	NA	NA	NA	NA	NA	NA	tRNA:CR32128	tRNA
FBgn0011844	NA	NA	NA	NA	NA	NA	NA	NA	NA	NA	NA	NA	NA	NA	NA	NA	NA	NA	NA	NA	NA	NA	NA	NA	NA	NA	NA	NA	NA	NA	tRNA:D2:69F	tRNA
FBgn0262415	NA	NA	NA	NA	NA	NA	NA	NA	NA	NA	NA	NA	NA	NA	NA	NA	NA	NA	NA	NA	NA	NA	NA	NA	NA	NA	NA	NA	NA	NA	mir-289	pre_miRNA
FBgn0036389	NA	NA	NA	NA	NA	NA	NA	NA	NA	NA	NA	NA	NA	NA	NA	NA	NA	NA	NA	NA	NA	NA	NA	NA	NA	NA	NA	NA	NA	NA	ssp2	protein_coding
FBgn0036403	NA	NA	NA	NA	NA	NA	NA	NA	NA	NA	NA	NA	NA	NA	NA	NA	NA	NA	NA	NA	NA	NA	NA	NA	NA	NA	NA	NA	NA	NA	CG6661	protein_coding
FBgn0028418	NA	NA	NA	NA	NA	NA	NA	NA	NA	NA	NA	NA	NA	NA	NA	NA	NA	NA	NA	NA	NA	NA	NA	NA	NA	NA	NA	NA	NA	NA	Lk	protein_coding
FBgn0011928	NA	NA	NA	NA	NA	NA	NA	NA	NA	NA	NA	NA	NA	NA	NA	NA	NA	NA	NA	NA	NA	NA	NA	NA	NA	NA	NA	NA	NA	NA	tRNA:M3:70Fb	tRNA
FBgn0260233	NA	NA	NA	NA	NA	NA	NA	NA	NA	NA	NA	NA	NA	NA	NA	NA	NA	NA	NA	NA	NA	NA	NA	NA	NA	NA	NA	NA	NA	NA	CG42507	protein_coding
FBgn0028377	NA	NA	NA	NA	NA	NA	NA	NA	NA	NA	NA	NA	NA	NA	NA	NA	NA	NA	NA	NA	NA	NA	NA	NA	NA	NA	NA	NA	NA	NA	gdl-ORF39	protein_coding
FBgn0262530	NA	NA	NA	NA	NA	NA	NA	NA	NA	NA	NA	NA	NA	NA	NA	NA	NA	NA	NA	NA	NA	NA	NA	NA	NA	NA	NA	NA	NA	NA	CG43084	protein_coding
FBgn0004594	NA	NA	NA	NA	NA	NA	NA	NA	NA	NA	NA	NA	NA	NA	NA	NA	NA	NA	NA	NA	NA	NA	NA	NA	NA	NA	NA	NA	NA	NA	Eig71Eg	protein_coding
FBgn0262371	NA	NA	NA	NA	NA	NA	NA	NA	NA	NA	NA	NA	NA	NA	NA	NA	NA	NA	NA	NA	NA	NA	NA	NA	NA	NA	NA	NA	NA	NA	mir-263b	pre_miRNA
FBgn0264600	NA	NA	NA	NA	NA	NA	NA	NA	NA	NA	NA	NA	NA	NA	NA	NA	NA	NA	NA	NA	NA	NA	NA	NA	NA	NA	NA	NA	NA	NA	CR43949	lincRNA
FBgn0263570	NA	NA	NA	NA	NA	NA	NA	NA	NA	NA	NA	NA	NA	NA	NA	NA	NA	NA	NA	NA	NA	NA	NA	NA	NA	NA	NA	NA	NA	NA	mir-4941	pre_miRNA
FBgn0052152	NA	NA	NA	NA	NA	NA	NA	NA	NA	NA	NA	NA	NA	NA	NA	NA	NA	NA	NA	NA	NA	NA	NA	NA	NA	NA	NA	NA	NA	NA	CG32152	protein_coding
FBgn0264483	NA	NA	NA	NA	NA	NA	NA	NA	NA	NA	NA	NA	NA	NA	NA	NA	NA	NA	NA	NA	NA	NA	NA	NA	NA	NA	NA	NA	NA	NA	CR43891	lincRNA
FBgn0036599	NA	NA	NA	NA	NA	NA	NA	NA	NA	NA	NA	NA	NA	NA	NA	NA	NA	NA	NA	NA	NA	NA	NA	NA	NA	NA	NA	NA	NA	NA	CG13044	protein_coding
FBgn0267553	NA	NA	NA	NA	NA	NA	NA	NA	NA	NA	NA	NA	NA	NA	NA	NA	NA	NA	NA	NA	NA	NA	NA	NA	NA	NA	NA	NA	NA	NA	CR45893	lincRNA
FBgn0267554	NA	NA	NA	NA	NA	NA	NA	NA	NA	NA	NA	NA	NA	NA	NA	NA	NA	NA	NA	NA	NA	NA	NA	NA	NA	NA	NA	NA	NA	NA	CR45894	lincRNA
FBgn0267525	NA	NA	NA	NA	NA	NA	NA	NA	NA	NA	NA	NA	NA	NA	NA	NA	NA	NA	NA	NA	NA	NA	NA	NA	NA	NA	NA	NA	NA	NA	CR45865	lincRNA
FBgn0264605	NA	NA	NA	NA	NA	NA	NA	NA	NA	NA	NA	NA	NA	NA	NA	NA	NA	NA	NA	NA	NA	NA	NA	NA	NA	NA	NA	NA	NA	NA	CG43954	protein_coding
FBgn0036655	NA	NA	NA	NA	NA	NA	NA	NA	NA	NA	NA	NA	NA	NA	NA	NA	NA	NA	NA	NA	NA	NA	NA	NA	NA	NA	NA	NA	NA	NA	CG13031	protein_coding
FBgn0262189	NA	NA	NA	NA	NA	NA	NA	NA	NA	NA	NA	NA	NA	NA	NA	NA	NA	NA	NA	NA	NA	NA	NA	NA	NA	NA	NA	NA	NA	NA	mir-2500	pre_miRNA
FBgn0262376	NA	NA	NA	NA	NA	NA	NA	NA	NA	NA	NA	NA	NA	NA	NA	NA	NA	NA	NA	NA	NA	NA	NA	NA	NA	NA	NA	NA	NA	NA	mir-219	pre_miRNA
FBgn0052173	NA	NA	NA	NA	NA	NA	NA	NA	NA	NA	NA	NA	NA	NA	NA	NA	NA	NA	NA	NA	NA	NA	NA	NA	NA	NA	NA	NA	NA	NA	tRNA:CR32173	tRNA
FBgn0042641	NA	NA	NA	NA	NA	NA	NA	NA	NA	NA	NA	NA	NA	NA	NA	NA	NA	NA	NA	NA	NA	NA	NA	NA	NA	NA	NA	NA	NA	NA	frc	protein_coding
FBgn0065088	NA	NA	NA	NA	NA	NA	NA	NA	NA	NA	NA	NA	NA	NA	NA	NA	NA	NA	NA	NA	NA	NA	NA	NA	NA	NA	NA	NA	NA	NA	snmRNA:641	lincRNA
FBgn0267637	NA	NA	NA	NA	NA	NA	NA	NA	NA	NA	NA	NA	NA	NA	NA	NA	NA	NA	NA	NA	NA	NA	NA	NA	NA	NA	NA	NA	NA	NA	CR45975	lincRNA
FBgn0267636	NA	NA	NA	NA	NA	NA	NA	NA	NA	NA	NA	NA	NA	NA	NA	NA	NA	NA	NA	NA	NA	NA	NA	NA	NA	NA	NA	NA	NA	NA	CR45974	lincRNA
FBgn0036799	NA	NA	NA	NA	NA	NA	NA	NA	NA	NA	NA	NA	NA	NA	NA	NA	NA	NA	NA	NA	NA	NA	NA	NA	NA	NA	NA	NA	NA	NA	CG13380	protein_coding
FBgn0036793	NA	NA	NA	NA	NA	NA	NA	NA	NA	NA	NA	NA	NA	NA	NA	NA	NA	NA	NA	NA	NA	NA	NA	NA	NA	NA	NA	NA	NA	NA	CG4174	protein_coding
FBgn0052200	NA	NA	NA	NA	NA	NA	NA	NA	NA	NA	NA	NA	NA	NA	NA	NA	NA	NA	NA	NA	NA	NA	NA	NA	NA	NA	NA	NA	NA	NA	tRNA:CR32200	tRNA
FBgn0262461	NA	NA	NA	NA	NA	NA	NA	NA	NA	NA	NA	NA	NA	NA	NA	NA	NA	NA	NA	NA	NA	NA	NA	NA	NA	NA	NA	NA	NA	NA	mir-315	pre_miRNA
FBgn0036817	NA	NA	NA	NA	NA	NA	NA	NA	NA	NA	NA	NA	NA	NA	NA	NA	NA	NA	NA	NA	NA	NA	NA	NA	NA	NA	NA	NA	NA	NA	CG6865	protein_coding
FBgn0036856	NA	NA	NA	NA	NA	NA	NA	NA	NA	NA	NA	NA	NA	NA	NA	NA	NA	NA	NA	NA	NA	NA	NA	NA	NA	NA	NA	NA	NA	NA	CG9666	protein_coding
FBgn0259720	NA	NA	NA	NA	NA	NA	NA	NA	NA	NA	NA	NA	NA	NA	NA	NA	NA	NA	NA	NA	NA	NA	NA	NA	NA	NA	NA	NA	NA	NA	CG42374	protein_coding
FBgn0053255	NA	NA	NA	NA	NA	NA	NA	NA	NA	NA	NA	NA	NA	NA	NA	NA	NA	NA	NA	NA	NA	NA	NA	NA	NA	NA	NA	NA	NA	NA	CR33255	pseudogene
FBgn0036871	NA	NA	NA	NA	NA	NA	NA	NA	NA	NA	NA	NA	NA	NA	NA	NA	NA	NA	NA	NA	NA	NA	NA	NA	NA	NA	NA	NA	NA	NA	CG14096	protein_coding
FBgn0036873	NA	NA	NA	NA	NA	NA	NA	NA	NA	NA	NA	NA	NA	NA	NA	NA	NA	NA	NA	NA	NA	NA	NA	NA	NA	NA	NA	NA	NA	NA	CG18294	protein_coding
FBgn0264477	NA	NA	NA	NA	NA	NA	NA	NA	NA	NA	NA	NA	NA	NA	NA	NA	NA	NA	NA	NA	NA	NA	NA	NA	NA	NA	NA	NA	NA	NA	CG43885	protein_coding
FBgn0262373	NA	NA	NA	NA	NA	NA	NA	NA	NA	NA	NA	NA	NA	NA	NA	NA	NA	NA	NA	NA	NA	NA	NA	NA	NA	NA	NA	NA	NA	NA	mir-9a	pre_miRNA
FBgn0083952	NA	NA	NA	NA	NA	NA	NA	NA	NA	NA	NA	NA	NA	NA	NA	NA	NA	NA	NA	NA	NA	NA	NA	NA	NA	NA	NA	NA	NA	NA	CG34116	protein_coding
FBgn0052224	NA	NA	NA	NA	NA	NA	NA	NA	NA	NA	NA	NA	NA	NA	NA	NA	NA	NA	NA	NA	NA	NA	NA	NA	NA	NA	NA	NA	NA	NA	CR32224	lincRNA
FBgn0082948	NA	NA	NA	NA	NA	NA	NA	NA	NA	NA	NA	NA	NA	NA	NA	NA	NA	NA	NA	NA	NA	NA	NA	NA	NA	NA	NA	NA	NA	NA	snoRNA:Me18S-U1356b	snoRNA
FBgn0082947	NA	NA	NA	NA	NA	NA	NA	NA	NA	NA	NA	NA	NA	NA	NA	NA	NA	NA	NA	NA	NA	NA	NA	NA	NA	NA	NA	NA	NA	NA	snoRNA:Me18S-U1356c	snoRNA
FBgn0265891	NA	NA	NA	NA	NA	NA	NA	NA	NA	NA	NA	NA	NA	NA	NA	NA	NA	NA	NA	NA	NA	NA	NA	NA	NA	NA	NA	NA	NA	NA	CR44680	lincRNA
FBgn0267605	NA	NA	NA	NA	NA	NA	NA	NA	NA	NA	NA	NA	NA	NA	NA	NA	NA	NA	NA	NA	NA	NA	NA	NA	NA	NA	NA	NA	NA	NA	CR45943	lincRNA
FBgn0266655	NA	NA	NA	NA	NA	NA	NA	NA	NA	NA	NA	NA	NA	NA	NA	NA	NA	NA	NA	NA	NA	NA	NA	NA	NA	NA	NA	NA	NA	NA	CR45162	lincRNA
FBgn0262417	NA	NA	NA	NA	NA	NA	NA	NA	NA	NA	NA	NA	NA	NA	NA	NA	NA	NA	NA	NA	NA	NA	NA	NA	NA	NA	NA	NA	NA	NA	mir-316	pre_miRNA
FBgn0264710	NA	NA	NA	NA	NA	NA	NA	NA	NA	NA	NA	NA	NA	NA	NA	NA	NA	NA	NA	NA	NA	NA	NA	NA	NA	NA	NA	NA	NA	NA	CR43979	lincRNA
FBgn0267453	NA	NA	NA	NA	NA	NA	NA	NA	NA	NA	NA	NA	NA	NA	NA	NA	NA	NA	NA	NA	NA	NA	NA	NA	NA	NA	NA	NA	NA	NA	CR45803	lincRNA
FBgn0262249	NA	NA	NA	NA	NA	NA	NA	NA	NA	NA	NA	NA	NA	NA	NA	NA	NA	NA	NA	NA	NA	NA	NA	NA	NA	NA	NA	NA	NA	NA	mir-958	pre_miRNA
FBgn0266656	NA	NA	NA	NA	NA	NA	NA	NA	NA	NA	NA	NA	NA	NA	NA	NA	NA	NA	NA	NA	NA	NA	NA	NA	NA	NA	NA	NA	NA	NA	CR45163	lincRNA
FBgn0267630	NA	NA	NA	NA	NA	NA	NA	NA	NA	NA	NA	NA	NA	NA	NA	NA	NA	NA	NA	NA	NA	NA	NA	NA	NA	NA	NA	NA	NA	NA	CR45968	lincRNA
FBgn0267632	NA	NA	NA	NA	NA	NA	NA	NA	NA	NA	NA	NA	NA	NA	NA	NA	NA	NA	NA	NA	NA	NA	NA	NA	NA	NA	NA	NA	NA	NA	CR45970	lincRNA
FBgn0266632	NA	NA	NA	NA	NA	NA	NA	NA	NA	NA	NA	NA	NA	NA	NA	NA	NA	NA	NA	NA	NA	NA	NA	NA	NA	NA	NA	NA	NA	NA	CR45139	lincRNA
FBgn0085240	NA	NA	NA	NA	NA	NA	NA	NA	NA	NA	NA	NA	NA	NA	NA	NA	NA	NA	NA	NA	NA	NA	NA	NA	NA	NA	NA	NA	NA	NA	CG34211	protein_coding
FBgn0011938	NA	NA	NA	NA	NA	NA	NA	NA	NA	NA	NA	NA	NA	NA	NA	NA	NA	NA	NA	NA	NA	NA	NA	NA	NA	NA	NA	NA	NA	NA	tRNA:N5:42Ah	tRNA
FBgn0011937	NA	NA	NA	NA	NA	NA	NA	NA	NA	NA	NA	NA	NA	NA	NA	NA	NA	NA	NA	NA	NA	NA	NA	NA	NA	NA	NA	NA	NA	NA	tRNA:N5:42Ag	tRNA
FBgn0011936	NA	NA	NA	NA	NA	NA	NA	NA	NA	NA	NA	NA	NA	NA	NA	NA	NA	NA	NA	NA	NA	NA	NA	NA	NA	NA	NA	NA	NA	NA	tRNA:N5:42Af	tRNA
FBgn0011933	NA	NA	NA	NA	NA	NA	NA	NA	NA	NA	NA	NA	NA	NA	NA	NA	NA	NA	NA	NA	NA	NA	NA	NA	NA	NA	NA	NA	NA	NA	tRNA:N5:42Ac	tRNA
FBgn0011932	NA	NA	NA	NA	NA	NA	NA	NA	NA	NA	NA	NA	NA	NA	NA	NA	NA	NA	NA	NA	NA	NA	NA	NA	NA	NA	NA	NA	NA	NA	tRNA:N5:42Ab	tRNA
FBgn0011956	NA	NA	NA	NA	NA	NA	NA	NA	NA	NA	NA	NA	NA	NA	NA	NA	NA	NA	NA	NA	NA	NA	NA	NA	NA	NA	NA	NA	NA	NA	tRNA:R2:42Ab	tRNA
FBgn0011890	NA	NA	NA	NA	NA	NA	NA	NA	NA	NA	NA	NA	NA	NA	NA	NA	NA	NA	NA	NA	NA	NA	NA	NA	NA	NA	NA	NA	NA	NA	tRNA:K2:42Ad	tRNA
FBgn0011934	NA	NA	NA	NA	NA	NA	NA	NA	NA	NA	NA	NA	NA	NA	NA	NA	NA	NA	NA	NA	NA	NA	NA	NA	NA	NA	NA	NA	NA	NA	tRNA:N5:42Ad	tRNA
FBgn0266525	NA	NA	NA	NA	NA	NA	NA	NA	NA	NA	NA	NA	NA	NA	NA	NA	NA	NA	NA	NA	NA	NA	NA	NA	NA	NA	NA	NA	NA	NA	CG45092	protein_coding
FBgn0033095	NA	NA	NA	NA	NA	NA	NA	NA	NA	NA	NA	NA	NA	NA	NA	NA	NA	NA	NA	NA	NA	NA	NA	NA	NA	NA	NA	NA	NA	NA	CG3409	protein_coding
FBgn0263517	NA	NA	NA	NA	NA	NA	NA	NA	NA	NA	NA	NA	NA	NA	NA	NA	NA	NA	NA	NA	NA	NA	NA	NA	NA	NA	NA	NA	NA	NA	mir-4976	pre_miRNA
FBgn0033136	NA	NA	NA	NA	NA	NA	NA	NA	NA	NA	NA	NA	NA	NA	NA	NA	NA	NA	NA	NA	NA	NA	NA	NA	NA	NA	NA	NA	NA	NA	Tsp42Eo	protein_coding
FBgn0050299	NA	NA	NA	NA	NA	NA	NA	NA	NA	NA	NA	NA	NA	NA	NA	NA	NA	NA	NA	NA	NA	NA	NA	NA	NA	NA	NA	NA	NA	NA	tRNA:CR30299	tRNA
FBgn0264880	NA	NA	NA	NA	NA	NA	NA	NA	NA	NA	NA	NA	NA	NA	NA	NA	NA	NA	NA	NA	NA	NA	NA	NA	NA	NA	NA	NA	NA	NA	CR44071	lincRNA
FBgn0263529	NA	NA	NA	NA	NA	NA	NA	NA	NA	NA	NA	NA	NA	NA	NA	NA	NA	NA	NA	NA	NA	NA	NA	NA	NA	NA	NA	NA	NA	NA	mir-4977	pre_miRNA
FBgn0040513	NA	NA	NA	NA	NA	NA	NA	NA	NA	NA	NA	NA	NA	NA	NA	NA	NA	NA	NA	NA	NA	NA	NA	NA	NA	NA	NA	NA	NA	NA	kappaB-Ras	protein_coding
FBgn0050503	NA	NA	NA	NA	NA	NA	NA	NA	NA	NA	NA	NA	NA	NA	NA	NA	NA	NA	NA	NA	NA	NA	NA	NA	NA	NA	NA	NA	NA	NA	CG30503	protein_coding
FBgn0266623	NA	NA	NA	NA	NA	NA	NA	NA	NA	NA	NA	NA	NA	NA	NA	NA	NA	NA	NA	NA	NA	NA	NA	NA	NA	NA	NA	NA	NA	NA	CR45130	lincRNA
FBgn0263046	NA	NA	NA	NA	NA	NA	NA	NA	NA	NA	NA	NA	NA	NA	NA	NA	NA	NA	NA	NA	NA	NA	NA	NA	NA	NA	NA	NA	NA	NA	CG43341	protein_coding
FBgn0263566	NA	NA	NA	NA	NA	NA	NA	NA	NA	NA	NA	NA	NA	NA	NA	NA	NA	NA	NA	NA	NA	NA	NA	NA	NA	NA	NA	NA	NA	NA	mir-4909	pre_miRNA
FBgn0050497	NA	NA	NA	NA	NA	NA	NA	NA	NA	NA	NA	NA	NA	NA	NA	NA	NA	NA	NA	NA	NA	NA	NA	NA	NA	NA	NA	NA	NA	NA	CG30497	protein_coding
FBgn0266526	NA	NA	NA	NA	NA	NA	NA	NA	NA	NA	NA	NA	NA	NA	NA	NA	NA	NA	NA	NA	NA	NA	NA	NA	NA	NA	NA	NA	NA	NA	CG45093	protein_coding
FBgn0260398	NA	NA	NA	NA	NA	NA	NA	NA	NA	NA	NA	NA	NA	NA	NA	NA	NA	NA	NA	NA	NA	NA	NA	NA	NA	NA	NA	NA	NA	NA	Pbp49	protein_coding
FBgn0260390	NA	NA	NA	NA	NA	NA	NA	NA	NA	NA	NA	NA	NA	NA	NA	NA	NA	NA	NA	NA	NA	NA	NA	NA	NA	NA	NA	NA	NA	NA	CG42516	protein_coding
FBgn0050374	NA	NA	NA	NA	NA	NA	NA	NA	NA	NA	NA	NA	NA	NA	NA	NA	NA	NA	NA	NA	NA	NA	NA	NA	NA	NA	NA	NA	NA	NA	CR30374	pseudogene
FBgn0050364	NA	NA	NA	NA	NA	NA	NA	NA	NA	NA	NA	NA	NA	NA	NA	NA	NA	NA	NA	NA	NA	NA	NA	NA	NA	NA	NA	NA	NA	NA	hubl	protein_coding
FBgn0050365	NA	NA	NA	NA	NA	NA	NA	NA	NA	NA	NA	NA	NA	NA	NA	NA	NA	NA	NA	NA	NA	NA	NA	NA	NA	NA	NA	NA	NA	NA	spaw	protein_coding
FBgn0050366	NA	NA	NA	NA	NA	NA	NA	NA	NA	NA	NA	NA	NA	NA	NA	NA	NA	NA	NA	NA	NA	NA	NA	NA	NA	NA	NA	NA	NA	NA	swif	protein_coding
FBgn0050363	NA	NA	NA	NA	NA	NA	NA	NA	NA	NA	NA	NA	NA	NA	NA	NA	NA	NA	NA	NA	NA	NA	NA	NA	NA	NA	NA	NA	NA	NA	cola	protein_coding
FBgn0011906	NA	NA	NA	NA	NA	NA	NA	NA	NA	NA	NA	NA	NA	NA	NA	NA	NA	NA	NA	NA	NA	NA	NA	NA	NA	NA	NA	NA	NA	NA	tRNA:L2:44EF	tRNA
FBgn0266729	NA	NA	NA	NA	NA	NA	NA	NA	NA	NA	NA	NA	NA	NA	NA	NA	NA	NA	NA	NA	NA	NA	NA	NA	NA	NA	NA	NA	NA	NA	CR45202	lincRNA
FBgn0086603	NA	NA	NA	NA	NA	NA	NA	NA	NA	NA	NA	NA	NA	NA	NA	NA	NA	NA	NA	NA	NA	NA	NA	NA	NA	NA	NA	NA	NA	NA	snoRNA:Or-CD2	snoRNA
FBgn0028955	NA	NA	NA	NA	NA	NA	NA	NA	NA	NA	NA	NA	NA	NA	NA	NA	NA	NA	NA	NA	NA	NA	NA	NA	NA	NA	NA	NA	NA	NA	CG8788	protein_coding
FBgn0259728	NA	NA	NA	NA	NA	NA	NA	NA	NA	NA	NA	NA	NA	NA	NA	NA	NA	NA	NA	NA	NA	NA	NA	NA	NA	NA	NA	NA	NA	NA	CG42382	protein_coding
FBgn0266486	NA	NA	NA	NA	NA	NA	NA	NA	NA	NA	NA	NA	NA	NA	NA	NA	NA	NA	NA	NA	NA	NA	NA	NA	NA	NA	NA	NA	NA	NA	CG45085	protein_coding
FBgn0262220	NA	NA	NA	NA	NA	NA	NA	NA	NA	NA	NA	NA	NA	NA	NA	NA	NA	NA	NA	NA	NA	NA	NA	NA	NA	NA	NA	NA	NA	NA	mir-987	pre_miRNA
FBgn0262447	NA	NA	NA	NA	NA	NA	NA	NA	NA	NA	NA	NA	NA	NA	NA	NA	NA	NA	NA	NA	NA	NA	NA	NA	NA	NA	NA	NA	NA	NA	mir-14	pre_miRNA
FBgn0033422	NA	NA	NA	NA	NA	NA	NA	NA	NA	NA	NA	NA	NA	NA	NA	NA	NA	NA	NA	NA	NA	NA	NA	NA	NA	NA	NA	NA	NA	NA	Or45b	protein_coding
FBgn0033423	NA	NA	NA	NA	NA	NA	NA	NA	NA	NA	NA	NA	NA	NA	NA	NA	NA	NA	NA	NA	NA	NA	NA	NA	NA	NA	NA	NA	NA	NA	CG1809	protein_coding
FBgn0262385	NA	NA	NA	NA	NA	NA	NA	NA	NA	NA	NA	NA	NA	NA	NA	NA	NA	NA	NA	NA	NA	NA	NA	NA	NA	NA	NA	NA	NA	NA	mir-307a	pre_miRNA
FBgn0026388	NA	NA	NA	NA	NA	NA	NA	NA	NA	NA	NA	NA	NA	NA	NA	NA	NA	NA	NA	NA	NA	NA	NA	NA	NA	NA	NA	NA	NA	NA	Or46a	protein_coding
FBgn0033497	NA	NA	NA	NA	NA	NA	NA	NA	NA	NA	NA	NA	NA	NA	NA	NA	NA	NA	NA	NA	NA	NA	NA	NA	NA	NA	NA	NA	NA	NA	CG12912	protein_coding
FBgn0262836	NA	NA	NA	NA	NA	NA	NA	NA	NA	NA	NA	NA	NA	NA	NA	NA	NA	NA	NA	NA	NA	NA	NA	NA	NA	NA	NA	NA	NA	NA	CG43200	protein_coding
FBgn0262791	NA	NA	NA	NA	NA	NA	NA	NA	NA	NA	NA	NA	NA	NA	NA	NA	NA	NA	NA	NA	NA	NA	NA	NA	NA	NA	NA	NA	NA	NA	CG43172	protein_coding
FBgn0262807	NA	NA	NA	NA	NA	NA	NA	NA	NA	NA	NA	NA	NA	NA	NA	NA	NA	NA	NA	NA	NA	NA	NA	NA	NA	NA	NA	NA	NA	NA	CG43178	protein_coding
FBgn0262790	NA	NA	NA	NA	NA	NA	NA	NA	NA	NA	NA	NA	NA	NA	NA	NA	NA	NA	NA	NA	NA	NA	NA	NA	NA	NA	NA	NA	NA	NA	CG43171	protein_coding
FBgn0262837	NA	NA	NA	NA	NA	NA	NA	NA	NA	NA	NA	NA	NA	NA	NA	NA	NA	NA	NA	NA	NA	NA	NA	NA	NA	NA	NA	NA	NA	NA	CG43201	protein_coding
FBgn0033512	NA	NA	NA	NA	NA	NA	NA	NA	NA	NA	NA	NA	NA	NA	NA	NA	NA	NA	NA	NA	NA	NA	NA	NA	NA	NA	NA	NA	NA	NA	CG12902	protein_coding
FBgn0263271	NA	NA	NA	NA	NA	NA	NA	NA	NA	NA	NA	NA	NA	NA	NA	NA	NA	NA	NA	NA	NA	NA	NA	NA	NA	NA	NA	NA	NA	NA	CG43397	protein_coding
FBgn0262412	NA	NA	NA	NA	NA	NA	NA	NA	NA	NA	NA	NA	NA	NA	NA	NA	NA	NA	NA	NA	NA	NA	NA	NA	NA	NA	NA	NA	NA	NA	mir-1008	pre_miRNA
FBgn0085252	NA	NA	NA	NA	NA	NA	NA	NA	NA	NA	NA	NA	NA	NA	NA	NA	NA	NA	NA	NA	NA	NA	NA	NA	NA	NA	NA	NA	NA	NA	CG34223	protein_coding
FBgn0033614	NA	NA	NA	NA	NA	NA	NA	NA	NA	NA	NA	NA	NA	NA	NA	NA	NA	NA	NA	NA	NA	NA	NA	NA	NA	NA	NA	NA	NA	NA	Obp47b	protein_coding
FBgn0050506	NA	NA	NA	NA	NA	NA	NA	NA	NA	NA	NA	NA	NA	NA	NA	NA	NA	NA	NA	NA	NA	NA	NA	NA	NA	NA	NA	NA	NA	NA	tRNA:CR30506	tRNA
FBgn0266574	NA	NA	NA	NA	NA	NA	NA	NA	NA	NA	NA	NA	NA	NA	NA	NA	NA	NA	NA	NA	NA	NA	NA	NA	NA	NA	NA	NA	NA	NA	tRNA:CR45107	tRNA
FBgn0011915	NA	NA	NA	NA	NA	NA	NA	NA	NA	NA	NA	NA	NA	NA	NA	NA	NA	NA	NA	NA	NA	NA	NA	NA	NA	NA	NA	NA	NA	NA	tRNA:M2:48Ba	tRNA
FBgn0265363	NA	NA	NA	NA	NA	NA	NA	NA	NA	NA	NA	NA	NA	NA	NA	NA	NA	NA	NA	NA	NA	NA	NA	NA	NA	NA	NA	NA	NA	NA	CR44304	lincRNA
FBgn0262819	NA	NA	NA	NA	NA	NA	NA	NA	NA	NA	NA	NA	NA	NA	NA	NA	NA	NA	NA	NA	NA	NA	NA	NA	NA	NA	NA	NA	NA	NA	CG43190	protein_coding
FBgn0260436	NA	NA	NA	NA	NA	NA	NA	NA	NA	NA	NA	NA	NA	NA	NA	NA	NA	NA	NA	NA	NA	NA	NA	NA	NA	NA	NA	NA	NA	NA	CG42531	protein_coding
FBgn0262300	NA	NA	NA	NA	NA	NA	NA	NA	NA	NA	NA	NA	NA	NA	NA	NA	NA	NA	NA	NA	NA	NA	NA	NA	NA	NA	NA	NA	NA	NA	mir-988	pre_miRNA
FBgn0053964	NA	NA	NA	NA	NA	NA	NA	NA	NA	NA	NA	NA	NA	NA	NA	NA	NA	NA	NA	NA	NA	NA	NA	NA	NA	NA	NA	NA	NA	NA	CG33964	protein_coding
FBgn0033693	NA	NA	NA	NA	NA	NA	NA	NA	NA	NA	NA	NA	NA	NA	NA	NA	NA	NA	NA	NA	NA	NA	NA	NA	NA	NA	NA	NA	NA	NA	CG13175	protein_coding
FBgn0085263	NA	NA	NA	NA	NA	NA	NA	NA	NA	NA	NA	NA	NA	NA	NA	NA	NA	NA	NA	NA	NA	NA	NA	NA	NA	NA	NA	NA	NA	NA	CG34234	protein_coding
FBgn0266487	NA	NA	NA	NA	NA	NA	NA	NA	NA	NA	NA	NA	NA	NA	NA	NA	NA	NA	NA	NA	NA	NA	NA	NA	NA	NA	NA	NA	NA	NA	CG45086	protein_coding
FBgn0061359	NA	NA	NA	NA	NA	NA	NA	NA	NA	NA	NA	NA	NA	NA	NA	NA	NA	NA	NA	NA	NA	NA	NA	NA	NA	NA	NA	NA	NA	NA	CG33671	protein_coding
FBgn0061360	NA	NA	NA	NA	NA	NA	NA	NA	NA	NA	NA	NA	NA	NA	NA	NA	NA	NA	NA	NA	NA	NA	NA	NA	NA	NA	NA	NA	NA	NA	CG33672	protein_coding
FBgn0033778	NA	NA	NA	NA	NA	NA	NA	NA	NA	NA	NA	NA	NA	NA	NA	NA	NA	NA	NA	NA	NA	NA	NA	NA	NA	NA	NA	NA	NA	NA	CG3790	protein_coding
FBgn0025692	NA	NA	NA	NA	NA	NA	NA	NA	NA	NA	NA	NA	NA	NA	NA	NA	NA	NA	NA	NA	NA	NA	NA	NA	NA	NA	NA	NA	NA	NA	CG3814	protein_coding
FBgn0086532	NA	NA	NA	NA	NA	NA	NA	NA	NA	NA	NA	NA	NA	NA	NA	NA	NA	NA	NA	NA	NA	NA	NA	NA	NA	NA	NA	NA	NA	NA	Spt-I	protein_coding
FBgn0028991	NA	NA	NA	NA	NA	NA	NA	NA	NA	NA	NA	NA	NA	NA	NA	NA	NA	NA	NA	NA	NA	NA	NA	NA	NA	NA	NA	NA	NA	NA	seq	protein_coding
FBgn0085344	NA	NA	NA	NA	NA	NA	NA	NA	NA	NA	NA	NA	NA	NA	NA	NA	NA	NA	NA	NA	NA	NA	NA	NA	NA	NA	NA	NA	NA	NA	CG34315	protein_coding
FBgn0005654	NA	NA	NA	NA	NA	NA	NA	NA	NA	NA	NA	NA	NA	NA	NA	NA	NA	NA	NA	NA	NA	NA	NA	NA	NA	NA	NA	NA	NA	NA	lat	protein_coding
FBgn0085264	NA	NA	NA	NA	NA	NA	NA	NA	NA	NA	NA	NA	NA	NA	NA	NA	NA	NA	NA	NA	NA	NA	NA	NA	NA	NA	NA	NA	NA	NA	CG34235	protein_coding
FBgn0050058	NA	NA	NA	NA	NA	NA	NA	NA	NA	NA	NA	NA	NA	NA	NA	NA	NA	NA	NA	NA	NA	NA	NA	NA	NA	NA	NA	NA	NA	NA	CG30058	protein_coding
FBgn0085341	NA	NA	NA	NA	NA	NA	NA	NA	NA	NA	NA	NA	NA	NA	NA	NA	NA	NA	NA	NA	NA	NA	NA	NA	NA	NA	NA	NA	NA	NA	CG34312	protein_coding
FBgn0262391	NA	NA	NA	NA	NA	NA	NA	NA	NA	NA	NA	NA	NA	NA	NA	NA	NA	NA	NA	NA	NA	NA	NA	NA	NA	NA	NA	NA	NA	NA	mir-184	pre_miRNA
FBgn0011909	NA	NA	NA	NA	NA	NA	NA	NA	NA	NA	NA	NA	NA	NA	NA	NA	NA	NA	NA	NA	NA	NA	NA	NA	NA	NA	NA	NA	NA	NA	tRNA:L3:49Fa	tRNA
FBgn0011882	NA	NA	NA	NA	NA	NA	NA	NA	NA	NA	NA	NA	NA	NA	NA	NA	NA	NA	NA	NA	NA	NA	NA	NA	NA	NA	NA	NA	NA	NA	tRNA:I:49Fb	tRNA
FBgn0011883	NA	NA	NA	NA	NA	NA	NA	NA	NA	NA	NA	NA	NA	NA	NA	NA	NA	NA	NA	NA	NA	NA	NA	NA	NA	NA	NA	NA	NA	NA	tRNA:I:49Fc	tRNA
FBgn0033848	NA	NA	NA	NA	NA	NA	NA	NA	NA	NA	NA	NA	NA	NA	NA	NA	NA	NA	NA	NA	NA	NA	NA	NA	NA	NA	NA	NA	NA	NA	CG13330	protein_coding
FBgn0011896	NA	NA	NA	NA	NA	NA	NA	NA	NA	NA	NA	NA	NA	NA	NA	NA	NA	NA	NA	NA	NA	NA	NA	NA	NA	NA	NA	NA	NA	NA	tRNA:K2:50C	tRNA
FBgn0266489	NA	NA	NA	NA	NA	NA	NA	NA	NA	NA	NA	NA	NA	NA	NA	NA	NA	NA	NA	NA	NA	NA	NA	NA	NA	NA	NA	NA	NA	NA	CG45088	protein_coding
FBgn0050481	NA	NA	NA	NA	NA	NA	NA	NA	NA	NA	NA	NA	NA	NA	NA	NA	NA	NA	NA	NA	NA	NA	NA	NA	NA	NA	NA	NA	NA	NA	mRpL53	protein_coding
FBgn0262407	NA	NA	NA	NA	NA	NA	NA	NA	NA	NA	NA	NA	NA	NA	NA	NA	NA	NA	NA	NA	NA	NA	NA	NA	NA	NA	NA	NA	NA	NA	mir-308	pre_miRNA
FBgn0262427	NA	NA	NA	NA	NA	NA	NA	NA	NA	NA	NA	NA	NA	NA	NA	NA	NA	NA	NA	NA	NA	NA	NA	NA	NA	NA	NA	NA	NA	NA	mir-1016	pre_miRNA
FBgn0050073	NA	NA	NA	NA	NA	NA	NA	NA	NA	NA	NA	NA	NA	NA	NA	NA	NA	NA	NA	NA	NA	NA	NA	NA	NA	NA	NA	NA	NA	NA	Obp50b	protein_coding
FBgn0050072	NA	NA	NA	NA	NA	NA	NA	NA	NA	NA	NA	NA	NA	NA	NA	NA	NA	NA	NA	NA	NA	NA	NA	NA	NA	NA	NA	NA	NA	NA	Obp50c	protein_coding
FBgn0082929	NA	NA	NA	NA	NA	NA	NA	NA	NA	NA	NA	NA	NA	NA	NA	NA	NA	NA	NA	NA	NA	NA	NA	NA	NA	NA	NA	NA	NA	NA	snoRNA:Me28S-G2703c	snoRNA
FBgn0082919	NA	NA	NA	NA	NA	NA	NA	NA	NA	NA	NA	NA	NA	NA	NA	NA	NA	NA	NA	NA	NA	NA	NA	NA	NA	NA	NA	NA	NA	NA	snoRNA:Or-CD4	snoRNA
FBgn0050480	NA	NA	NA	NA	NA	NA	NA	NA	NA	NA	NA	NA	NA	NA	NA	NA	NA	NA	NA	NA	NA	NA	NA	NA	NA	NA	NA	NA	NA	NA	CG30480	protein_coding
FBgn0265650	NA	NA	NA	NA	NA	NA	NA	NA	NA	NA	NA	NA	NA	NA	NA	NA	NA	NA	NA	NA	NA	NA	NA	NA	NA	NA	NA	NA	NA	NA	CR44457	lincRNA
FBgn0265651	NA	NA	NA	NA	NA	NA	NA	NA	NA	NA	NA	NA	NA	NA	NA	NA	NA	NA	NA	NA	NA	NA	NA	NA	NA	NA	NA	NA	NA	NA	CR44458	lincRNA
FBgn0265652	NA	NA	NA	NA	NA	NA	NA	NA	NA	NA	NA	NA	NA	NA	NA	NA	NA	NA	NA	NA	NA	NA	NA	NA	NA	NA	NA	NA	NA	NA	CR44459	lincRNA
FBgn0262965	NA	NA	NA	NA	NA	NA	NA	NA	NA	NA	NA	NA	NA	NA	NA	NA	NA	NA	NA	NA	NA	NA	NA	NA	NA	NA	NA	NA	NA	NA	CR43276	pseudogene
FBgn0262964	NA	NA	NA	NA	NA	NA	NA	NA	NA	NA	NA	NA	NA	NA	NA	NA	NA	NA	NA	NA	NA	NA	NA	NA	NA	NA	NA	NA	NA	NA	CR43275	pseudogene
FBgn0262565	NA	NA	NA	NA	NA	NA	NA	NA	NA	NA	NA	NA	NA	NA	NA	NA	NA	NA	NA	NA	NA	NA	NA	NA	NA	NA	NA	NA	NA	NA	CR43105	pseudogene
FBgn0267589	NA	NA	NA	NA	NA	NA	NA	NA	NA	NA	NA	NA	NA	NA	NA	NA	NA	NA	NA	NA	NA	NA	NA	NA	NA	NA	NA	NA	NA	NA	CR45927	lincRNA
FBgn0262403	NA	NA	NA	NA	NA	NA	NA	NA	NA	NA	NA	NA	NA	NA	NA	NA	NA	NA	NA	NA	NA	NA	NA	NA	NA	NA	NA	NA	NA	NA	mir-278	pre_miRNA
FBgn0050088	NA	NA	NA	NA	NA	NA	NA	NA	NA	NA	NA	NA	NA	NA	NA	NA	NA	NA	NA	NA	NA	NA	NA	NA	NA	NA	NA	NA	NA	NA	CG30088	protein_coding
FBgn0050087	NA	NA	NA	NA	NA	NA	NA	NA	NA	NA	NA	NA	NA	NA	NA	NA	NA	NA	NA	NA	NA	NA	NA	NA	NA	NA	NA	NA	NA	NA	CG30087	protein_coding
FBgn0261538	NA	NA	NA	NA	NA	NA	NA	NA	NA	NA	NA	NA	NA	NA	NA	NA	NA	NA	NA	NA	NA	NA	NA	NA	NA	NA	NA	NA	NA	NA	CG42662	protein_coding
FBgn0050080	NA	NA	NA	NA	NA	NA	NA	NA	NA	NA	NA	NA	NA	NA	NA	NA	NA	NA	NA	NA	NA	NA	NA	NA	NA	NA	NA	NA	NA	NA	CG30080	protein_coding
FBgn0263576	NA	NA	NA	NA	NA	NA	NA	NA	NA	NA	NA	NA	NA	NA	NA	NA	NA	NA	NA	NA	NA	NA	NA	NA	NA	NA	NA	NA	NA	NA	mir-4919	pre_miRNA
FBgn0262026	NA	NA	NA	NA	NA	NA	NA	NA	NA	NA	NA	NA	NA	NA	NA	NA	NA	NA	NA	NA	NA	NA	NA	NA	NA	NA	NA	NA	NA	NA	CG42837	protein_coding
FBgn0050238	NA	NA	NA	NA	NA	NA	NA	NA	NA	NA	NA	NA	NA	NA	NA	NA	NA	NA	NA	NA	NA	NA	NA	NA	NA	NA	NA	NA	NA	NA	tRNA:CR30238	tRNA
FBgn0050239	NA	NA	NA	NA	NA	NA	NA	NA	NA	NA	NA	NA	NA	NA	NA	NA	NA	NA	NA	NA	NA	NA	NA	NA	NA	NA	NA	NA	NA	NA	tRNA:CR30239	tRNA
FBgn0034092	NA	NA	NA	NA	NA	NA	NA	NA	NA	NA	NA	NA	NA	NA	NA	NA	NA	NA	NA	NA	NA	NA	NA	NA	NA	NA	NA	NA	NA	NA	CG7798	protein_coding
FBgn0263976	NA	NA	NA	NA	NA	NA	NA	NA	NA	NA	NA	NA	NA	NA	NA	NA	NA	NA	NA	NA	NA	NA	NA	NA	NA	NA	NA	NA	NA	NA	CR43728	lincRNA
FBgn0259718	NA	NA	NA	NA	NA	NA	NA	NA	NA	NA	NA	NA	NA	NA	NA	NA	NA	NA	NA	NA	NA	NA	NA	NA	NA	NA	NA	NA	NA	NA	CG42372	protein_coding
FBgn0050100	NA	NA	NA	NA	NA	NA	NA	NA	NA	NA	NA	NA	NA	NA	NA	NA	NA	NA	NA	NA	NA	NA	NA	NA	NA	NA	NA	NA	NA	NA	CG30100	protein_coding
FBgn0266856	NA	NA	NA	NA	NA	NA	NA	NA	NA	NA	NA	NA	NA	NA	NA	NA	NA	NA	NA	NA	NA	NA	NA	NA	NA	NA	NA	NA	NA	NA	CR45317	lincRNA
FBgn0029154	NA	NA	NA	NA	NA	NA	NA	NA	NA	NA	NA	NA	NA	NA	NA	NA	NA	NA	NA	NA	NA	NA	NA	NA	NA	NA	NA	NA	NA	NA	Menl-1	protein_coding
FBgn0029153	NA	NA	NA	NA	NA	NA	NA	NA	NA	NA	NA	NA	NA	NA	NA	NA	NA	NA	NA	NA	NA	NA	NA	NA	NA	NA	NA	NA	NA	NA	Menl-2	protein_coding
FBgn0262432	NA	NA	NA	NA	NA	NA	NA	NA	NA	NA	NA	NA	NA	NA	NA	NA	NA	NA	NA	NA	NA	NA	NA	NA	NA	NA	NA	NA	NA	NA	mir-8	pre_miRNA
FBgn0011867	NA	NA	NA	NA	NA	NA	NA	NA	NA	NA	NA	NA	NA	NA	NA	NA	NA	NA	NA	NA	NA	NA	NA	NA	NA	NA	NA	NA	NA	NA	tRNA:G3:53E	tRNA
FBgn0050461	NA	NA	NA	NA	NA	NA	NA	NA	NA	NA	NA	NA	NA	NA	NA	NA	NA	NA	NA	NA	NA	NA	NA	NA	NA	NA	NA	NA	NA	NA	CG30461	protein_coding
FBgn0263033	NA	NA	NA	NA	NA	NA	NA	NA	NA	NA	NA	NA	NA	NA	NA	NA	NA	NA	NA	NA	NA	NA	NA	NA	NA	NA	NA	NA	NA	NA	CG43328	protein_coding
FBgn0263032	NA	NA	NA	NA	NA	NA	NA	NA	NA	NA	NA	NA	NA	NA	NA	NA	NA	NA	NA	NA	NA	NA	NA	NA	NA	NA	NA	NA	NA	NA	CG43327	protein_coding
FBgn0034195	NA	NA	NA	NA	NA	NA	NA	NA	NA	NA	NA	NA	NA	NA	NA	NA	NA	NA	NA	NA	NA	NA	NA	NA	NA	NA	NA	NA	NA	NA	Spn53F	protein_coding
FBgn0050234	NA	NA	NA	NA	NA	NA	NA	NA	NA	NA	NA	NA	NA	NA	NA	NA	NA	NA	NA	NA	NA	NA	NA	NA	NA	NA	NA	NA	NA	NA	tRNA:CR30234	tRNA
FBgn0050235	NA	NA	NA	NA	NA	NA	NA	NA	NA	NA	NA	NA	NA	NA	NA	NA	NA	NA	NA	NA	NA	NA	NA	NA	NA	NA	NA	NA	NA	NA	tRNA:CR30235	tRNA
FBgn0034225	NA	NA	NA	NA	NA	NA	NA	NA	NA	NA	NA	NA	NA	NA	NA	NA	NA	NA	NA	NA	NA	NA	NA	NA	NA	NA	NA	NA	NA	NA	veil	protein_coding
FBgn0266813	NA	NA	NA	NA	NA	NA	NA	NA	NA	NA	NA	NA	NA	NA	NA	NA	NA	NA	NA	NA	NA	NA	NA	NA	NA	NA	NA	NA	NA	NA	CR45275	lincRNA
FBgn0082922	NA	NA	NA	NA	NA	NA	NA	NA	NA	NA	NA	NA	NA	NA	NA	NA	NA	NA	NA	NA	NA	NA	NA	NA	NA	NA	NA	NA	NA	NA	snoRNA:Or-aca4	snoRNA
FBgn0063381	NA	NA	NA	NA	NA	NA	NA	NA	NA	NA	NA	NA	NA	NA	NA	NA	NA	NA	NA	NA	NA	NA	NA	NA	NA	NA	NA	NA	NA	NA	snoRNA:Me28S-G3081a	snoRNA
FBgn0063375	NA	NA	NA	NA	NA	NA	NA	NA	NA	NA	NA	NA	NA	NA	NA	NA	NA	NA	NA	NA	NA	NA	NA	NA	NA	NA	NA	NA	NA	NA	snoRNA:Me28S-G3277a	snoRNA
FBgn0063374	NA	NA	NA	NA	NA	NA	NA	NA	NA	NA	NA	NA	NA	NA	NA	NA	NA	NA	NA	NA	NA	NA	NA	NA	NA	NA	NA	NA	NA	NA	snoRNA:snR38:54Eb	snoRNA
FBgn0063380	NA	NA	NA	NA	NA	NA	NA	NA	NA	NA	NA	NA	NA	NA	NA	NA	NA	NA	NA	NA	NA	NA	NA	NA	NA	NA	NA	NA	NA	NA	snoRNA:U31:54Eb	snoRNA
FBgn0063378	NA	NA	NA	NA	NA	NA	NA	NA	NA	NA	NA	NA	NA	NA	NA	NA	NA	NA	NA	NA	NA	NA	NA	NA	NA	NA	NA	NA	NA	NA	snoRNA:U31:54Ed	snoRNA
FBgn0263629	NA	NA	NA	NA	NA	NA	NA	NA	NA	NA	NA	NA	NA	NA	NA	NA	NA	NA	NA	NA	NA	NA	NA	NA	NA	NA	NA	NA	NA	NA	mir-3643	pre_miRNA
FBgn0028741	NA	NA	NA	NA	NA	NA	NA	NA	NA	NA	NA	NA	NA	NA	NA	NA	NA	NA	NA	NA	NA	NA	NA	NA	NA	NA	NA	NA	NA	NA	fab1	protein_coding
FBgn0250851	NA	NA	NA	NA	NA	NA	NA	NA	NA	NA	NA	NA	NA	NA	NA	NA	NA	NA	NA	NA	NA	NA	NA	NA	NA	NA	NA	NA	NA	NA	CG33981	protein_coding
FBgn0260401	NA	NA	NA	NA	NA	NA	NA	NA	NA	NA	NA	NA	NA	NA	NA	NA	NA	NA	NA	NA	NA	NA	NA	NA	NA	NA	NA	NA	NA	NA	MED9	protein_coding
FBgn0034350	NA	NA	NA	NA	NA	NA	NA	NA	NA	NA	NA	NA	NA	NA	NA	NA	NA	NA	NA	NA	NA	NA	NA	NA	NA	NA	NA	NA	NA	NA	CG5189	protein_coding
FBgn0050120	NA	NA	NA	NA	NA	NA	NA	NA	NA	NA	NA	NA	NA	NA	NA	NA	NA	NA	NA	NA	NA	NA	NA	NA	NA	NA	NA	NA	NA	NA	CG30120	protein_coding
FBgn0003067	NA	NA	NA	NA	NA	NA	NA	NA	NA	NA	NA	NA	NA	NA	NA	NA	NA	NA	NA	NA	NA	NA	NA	NA	NA	NA	NA	NA	NA	NA	Pepck	protein_coding
FBgn0266488	NA	NA	NA	NA	NA	NA	NA	NA	NA	NA	NA	NA	NA	NA	NA	NA	NA	NA	NA	NA	NA	NA	NA	NA	NA	NA	NA	NA	NA	NA	CG45087	protein_coding
FBgn0011868	NA	NA	NA	NA	NA	NA	NA	NA	NA	NA	NA	NA	NA	NA	NA	NA	NA	NA	NA	NA	NA	NA	NA	NA	NA	NA	NA	NA	NA	NA	tRNA:G3:55E	tRNA
FBgn0259202	NA	NA	NA	NA	NA	NA	NA	NA	NA	NA	NA	NA	NA	NA	NA	NA	NA	NA	NA	NA	NA	NA	NA	NA	NA	NA	NA	NA	NA	NA	CG42306	protein_coding
FBgn0034372	NA	NA	NA	NA	NA	NA	NA	NA	NA	NA	NA	NA	NA	NA	NA	NA	NA	NA	NA	NA	NA	NA	NA	NA	NA	NA	NA	NA	NA	NA	Gint3	protein_coding
FBgn0265626	NA	NA	NA	NA	NA	NA	NA	NA	NA	NA	NA	NA	NA	NA	NA	NA	NA	NA	NA	NA	NA	NA	NA	NA	NA	NA	NA	NA	NA	NA	CG44434	protein_coding
FBgn0265627	NA	NA	NA	NA	NA	NA	NA	NA	NA	NA	NA	NA	NA	NA	NA	NA	NA	NA	NA	NA	NA	NA	NA	NA	NA	NA	NA	NA	NA	NA	CG44435	protein_coding
FBgn0263337	NA	NA	NA	NA	NA	NA	NA	NA	NA	NA	NA	NA	NA	NA	NA	NA	NA	NA	NA	NA	NA	NA	NA	NA	NA	NA	NA	NA	NA	NA	CR43418	lincRNA
FBgn0086022	NA	NA	NA	NA	NA	NA	NA	NA	NA	NA	NA	NA	NA	NA	NA	NA	NA	NA	NA	NA	NA	NA	NA	NA	NA	NA	NA	NA	NA	NA	snoRNA:Me28S-U1130	snoRNA
FBgn0263378	NA	NA	NA	NA	NA	NA	NA	NA	NA	NA	NA	NA	NA	NA	NA	NA	NA	NA	NA	NA	NA	NA	NA	NA	NA	NA	NA	NA	NA	NA	CR43430	lincRNA
FBgn0034457	NA	NA	NA	NA	NA	NA	NA	NA	NA	NA	NA	NA	NA	NA	NA	NA	NA	NA	NA	NA	NA	NA	NA	NA	NA	NA	NA	NA	NA	NA	Ir56c	protein_coding
FBgn0262418	NA	NA	NA	NA	NA	NA	NA	NA	NA	NA	NA	NA	NA	NA	NA	NA	NA	NA	NA	NA	NA	NA	NA	NA	NA	NA	NA	NA	NA	NA	mir-6-3	pre_miRNA
FBgn0262410	NA	NA	NA	NA	NA	NA	NA	NA	NA	NA	NA	NA	NA	NA	NA	NA	NA	NA	NA	NA	NA	NA	NA	NA	NA	NA	NA	NA	NA	NA	mir-6-2	pre_miRNA
FBgn0262464	NA	NA	NA	NA	NA	NA	NA	NA	NA	NA	NA	NA	NA	NA	NA	NA	NA	NA	NA	NA	NA	NA	NA	NA	NA	NA	NA	NA	NA	NA	mir-6-1	pre_miRNA
FBgn0262408	NA	NA	NA	NA	NA	NA	NA	NA	NA	NA	NA	NA	NA	NA	NA	NA	NA	NA	NA	NA	NA	NA	NA	NA	NA	NA	NA	NA	NA	NA	mir-5	pre_miRNA
FBgn0262414	NA	NA	NA	NA	NA	NA	NA	NA	NA	NA	NA	NA	NA	NA	NA	NA	NA	NA	NA	NA	NA	NA	NA	NA	NA	NA	NA	NA	NA	NA	mir-4	pre_miRNA
FBgn0262443	NA	NA	NA	NA	NA	NA	NA	NA	NA	NA	NA	NA	NA	NA	NA	NA	NA	NA	NA	NA	NA	NA	NA	NA	NA	NA	NA	NA	NA	NA	mir-286	pre_miRNA
FBgn0262372	NA	NA	NA	NA	NA	NA	NA	NA	NA	NA	NA	NA	NA	NA	NA	NA	NA	NA	NA	NA	NA	NA	NA	NA	NA	NA	NA	NA	NA	NA	mir-3	pre_miRNA
FBgn0262380	NA	NA	NA	NA	NA	NA	NA	NA	NA	NA	NA	NA	NA	NA	NA	NA	NA	NA	NA	NA	NA	NA	NA	NA	NA	NA	NA	NA	NA	NA	mir-309	pre_miRNA
FBgn0050215	NA	NA	NA	NA	NA	NA	NA	NA	NA	NA	NA	NA	NA	NA	NA	NA	NA	NA	NA	NA	NA	NA	NA	NA	NA	NA	NA	NA	NA	NA	tRNA:CR30215	tRNA
FBgn0050452	NA	NA	NA	NA	NA	NA	NA	NA	NA	NA	NA	NA	NA	NA	NA	NA	NA	NA	NA	NA	NA	NA	NA	NA	NA	NA	NA	NA	NA	NA	tRNA:CR30452	tRNA
FBgn0050218	NA	NA	NA	NA	NA	NA	NA	NA	NA	NA	NA	NA	NA	NA	NA	NA	NA	NA	NA	NA	NA	NA	NA	NA	NA	NA	NA	NA	NA	NA	tRNA:CR30218	tRNA
FBgn0011850	NA	NA	NA	NA	NA	NA	NA	NA	NA	NA	NA	NA	NA	NA	NA	NA	NA	NA	NA	NA	NA	NA	NA	NA	NA	NA	NA	NA	NA	NA	tRNA:E4:56Fc	tRNA
FBgn0011849	NA	NA	NA	NA	NA	NA	NA	NA	NA	NA	NA	NA	NA	NA	NA	NA	NA	NA	NA	NA	NA	NA	NA	NA	NA	NA	NA	NA	NA	NA	tRNA:E4:56Fb	tRNA
FBgn0011848	NA	NA	NA	NA	NA	NA	NA	NA	NA	NA	NA	NA	NA	NA	NA	NA	NA	NA	NA	NA	NA	NA	NA	NA	NA	NA	NA	NA	NA	NA	tRNA:E4:56Fa	tRNA
FBgn0050454	NA	NA	NA	NA	NA	NA	NA	NA	NA	NA	NA	NA	NA	NA	NA	NA	NA	NA	NA	NA	NA	NA	NA	NA	NA	NA	NA	NA	NA	NA	tRNA:CR30454	tRNA
FBgn0050220	NA	NA	NA	NA	NA	NA	NA	NA	NA	NA	NA	NA	NA	NA	NA	NA	NA	NA	NA	NA	NA	NA	NA	NA	NA	NA	NA	NA	NA	NA	tRNA:CR30220	tRNA
FBgn0050449	NA	NA	NA	NA	NA	NA	NA	NA	NA	NA	NA	NA	NA	NA	NA	NA	NA	NA	NA	NA	NA	NA	NA	NA	NA	NA	NA	NA	NA	NA	tRNA:CR30449	tRNA
FBgn0053452	NA	NA	NA	NA	NA	NA	NA	NA	NA	NA	NA	NA	NA	NA	NA	NA	NA	NA	NA	NA	NA	NA	NA	NA	NA	NA	NA	NA	NA	NA	5SrRNA:CR33452	rRNA
FBgn0053450	NA	NA	NA	NA	NA	NA	NA	NA	NA	NA	NA	NA	NA	NA	NA	NA	NA	NA	NA	NA	NA	NA	NA	NA	NA	NA	NA	NA	NA	NA	5SrRNA:CR33450	rRNA
FBgn0053449	NA	NA	NA	NA	NA	NA	NA	NA	NA	NA	NA	NA	NA	NA	NA	NA	NA	NA	NA	NA	NA	NA	NA	NA	NA	NA	NA	NA	NA	NA	5SrRNA:CR33449	rRNA
FBgn0053448	NA	NA	NA	NA	NA	NA	NA	NA	NA	NA	NA	NA	NA	NA	NA	NA	NA	NA	NA	NA	NA	NA	NA	NA	NA	NA	NA	NA	NA	NA	5SrRNA:CR33448	rRNA
FBgn0053447	NA	NA	NA	NA	NA	NA	NA	NA	NA	NA	NA	NA	NA	NA	NA	NA	NA	NA	NA	NA	NA	NA	NA	NA	NA	NA	NA	NA	NA	NA	5SrRNA:CR33447	rRNA
FBgn0053446	NA	NA	NA	NA	NA	NA	NA	NA	NA	NA	NA	NA	NA	NA	NA	NA	NA	NA	NA	NA	NA	NA	NA	NA	NA	NA	NA	NA	NA	NA	5SrRNA:CR33446	rRNA
FBgn0053445	NA	NA	NA	NA	NA	NA	NA	NA	NA	NA	NA	NA	NA	NA	NA	NA	NA	NA	NA	NA	NA	NA	NA	NA	NA	NA	NA	NA	NA	NA	5SrRNA:CR33445	rRNA
FBgn0053444	NA	NA	NA	NA	NA	NA	NA	NA	NA	NA	NA	NA	NA	NA	NA	NA	NA	NA	NA	NA	NA	NA	NA	NA	NA	NA	NA	NA	NA	NA	5SrRNA:CR33444	rRNA
FBgn0053443	NA	NA	NA	NA	NA	NA	NA	NA	NA	NA	NA	NA	NA	NA	NA	NA	NA	NA	NA	NA	NA	NA	NA	NA	NA	NA	NA	NA	NA	NA	5SrRNA:CR33443	rRNA
FBgn0053442	NA	NA	NA	NA	NA	NA	NA	NA	NA	NA	NA	NA	NA	NA	NA	NA	NA	NA	NA	NA	NA	NA	NA	NA	NA	NA	NA	NA	NA	NA	5SrRNA:CR33442	rRNA
FBgn0053441	NA	NA	NA	NA	NA	NA	NA	NA	NA	NA	NA	NA	NA	NA	NA	NA	NA	NA	NA	NA	NA	NA	NA	NA	NA	NA	NA	NA	NA	NA	5SrRNA:CR33441	rRNA
FBgn0053440	NA	NA	NA	NA	NA	NA	NA	NA	NA	NA	NA	NA	NA	NA	NA	NA	NA	NA	NA	NA	NA	NA	NA	NA	NA	NA	NA	NA	NA	NA	5SrRNA:CR33440	rRNA
FBgn0053439	NA	NA	NA	NA	NA	NA	NA	NA	NA	NA	NA	NA	NA	NA	NA	NA	NA	NA	NA	NA	NA	NA	NA	NA	NA	NA	NA	NA	NA	NA	5SrRNA:CR33439	rRNA
FBgn0053438	NA	NA	NA	NA	NA	NA	NA	NA	NA	NA	NA	NA	NA	NA	NA	NA	NA	NA	NA	NA	NA	NA	NA	NA	NA	NA	NA	NA	NA	NA	5SrRNA:CR33438	rRNA
FBgn0053437	NA	NA	NA	NA	NA	NA	NA	NA	NA	NA	NA	NA	NA	NA	NA	NA	NA	NA	NA	NA	NA	NA	NA	NA	NA	NA	NA	NA	NA	NA	5SrRNA:CR33437	rRNA
FBgn0053436	NA	NA	NA	NA	NA	NA	NA	NA	NA	NA	NA	NA	NA	NA	NA	NA	NA	NA	NA	NA	NA	NA	NA	NA	NA	NA	NA	NA	NA	NA	5SrRNA:CR33436	rRNA
FBgn0053435	NA	NA	NA	NA	NA	NA	NA	NA	NA	NA	NA	NA	NA	NA	NA	NA	NA	NA	NA	NA	NA	NA	NA	NA	NA	NA	NA	NA	NA	NA	5SrRNA:CR33435	rRNA
FBgn0053434	NA	NA	NA	NA	NA	NA	NA	NA	NA	NA	NA	NA	NA	NA	NA	NA	NA	NA	NA	NA	NA	NA	NA	NA	NA	NA	NA	NA	NA	NA	5SrRNA:CR33434	rRNA
FBgn0053433	NA	NA	NA	NA	NA	NA	NA	NA	NA	NA	NA	NA	NA	NA	NA	NA	NA	NA	NA	NA	NA	NA	NA	NA	NA	NA	NA	NA	NA	NA	5SrRNA:CR33433	rRNA
FBgn0053432	NA	NA	NA	NA	NA	NA	NA	NA	NA	NA	NA	NA	NA	NA	NA	NA	NA	NA	NA	NA	NA	NA	NA	NA	NA	NA	NA	NA	NA	NA	5SrRNA:CR33432	rRNA
FBgn0053431	NA	NA	NA	NA	NA	NA	NA	NA	NA	NA	NA	NA	NA	NA	NA	NA	NA	NA	NA	NA	NA	NA	NA	NA	NA	NA	NA	NA	NA	NA	5SrRNA:CR33431	rRNA
FBgn0053430	NA	NA	NA	NA	NA	NA	NA	NA	NA	NA	NA	NA	NA	NA	NA	NA	NA	NA	NA	NA	NA	NA	NA	NA	NA	NA	NA	NA	NA	NA	5SrRNA:CR33430	rRNA
FBgn0053429	NA	NA	NA	NA	NA	NA	NA	NA	NA	NA	NA	NA	NA	NA	NA	NA	NA	NA	NA	NA	NA	NA	NA	NA	NA	NA	NA	NA	NA	NA	5SrRNA:CR33429	rRNA
FBgn0053428	NA	NA	NA	NA	NA	NA	NA	NA	NA	NA	NA	NA	NA	NA	NA	NA	NA	NA	NA	NA	NA	NA	NA	NA	NA	NA	NA	NA	NA	NA	5SrRNA:CR33428	rRNA
FBgn0053427	NA	NA	NA	NA	NA	NA	NA	NA	NA	NA	NA	NA	NA	NA	NA	NA	NA	NA	NA	NA	NA	NA	NA	NA	NA	NA	NA	NA	NA	NA	5SrRNA:CR33427	rRNA
FBgn0053426	NA	NA	NA	NA	NA	NA	NA	NA	NA	NA	NA	NA	NA	NA	NA	NA	NA	NA	NA	NA	NA	NA	NA	NA	NA	NA	NA	NA	NA	NA	5SrRNA:CR33426	rRNA
FBgn0053425	NA	NA	NA	NA	NA	NA	NA	NA	NA	NA	NA	NA	NA	NA	NA	NA	NA	NA	NA	NA	NA	NA	NA	NA	NA	NA	NA	NA	NA	NA	5SrRNA:CR33425	rRNA
FBgn0053424	NA	NA	NA	NA	NA	NA	NA	NA	NA	NA	NA	NA	NA	NA	NA	NA	NA	NA	NA	NA	NA	NA	NA	NA	NA	NA	NA	NA	NA	NA	5SrRNA:CR33424	rRNA
FBgn0053423	NA	NA	NA	NA	NA	NA	NA	NA	NA	NA	NA	NA	NA	NA	NA	NA	NA	NA	NA	NA	NA	NA	NA	NA	NA	NA	NA	NA	NA	NA	5SrRNA:CR33423	rRNA
FBgn0053422	NA	NA	NA	NA	NA	NA	NA	NA	NA	NA	NA	NA	NA	NA	NA	NA	NA	NA	NA	NA	NA	NA	NA	NA	NA	NA	NA	NA	NA	NA	5SrRNA:CR33422	rRNA
FBgn0053421	NA	NA	NA	NA	NA	NA	NA	NA	NA	NA	NA	NA	NA	NA	NA	NA	NA	NA	NA	NA	NA	NA	NA	NA	NA	NA	NA	NA	NA	NA	5SrRNA:CR33421	rRNA
FBgn0053420	NA	NA	NA	NA	NA	NA	NA	NA	NA	NA	NA	NA	NA	NA	NA	NA	NA	NA	NA	NA	NA	NA	NA	NA	NA	NA	NA	NA	NA	NA	5SrRNA:CR33420	rRNA
FBgn0053419	NA	NA	NA	NA	NA	NA	NA	NA	NA	NA	NA	NA	NA	NA	NA	NA	NA	NA	NA	NA	NA	NA	NA	NA	NA	NA	NA	NA	NA	NA	5SrRNA:CR33419	rRNA
FBgn0053418	NA	NA	NA	NA	NA	NA	NA	NA	NA	NA	NA	NA	NA	NA	NA	NA	NA	NA	NA	NA	NA	NA	NA	NA	NA	NA	NA	NA	NA	NA	5SrRNA:CR33418	rRNA
FBgn0053417	NA	NA	NA	NA	NA	NA	NA	NA	NA	NA	NA	NA	NA	NA	NA	NA	NA	NA	NA	NA	NA	NA	NA	NA	NA	NA	NA	NA	NA	NA	5SrRNA:CR33417	rRNA
FBgn0053416	NA	NA	NA	NA	NA	NA	NA	NA	NA	NA	NA	NA	NA	NA	NA	NA	NA	NA	NA	NA	NA	NA	NA	NA	NA	NA	NA	NA	NA	NA	5SrRNA-Psi:CR33416	pseudogene
FBgn0053415	NA	NA	NA	NA	NA	NA	NA	NA	NA	NA	NA	NA	NA	NA	NA	NA	NA	NA	NA	NA	NA	NA	NA	NA	NA	NA	NA	NA	NA	NA	5SrRNA:CR33415	rRNA
FBgn0053414	NA	NA	NA	NA	NA	NA	NA	NA	NA	NA	NA	NA	NA	NA	NA	NA	NA	NA	NA	NA	NA	NA	NA	NA	NA	NA	NA	NA	NA	NA	5SrRNA:CR33414	rRNA
FBgn0053413	NA	NA	NA	NA	NA	NA	NA	NA	NA	NA	NA	NA	NA	NA	NA	NA	NA	NA	NA	NA	NA	NA	NA	NA	NA	NA	NA	NA	NA	NA	5SrRNA:CR33413	rRNA
FBgn0053412	NA	NA	NA	NA	NA	NA	NA	NA	NA	NA	NA	NA	NA	NA	NA	NA	NA	NA	NA	NA	NA	NA	NA	NA	NA	NA	NA	NA	NA	NA	5SrRNA:CR33412	rRNA
FBgn0053411	NA	NA	NA	NA	NA	NA	NA	NA	NA	NA	NA	NA	NA	NA	NA	NA	NA	NA	NA	NA	NA	NA	NA	NA	NA	NA	NA	NA	NA	NA	5SrRNA:CR33411	rRNA
FBgn0053410	NA	NA	NA	NA	NA	NA	NA	NA	NA	NA	NA	NA	NA	NA	NA	NA	NA	NA	NA	NA	NA	NA	NA	NA	NA	NA	NA	NA	NA	NA	5SrRNA:CR33410	rRNA
FBgn0053409	NA	NA	NA	NA	NA	NA	NA	NA	NA	NA	NA	NA	NA	NA	NA	NA	NA	NA	NA	NA	NA	NA	NA	NA	NA	NA	NA	NA	NA	NA	5SrRNA:CR33409	rRNA
FBgn0053408	NA	NA	NA	NA	NA	NA	NA	NA	NA	NA	NA	NA	NA	NA	NA	NA	NA	NA	NA	NA	NA	NA	NA	NA	NA	NA	NA	NA	NA	NA	5SrRNA:CR33408	rRNA
FBgn0053407	NA	NA	NA	NA	NA	NA	NA	NA	NA	NA	NA	NA	NA	NA	NA	NA	NA	NA	NA	NA	NA	NA	NA	NA	NA	NA	NA	NA	NA	NA	5SrRNA:CR33407	rRNA
FBgn0053406	NA	NA	NA	NA	NA	NA	NA	NA	NA	NA	NA	NA	NA	NA	NA	NA	NA	NA	NA	NA	NA	NA	NA	NA	NA	NA	NA	NA	NA	NA	5SrRNA:CR33406	rRNA
FBgn0053405	NA	NA	NA	NA	NA	NA	NA	NA	NA	NA	NA	NA	NA	NA	NA	NA	NA	NA	NA	NA	NA	NA	NA	NA	NA	NA	NA	NA	NA	NA	5SrRNA:CR33405	rRNA
FBgn0053404	NA	NA	NA	NA	NA	NA	NA	NA	NA	NA	NA	NA	NA	NA	NA	NA	NA	NA	NA	NA	NA	NA	NA	NA	NA	NA	NA	NA	NA	NA	5SrRNA:CR33404	rRNA
FBgn0053403	NA	NA	NA	NA	NA	NA	NA	NA	NA	NA	NA	NA	NA	NA	NA	NA	NA	NA	NA	NA	NA	NA	NA	NA	NA	NA	NA	NA	NA	NA	5SrRNA:CR33403	rRNA
FBgn0053402	NA	NA	NA	NA	NA	NA	NA	NA	NA	NA	NA	NA	NA	NA	NA	NA	NA	NA	NA	NA	NA	NA	NA	NA	NA	NA	NA	NA	NA	NA	5SrRNA:CR33402	rRNA
FBgn0053401	NA	NA	NA	NA	NA	NA	NA	NA	NA	NA	NA	NA	NA	NA	NA	NA	NA	NA	NA	NA	NA	NA	NA	NA	NA	NA	NA	NA	NA	NA	5SrRNA:CR33401	rRNA
FBgn0053400	NA	NA	NA	NA	NA	NA	NA	NA	NA	NA	NA	NA	NA	NA	NA	NA	NA	NA	NA	NA	NA	NA	NA	NA	NA	NA	NA	NA	NA	NA	5SrRNA:CR33400	rRNA
FBgn0053399	NA	NA	NA	NA	NA	NA	NA	NA	NA	NA	NA	NA	NA	NA	NA	NA	NA	NA	NA	NA	NA	NA	NA	NA	NA	NA	NA	NA	NA	NA	5SrRNA:CR33399	rRNA
FBgn0053398	NA	NA	NA	NA	NA	NA	NA	NA	NA	NA	NA	NA	NA	NA	NA	NA	NA	NA	NA	NA	NA	NA	NA	NA	NA	NA	NA	NA	NA	NA	5SrRNA:CR33398	rRNA
FBgn0053397	NA	NA	NA	NA	NA	NA	NA	NA	NA	NA	NA	NA	NA	NA	NA	NA	NA	NA	NA	NA	NA	NA	NA	NA	NA	NA	NA	NA	NA	NA	5SrRNA:CR33397	rRNA
FBgn0053396	NA	NA	NA	NA	NA	NA	NA	NA	NA	NA	NA	NA	NA	NA	NA	NA	NA	NA	NA	NA	NA	NA	NA	NA	NA	NA	NA	NA	NA	NA	5SrRNA:CR33396	rRNA
FBgn0053395	NA	NA	NA	NA	NA	NA	NA	NA	NA	NA	NA	NA	NA	NA	NA	NA	NA	NA	NA	NA	NA	NA	NA	NA	NA	NA	NA	NA	NA	NA	5SrRNA:CR33395	rRNA
FBgn0053394	NA	NA	NA	NA	NA	NA	NA	NA	NA	NA	NA	NA	NA	NA	NA	NA	NA	NA	NA	NA	NA	NA	NA	NA	NA	NA	NA	NA	NA	NA	5SrRNA:CR33394	rRNA
FBgn0053393	NA	NA	NA	NA	NA	NA	NA	NA	NA	NA	NA	NA	NA	NA	NA	NA	NA	NA	NA	NA	NA	NA	NA	NA	NA	NA	NA	NA	NA	NA	5SrRNA:CR33393	rRNA
FBgn0053392	NA	NA	NA	NA	NA	NA	NA	NA	NA	NA	NA	NA	NA	NA	NA	NA	NA	NA	NA	NA	NA	NA	NA	NA	NA	NA	NA	NA	NA	NA	5SrRNA:CR33392	rRNA
FBgn0053391	NA	NA	NA	NA	NA	NA	NA	NA	NA	NA	NA	NA	NA	NA	NA	NA	NA	NA	NA	NA	NA	NA	NA	NA	NA	NA	NA	NA	NA	NA	5SrRNA:CR33391	rRNA
FBgn0053390	NA	NA	NA	NA	NA	NA	NA	NA	NA	NA	NA	NA	NA	NA	NA	NA	NA	NA	NA	NA	NA	NA	NA	NA	NA	NA	NA	NA	NA	NA	5SrRNA:CR33390	rRNA
FBgn0053389	NA	NA	NA	NA	NA	NA	NA	NA	NA	NA	NA	NA	NA	NA	NA	NA	NA	NA	NA	NA	NA	NA	NA	NA	NA	NA	NA	NA	NA	NA	5SrRNA:CR33389	rRNA
FBgn0053388	NA	NA	NA	NA	NA	NA	NA	NA	NA	NA	NA	NA	NA	NA	NA	NA	NA	NA	NA	NA	NA	NA	NA	NA	NA	NA	NA	NA	NA	NA	5SrRNA:CR33388	rRNA
FBgn0053387	NA	NA	NA	NA	NA	NA	NA	NA	NA	NA	NA	NA	NA	NA	NA	NA	NA	NA	NA	NA	NA	NA	NA	NA	NA	NA	NA	NA	NA	NA	5SrRNA:CR33387	rRNA
FBgn0053386	NA	NA	NA	NA	NA	NA	NA	NA	NA	NA	NA	NA	NA	NA	NA	NA	NA	NA	NA	NA	NA	NA	NA	NA	NA	NA	NA	NA	NA	NA	5SrRNA:CR33386	rRNA
FBgn0053385	NA	NA	NA	NA	NA	NA	NA	NA	NA	NA	NA	NA	NA	NA	NA	NA	NA	NA	NA	NA	NA	NA	NA	NA	NA	NA	NA	NA	NA	NA	5SrRNA:CR33385	rRNA
FBgn0053384	NA	NA	NA	NA	NA	NA	NA	NA	NA	NA	NA	NA	NA	NA	NA	NA	NA	NA	NA	NA	NA	NA	NA	NA	NA	NA	NA	NA	NA	NA	5SrRNA:CR33384	rRNA
FBgn0053383	NA	NA	NA	NA	NA	NA	NA	NA	NA	NA	NA	NA	NA	NA	NA	NA	NA	NA	NA	NA	NA	NA	NA	NA	NA	NA	NA	NA	NA	NA	5SrRNA:CR33383	rRNA
FBgn0053382	NA	NA	NA	NA	NA	NA	NA	NA	NA	NA	NA	NA	NA	NA	NA	NA	NA	NA	NA	NA	NA	NA	NA	NA	NA	NA	NA	NA	NA	NA	5SrRNA:CR33382	rRNA
FBgn0053381	NA	NA	NA	NA	NA	NA	NA	NA	NA	NA	NA	NA	NA	NA	NA	NA	NA	NA	NA	NA	NA	NA	NA	NA	NA	NA	NA	NA	NA	NA	5SrRNA:CR33381	rRNA
FBgn0053380	NA	NA	NA	NA	NA	NA	NA	NA	NA	NA	NA	NA	NA	NA	NA	NA	NA	NA	NA	NA	NA	NA	NA	NA	NA	NA	NA	NA	NA	NA	5SrRNA:CR33380	rRNA
FBgn0053379	NA	NA	NA	NA	NA	NA	NA	NA	NA	NA	NA	NA	NA	NA	NA	NA	NA	NA	NA	NA	NA	NA	NA	NA	NA	NA	NA	NA	NA	NA	5SrRNA:CR33379	rRNA
FBgn0053378	NA	NA	NA	NA	NA	NA	NA	NA	NA	NA	NA	NA	NA	NA	NA	NA	NA	NA	NA	NA	NA	NA	NA	NA	NA	NA	NA	NA	NA	NA	5SrRNA:CR33378	rRNA
FBgn0053377	NA	NA	NA	NA	NA	NA	NA	NA	NA	NA	NA	NA	NA	NA	NA	NA	NA	NA	NA	NA	NA	NA	NA	NA	NA	NA	NA	NA	NA	NA	5SrRNA:CR33377	rRNA
FBgn0053376	NA	NA	NA	NA	NA	NA	NA	NA	NA	NA	NA	NA	NA	NA	NA	NA	NA	NA	NA	NA	NA	NA	NA	NA	NA	NA	NA	NA	NA	NA	5SrRNA:CR33376	rRNA
FBgn0053375	NA	NA	NA	NA	NA	NA	NA	NA	NA	NA	NA	NA	NA	NA	NA	NA	NA	NA	NA	NA	NA	NA	NA	NA	NA	NA	NA	NA	NA	NA	5SrRNA:CR33375	rRNA
FBgn0053374	NA	NA	NA	NA	NA	NA	NA	NA	NA	NA	NA	NA	NA	NA	NA	NA	NA	NA	NA	NA	NA	NA	NA	NA	NA	NA	NA	NA	NA	NA	5SrRNA:CR33374	rRNA
FBgn0053373	NA	NA	NA	NA	NA	NA	NA	NA	NA	NA	NA	NA	NA	NA	NA	NA	NA	NA	NA	NA	NA	NA	NA	NA	NA	NA	NA	NA	NA	NA	5SrRNA:CR33373	rRNA
FBgn0053372	NA	NA	NA	NA	NA	NA	NA	NA	NA	NA	NA	NA	NA	NA	NA	NA	NA	NA	NA	NA	NA	NA	NA	NA	NA	NA	NA	NA	NA	NA	5SrRNA:CR33372	rRNA
FBgn0053371	NA	NA	NA	NA	NA	NA	NA	NA	NA	NA	NA	NA	NA	NA	NA	NA	NA	NA	NA	NA	NA	NA	NA	NA	NA	NA	NA	NA	NA	NA	5SrRNA-Psi:CR33371	pseudogene
FBgn0053370	NA	NA	NA	NA	NA	NA	NA	NA	NA	NA	NA	NA	NA	NA	NA	NA	NA	NA	NA	NA	NA	NA	NA	NA	NA	NA	NA	NA	NA	NA	5SrRNA:CR33370	rRNA
FBgn0053369	NA	NA	NA	NA	NA	NA	NA	NA	NA	NA	NA	NA	NA	NA	NA	NA	NA	NA	NA	NA	NA	NA	NA	NA	NA	NA	NA	NA	NA	NA	5SrRNA:CR33369	rRNA
FBgn0053368	NA	NA	NA	NA	NA	NA	NA	NA	NA	NA	NA	NA	NA	NA	NA	NA	NA	NA	NA	NA	NA	NA	NA	NA	NA	NA	NA	NA	NA	NA	5SrRNA:CR33368	rRNA
FBgn0053367	NA	NA	NA	NA	NA	NA	NA	NA	NA	NA	NA	NA	NA	NA	NA	NA	NA	NA	NA	NA	NA	NA	NA	NA	NA	NA	NA	NA	NA	NA	5SrRNA:CR33367	rRNA
FBgn0053366	NA	NA	NA	NA	NA	NA	NA	NA	NA	NA	NA	NA	NA	NA	NA	NA	NA	NA	NA	NA	NA	NA	NA	NA	NA	NA	NA	NA	NA	NA	5SrRNA:CR33366	rRNA
FBgn0053365	NA	NA	NA	NA	NA	NA	NA	NA	NA	NA	NA	NA	NA	NA	NA	NA	NA	NA	NA	NA	NA	NA	NA	NA	NA	NA	NA	NA	NA	NA	5SrRNA:CR33365	rRNA
FBgn0053364	NA	NA	NA	NA	NA	NA	NA	NA	NA	NA	NA	NA	NA	NA	NA	NA	NA	NA	NA	NA	NA	NA	NA	NA	NA	NA	NA	NA	NA	NA	5SrRNA:CR33364	rRNA
FBgn0053363	NA	NA	NA	NA	NA	NA	NA	NA	NA	NA	NA	NA	NA	NA	NA	NA	NA	NA	NA	NA	NA	NA	NA	NA	NA	NA	NA	NA	NA	NA	5SrRNA-Psi:CR33363	pseudogene
FBgn0053362	NA	NA	NA	NA	NA	NA	NA	NA	NA	NA	NA	NA	NA	NA	NA	NA	NA	NA	NA	NA	NA	NA	NA	NA	NA	NA	NA	NA	NA	NA	5SrRNA:CR33362	rRNA
FBgn0053361	NA	NA	NA	NA	NA	NA	NA	NA	NA	NA	NA	NA	NA	NA	NA	NA	NA	NA	NA	NA	NA	NA	NA	NA	NA	NA	NA	NA	NA	NA	5SrRNA:CR33361	rRNA
FBgn0053360	NA	NA	NA	NA	NA	NA	NA	NA	NA	NA	NA	NA	NA	NA	NA	NA	NA	NA	NA	NA	NA	NA	NA	NA	NA	NA	NA	NA	NA	NA	5SrRNA:CR33360	rRNA
FBgn0053359	NA	NA	NA	NA	NA	NA	NA	NA	NA	NA	NA	NA	NA	NA	NA	NA	NA	NA	NA	NA	NA	NA	NA	NA	NA	NA	NA	NA	NA	NA	5SrRNA:CR33359	rRNA
FBgn0053358	NA	NA	NA	NA	NA	NA	NA	NA	NA	NA	NA	NA	NA	NA	NA	NA	NA	NA	NA	NA	NA	NA	NA	NA	NA	NA	NA	NA	NA	NA	5SrRNA:CR33358	rRNA
FBgn0053357	NA	NA	NA	NA	NA	NA	NA	NA	NA	NA	NA	NA	NA	NA	NA	NA	NA	NA	NA	NA	NA	NA	NA	NA	NA	NA	NA	NA	NA	NA	5SrRNA:CR33357	rRNA
FBgn0053356	NA	NA	NA	NA	NA	NA	NA	NA	NA	NA	NA	NA	NA	NA	NA	NA	NA	NA	NA	NA	NA	NA	NA	NA	NA	NA	NA	NA	NA	NA	5SrRNA-Psi:CR33356	pseudogene
FBgn0053355	NA	NA	NA	NA	NA	NA	NA	NA	NA	NA	NA	NA	NA	NA	NA	NA	NA	NA	NA	NA	NA	NA	NA	NA	NA	NA	NA	NA	NA	NA	5SrRNA:CR33355	rRNA
FBgn0053354	NA	NA	NA	NA	NA	NA	NA	NA	NA	NA	NA	NA	NA	NA	NA	NA	NA	NA	NA	NA	NA	NA	NA	NA	NA	NA	NA	NA	NA	NA	5SrRNA:CR33354	rRNA
FBgn0053353	NA	NA	NA	NA	NA	NA	NA	NA	NA	NA	NA	NA	NA	NA	NA	NA	NA	NA	NA	NA	NA	NA	NA	NA	NA	NA	NA	NA	NA	NA	5SrRNA:CR33353	rRNA
FBgn0011897	NA	NA	NA	NA	NA	NA	NA	NA	NA	NA	NA	NA	NA	NA	NA	NA	NA	NA	NA	NA	NA	NA	NA	NA	NA	NA	NA	NA	NA	NA	tRNA:K2:56EF	tRNA
FBgn0261580	NA	NA	NA	NA	NA	NA	NA	NA	NA	NA	NA	NA	NA	NA	NA	NA	NA	NA	NA	NA	NA	NA	NA	NA	NA	NA	NA	NA	NA	NA	CG42690	protein_coding
FBgn0262824	NA	NA	NA	NA	NA	NA	NA	NA	NA	NA	NA	NA	NA	NA	NA	NA	NA	NA	NA	NA	NA	NA	NA	NA	NA	NA	NA	NA	NA	NA	CG43195	protein_coding
FBgn0050212	NA	NA	NA	NA	NA	NA	NA	NA	NA	NA	NA	NA	NA	NA	NA	NA	NA	NA	NA	NA	NA	NA	NA	NA	NA	NA	NA	NA	NA	NA	tRNA:CR30212	tRNA
FBgn0053538	NA	NA	NA	NA	NA	NA	NA	NA	NA	NA	NA	NA	NA	NA	NA	NA	NA	NA	NA	NA	NA	NA	NA	NA	NA	NA	NA	NA	NA	NA	tRNA:CR33538	tRNA
FBgn0011869	NA	NA	NA	NA	NA	NA	NA	NA	NA	NA	NA	NA	NA	NA	NA	NA	NA	NA	NA	NA	NA	NA	NA	NA	NA	NA	NA	NA	NA	NA	tRNA:G3:56EFa	tRNA
FBgn0043536	NA	NA	NA	NA	NA	NA	NA	NA	NA	NA	NA	NA	NA	NA	NA	NA	NA	NA	NA	NA	NA	NA	NA	NA	NA	NA	NA	NA	NA	NA	Obp57d	protein_coding
FBgn0034517	NA	NA	NA	NA	NA	NA	NA	NA	NA	NA	NA	NA	NA	NA	NA	NA	NA	NA	NA	NA	NA	NA	NA	NA	NA	NA	NA	NA	NA	NA	Cpr57A	protein_coding
FBgn0034518	NA	NA	NA	NA	NA	NA	NA	NA	NA	NA	NA	NA	NA	NA	NA	NA	NA	NA	NA	NA	NA	NA	NA	NA	NA	NA	NA	NA	NA	NA	CG13430	protein_coding
FBgn0034519	NA	NA	NA	NA	NA	NA	NA	NA	NA	NA	NA	NA	NA	NA	NA	NA	NA	NA	NA	NA	NA	NA	NA	NA	NA	NA	NA	NA	NA	NA	CG18065	protein_coding
FBgn0262402	NA	NA	NA	NA	NA	NA	NA	NA	NA	NA	NA	NA	NA	NA	NA	NA	NA	NA	NA	NA	NA	NA	NA	NA	NA	NA	NA	NA	NA	NA	mir-311	pre_miRNA
FBgn0061361	NA	NA	NA	NA	NA	NA	NA	NA	NA	NA	NA	NA	NA	NA	NA	NA	NA	NA	NA	NA	NA	NA	NA	NA	NA	NA	NA	NA	NA	NA	CG33786	protein_coding
FBgn0061362	NA	NA	NA	NA	NA	NA	NA	NA	NA	NA	NA	NA	NA	NA	NA	NA	NA	NA	NA	NA	NA	NA	NA	NA	NA	NA	NA	NA	NA	NA	CG33785	protein_coding
FBgn0050211	NA	NA	NA	NA	NA	NA	NA	NA	NA	NA	NA	NA	NA	NA	NA	NA	NA	NA	NA	NA	NA	NA	NA	NA	NA	NA	NA	NA	NA	NA	tRNA:CR30211	tRNA
FBgn0263848	NA	NA	NA	NA	NA	NA	NA	NA	NA	NA	NA	NA	NA	NA	NA	NA	NA	NA	NA	NA	NA	NA	NA	NA	NA	NA	NA	NA	NA	NA	CG43709	protein_coding
FBgn0065059	NA	NA	NA	NA	NA	NA	NA	NA	NA	NA	NA	NA	NA	NA	NA	NA	NA	NA	NA	NA	NA	NA	NA	NA	NA	NA	NA	NA	NA	NA	snoRNA:660	snoRNA
FBgn0086023	NA	NA	NA	NA	NA	NA	NA	NA	NA	NA	NA	NA	NA	NA	NA	NA	NA	NA	NA	NA	NA	NA	NA	NA	NA	NA	NA	NA	NA	NA	snoRNA:Me28S-A2589a	snoRNA
FBgn0082970	NA	NA	NA	NA	NA	NA	NA	NA	NA	NA	NA	NA	NA	NA	NA	NA	NA	NA	NA	NA	NA	NA	NA	NA	NA	NA	NA	NA	NA	NA	snoRNA:Psi28S-3316c	snoRNA
FBgn0082969	NA	NA	NA	NA	NA	NA	NA	NA	NA	NA	NA	NA	NA	NA	NA	NA	NA	NA	NA	NA	NA	NA	NA	NA	NA	NA	NA	NA	NA	NA	snoRNA:Psi28S-3316d	snoRNA
FBgn0086025	NA	NA	NA	NA	NA	NA	NA	NA	NA	NA	NA	NA	NA	NA	NA	NA	NA	NA	NA	NA	NA	NA	NA	NA	NA	NA	NA	NA	NA	NA	snoRNA:Me28S-A2589c	snoRNA
FBgn0086026	NA	NA	NA	NA	NA	NA	NA	NA	NA	NA	NA	NA	NA	NA	NA	NA	NA	NA	NA	NA	NA	NA	NA	NA	NA	NA	NA	NA	NA	NA	snoRNA:Me28S-G2596	snoRNA
FBgn0065102	NA	NA	NA	NA	NA	NA	NA	NA	NA	NA	NA	NA	NA	NA	NA	NA	NA	NA	NA	NA	NA	NA	NA	NA	NA	NA	NA	NA	NA	NA	snmRNA:184	lincRNA
FBgn0264327	NA	NA	NA	NA	NA	NA	NA	NA	NA	NA	NA	NA	NA	NA	NA	NA	NA	NA	NA	NA	NA	NA	NA	NA	NA	NA	NA	NA	NA	NA	CR43786	lincRNA
FBgn0259708	NA	NA	NA	NA	NA	NA	NA	NA	NA	NA	NA	NA	NA	NA	NA	NA	NA	NA	NA	NA	NA	NA	NA	NA	NA	NA	NA	NA	NA	NA	CG42362	protein_coding
FBgn0259709	NA	NA	NA	NA	NA	NA	NA	NA	NA	NA	NA	NA	NA	NA	NA	NA	NA	NA	NA	NA	NA	NA	NA	NA	NA	NA	NA	NA	NA	NA	CG42363	protein_coding
FBgn0259725	NA	NA	NA	NA	NA	NA	NA	NA	NA	NA	NA	NA	NA	NA	NA	NA	NA	NA	NA	NA	NA	NA	NA	NA	NA	NA	NA	NA	NA	NA	CG42379	protein_coding
FBgn0259727	NA	NA	NA	NA	NA	NA	NA	NA	NA	NA	NA	NA	NA	NA	NA	NA	NA	NA	NA	NA	NA	NA	NA	NA	NA	NA	NA	NA	NA	NA	CG42381	protein_coding
FBgn0259726	NA	NA	NA	NA	NA	NA	NA	NA	NA	NA	NA	NA	NA	NA	NA	NA	NA	NA	NA	NA	NA	NA	NA	NA	NA	NA	NA	NA	NA	NA	CG42380	protein_coding
FBgn0034649	NA	NA	NA	NA	NA	NA	NA	NA	NA	NA	NA	NA	NA	NA	NA	NA	NA	NA	NA	NA	NA	NA	NA	NA	NA	NA	NA	NA	NA	NA	CG9865	protein_coding
FBgn0260223	NA	NA	NA	NA	NA	NA	NA	NA	NA	NA	NA	NA	NA	NA	NA	NA	NA	NA	NA	NA	NA	NA	NA	NA	NA	NA	NA	NA	NA	NA	CG42497	protein_coding
FBgn0027360	NA	NA	NA	NA	NA	NA	NA	NA	NA	NA	NA	NA	NA	NA	NA	NA	NA	NA	NA	NA	NA	NA	NA	NA	NA	NA	NA	NA	NA	NA	Tim10	protein_coding
FBgn0260222	NA	NA	NA	NA	NA	NA	NA	NA	NA	NA	NA	NA	NA	NA	NA	NA	NA	NA	NA	NA	NA	NA	NA	NA	NA	NA	NA	NA	NA	NA	CG42496	protein_coding
FBgn0050290	NA	NA	NA	NA	NA	NA	NA	NA	NA	NA	NA	NA	NA	NA	NA	NA	NA	NA	NA	NA	NA	NA	NA	NA	NA	NA	NA	NA	NA	NA	Ppcdc	protein_coding
FBgn0050407	NA	NA	NA	NA	NA	NA	NA	NA	NA	NA	NA	NA	NA	NA	NA	NA	NA	NA	NA	NA	NA	NA	NA	NA	NA	NA	NA	NA	NA	NA	tRNA:CR30407	tRNA
FBgn0266644	NA	NA	NA	NA	NA	NA	NA	NA	NA	NA	NA	NA	NA	NA	NA	NA	NA	NA	NA	NA	NA	NA	NA	NA	NA	NA	NA	NA	NA	NA	CR45151	lincRNA
FBgn0266645	NA	NA	NA	NA	NA	NA	NA	NA	NA	NA	NA	NA	NA	NA	NA	NA	NA	NA	NA	NA	NA	NA	NA	NA	NA	NA	NA	NA	NA	NA	CR45152	lincRNA
FBgn0263031	NA	NA	NA	NA	NA	NA	NA	NA	NA	NA	NA	NA	NA	NA	NA	NA	NA	NA	NA	NA	NA	NA	NA	NA	NA	NA	NA	NA	NA	NA	CG43326	protein_coding
FBgn0266806	NA	NA	NA	NA	NA	NA	NA	NA	NA	NA	NA	NA	NA	NA	NA	NA	NA	NA	NA	NA	NA	NA	NA	NA	NA	NA	NA	NA	NA	NA	CR45268	lincRNA
FBgn0260767	NA	NA	NA	NA	NA	NA	NA	NA	NA	NA	NA	NA	NA	NA	NA	NA	NA	NA	NA	NA	NA	NA	NA	NA	NA	NA	NA	NA	NA	NA	CG42565	protein_coding
FBgn0034759	NA	NA	NA	NA	NA	NA	NA	NA	NA	NA	NA	NA	NA	NA	NA	NA	NA	NA	NA	NA	NA	NA	NA	NA	NA	NA	NA	NA	NA	NA	CG13511	protein_coding
FBgn0034758	NA	NA	NA	NA	NA	NA	NA	NA	NA	NA	NA	NA	NA	NA	NA	NA	NA	NA	NA	NA	NA	NA	NA	NA	NA	NA	NA	NA	NA	NA	CG13510	protein_coding
FBgn0050269	NA	NA	NA	NA	NA	NA	NA	NA	NA	NA	NA	NA	NA	NA	NA	NA	NA	NA	NA	NA	NA	NA	NA	NA	NA	NA	NA	NA	NA	NA	CG30269	protein_coding
FBgn0050273	NA	NA	NA	NA	NA	NA	NA	NA	NA	NA	NA	NA	NA	NA	NA	NA	NA	NA	NA	NA	NA	NA	NA	NA	NA	NA	NA	NA	NA	NA	CG30273	protein_coding
FBgn0263551	NA	NA	NA	NA	NA	NA	NA	NA	NA	NA	NA	NA	NA	NA	NA	NA	NA	NA	NA	NA	NA	NA	NA	NA	NA	NA	NA	NA	NA	NA	mir-4939	pre_miRNA
FBgn0034807	NA	NA	NA	NA	NA	NA	NA	NA	NA	NA	NA	NA	NA	NA	NA	NA	NA	NA	NA	NA	NA	NA	NA	NA	NA	NA	NA	NA	NA	NA	CG9897	protein_coding
FBgn0050201	NA	NA	NA	NA	NA	NA	NA	NA	NA	NA	NA	NA	NA	NA	NA	NA	NA	NA	NA	NA	NA	NA	NA	NA	NA	NA	NA	NA	NA	NA	tRNA:CR30201	tRNA
FBgn0260762	NA	NA	NA	NA	NA	NA	NA	NA	NA	NA	NA	NA	NA	NA	NA	NA	NA	NA	NA	NA	NA	NA	NA	NA	NA	NA	NA	NA	NA	NA	CG42560	protein_coding
FBgn0260761	NA	NA	NA	NA	NA	NA	NA	NA	NA	NA	NA	NA	NA	NA	NA	NA	NA	NA	NA	NA	NA	NA	NA	NA	NA	NA	NA	NA	NA	NA	CG42559	protein_coding
FBgn0067903	NA	NA	NA	NA	NA	NA	NA	NA	NA	NA	NA	NA	NA	NA	NA	NA	NA	NA	NA	NA	NA	NA	NA	NA	NA	NA	NA	NA	NA	NA	IM18	protein_coding
FBgn0260455	NA	NA	NA	NA	NA	NA	NA	NA	NA	NA	NA	NA	NA	NA	NA	NA	NA	NA	NA	NA	NA	NA	NA	NA	NA	NA	NA	NA	NA	NA	CG10332	protein_coding
FBgn0263543	NA	NA	NA	NA	NA	NA	NA	NA	NA	NA	NA	NA	NA	NA	NA	NA	NA	NA	NA	NA	NA	NA	NA	NA	NA	NA	NA	NA	NA	NA	mir-4979	pre_miRNA
FBgn0267588	NA	NA	NA	NA	NA	NA	NA	NA	NA	NA	NA	NA	NA	NA	NA	NA	NA	NA	NA	NA	NA	NA	NA	NA	NA	NA	NA	NA	NA	NA	CR45926	lincRNA
FBgn0034931	NA	NA	NA	NA	NA	NA	NA	NA	NA	NA	NA	NA	NA	NA	NA	NA	NA	NA	NA	NA	NA	NA	NA	NA	NA	NA	NA	NA	NA	NA	CG2812	protein_coding
FBgn0262435	NA	NA	NA	NA	NA	NA	NA	NA	NA	NA	NA	NA	NA	NA	NA	NA	NA	NA	NA	NA	NA	NA	NA	NA	NA	NA	NA	NA	NA	NA	mir-1009	pre_miRNA
FBgn0264297	NA	NA	NA	NA	NA	NA	NA	NA	NA	NA	NA	NA	NA	NA	NA	NA	NA	NA	NA	NA	NA	NA	NA	NA	NA	NA	NA	NA	NA	NA	CG43775	protein_coding
FBgn0264299	NA	NA	NA	NA	NA	NA	NA	NA	NA	NA	NA	NA	NA	NA	NA	NA	NA	NA	NA	NA	NA	NA	NA	NA	NA	NA	NA	NA	NA	NA	CG43777	protein_coding
FBgn0264298	NA	NA	NA	NA	NA	NA	NA	NA	NA	NA	NA	NA	NA	NA	NA	NA	NA	NA	NA	NA	NA	NA	NA	NA	NA	NA	NA	NA	NA	NA	CG43776	protein_coding
FBgn0260775	NA	NA	NA	NA	NA	NA	NA	NA	NA	NA	NA	NA	NA	NA	NA	NA	NA	NA	NA	NA	NA	NA	NA	NA	NA	NA	NA	NA	NA	NA	DnaJ-60	protein_coding
FBgn0260770	NA	NA	NA	NA	NA	NA	NA	NA	NA	NA	NA	NA	NA	NA	NA	NA	NA	NA	NA	NA	NA	NA	NA	NA	NA	NA	NA	NA	NA	NA	CG42568	protein_coding
FBgn0082935	NA	NA	NA	NA	NA	NA	NA	NA	NA	NA	NA	NA	NA	NA	NA	NA	NA	NA	NA	NA	NA	NA	NA	NA	NA	NA	NA	NA	NA	NA	snoRNA:Me28S-G1083a	snoRNA
FBgn0082934	NA	NA	NA	NA	NA	NA	NA	NA	NA	NA	NA	NA	NA	NA	NA	NA	NA	NA	NA	NA	NA	NA	NA	NA	NA	NA	NA	NA	NA	NA	snoRNA:Me28S-G1083b	snoRNA
FBgn0082933	NA	NA	NA	NA	NA	NA	NA	NA	NA	NA	NA	NA	NA	NA	NA	NA	NA	NA	NA	NA	NA	NA	NA	NA	NA	NA	NA	NA	NA	NA	snoRNA:Me28S-G1083c	snoRNA
FBgn0082932	NA	NA	NA	NA	NA	NA	NA	NA	NA	NA	NA	NA	NA	NA	NA	NA	NA	NA	NA	NA	NA	NA	NA	NA	NA	NA	NA	NA	NA	NA	snoRNA:Me28S-G1083d	snoRNA
FBgn0261973	NA	NA	NA	NA	NA	NA	NA	NA	NA	NA	NA	NA	NA	NA	NA	NA	NA	NA	NA	NA	NA	NA	NA	NA	NA	NA	NA	NA	NA	NA	snoRNA:Or-CD9a	snoRNA
FBgn0261974	NA	NA	NA	NA	NA	NA	NA	NA	NA	NA	NA	NA	NA	NA	NA	NA	NA	NA	NA	NA	NA	NA	NA	NA	NA	NA	NA	NA	NA	NA	snoRNA:Or-CD9b	snoRNA
FBgn0266438	NA	NA	NA	NA	NA	NA	NA	NA	NA	NA	NA	NA	NA	NA	NA	NA	NA	NA	NA	NA	NA	NA	NA	NA	NA	NA	NA	NA	NA	NA	CG45068	protein_coding
FBgn0266439	NA	NA	NA	NA	NA	NA	NA	NA	NA	NA	NA	NA	NA	NA	NA	NA	NA	NA	NA	NA	NA	NA	NA	NA	NA	NA	NA	NA	NA	NA	CG45069	protein_coding
FBgn0015040	NA	NA	NA	NA	NA	NA	NA	NA	NA	NA	NA	NA	NA	NA	NA	NA	NA	NA	NA	NA	NA	NA	NA	NA	NA	NA	NA	NA	NA	NA	Cyp9c1	protein_coding
FBgn0028738	NA	NA	NA	NA	NA	NA	NA	NA	NA	NA	NA	NA	NA	NA	NA	NA	NA	NA	NA	NA	NA	NA	NA	NA	NA	NA	NA	NA	NA	NA	ETH	protein_coding
FBgn0035077	NA	NA	NA	NA	NA	NA	NA	NA	NA	NA	NA	NA	NA	NA	NA	NA	NA	NA	NA	NA	NA	NA	NA	NA	NA	NA	NA	NA	NA	NA	CG9083	protein_coding
FBgn0263567	NA	NA	NA	NA	NA	NA	NA	NA	NA	NA	NA	NA	NA	NA	NA	NA	NA	NA	NA	NA	NA	NA	NA	NA	NA	NA	NA	NA	NA	NA	mir-4915	pre_miRNA
FBgn0029522	NA	NA	NA	NA	NA	NA	NA	NA	NA	NA	NA	NA	NA	NA	NA	NA	NA	NA	NA	NA	NA	NA	NA	NA	NA	NA	NA	NA	NA	NA	CG13373	protein_coding
FBgn0267447	NA	NA	NA	NA	NA	NA	NA	NA	NA	NA	NA	NA	NA	NA	NA	NA	NA	NA	NA	NA	NA	NA	NA	NA	NA	NA	NA	NA	NA	NA	CR45797	lincRNA
FBgn0266196	NA	NA	NA	NA	NA	NA	NA	NA	NA	NA	NA	NA	NA	NA	NA	NA	NA	NA	NA	NA	NA	NA	NA	NA	NA	NA	NA	NA	NA	NA	CR44891	lincRNA
FBgn0263552	NA	NA	NA	NA	NA	NA	NA	NA	NA	NA	NA	NA	NA	NA	NA	NA	NA	NA	NA	NA	NA	NA	NA	NA	NA	NA	NA	NA	NA	NA	mir-4961	pre_miRNA
FBgn0025393	NA	NA	NA	NA	NA	NA	NA	NA	NA	NA	NA	NA	NA	NA	NA	NA	NA	NA	NA	NA	NA	NA	NA	NA	NA	NA	NA	NA	NA	NA	CG14795	protein_coding
FBgn0065095	NA	NA	NA	NA	NA	NA	NA	NA	NA	NA	NA	NA	NA	NA	NA	NA	NA	NA	NA	NA	NA	NA	NA	NA	NA	NA	NA	NA	NA	NA	snmRNA:400	lincRNA
FBgn0267591	NA	NA	NA	NA	NA	NA	NA	NA	NA	NA	NA	NA	NA	NA	NA	NA	NA	NA	NA	NA	NA	NA	NA	NA	NA	NA	NA	NA	NA	NA	CR45929	lincRNA
FBgn0052801	NA	NA	NA	NA	NA	NA	NA	NA	NA	NA	NA	NA	NA	NA	NA	NA	NA	NA	NA	NA	NA	NA	NA	NA	NA	NA	NA	NA	NA	NA	CG32801	protein_coding
FBgn0266201	NA	NA	NA	NA	NA	NA	NA	NA	NA	NA	NA	NA	NA	NA	NA	NA	NA	NA	NA	NA	NA	NA	NA	NA	NA	NA	NA	NA	NA	NA	CR44896	lincRNA
FBgn0263630	NA	NA	NA	NA	NA	NA	NA	NA	NA	NA	NA	NA	NA	NA	NA	NA	NA	NA	NA	NA	NA	NA	NA	NA	NA	NA	NA	NA	NA	NA	mir-3641	pre_miRNA
FBgn0011576	NA	NA	NA	NA	NA	NA	NA	NA	NA	NA	NA	NA	NA	NA	NA	NA	NA	NA	NA	NA	NA	NA	NA	NA	NA	NA	NA	NA	NA	NA	Cyp4d2	protein_coding
FBgn0266707	NA	NA	NA	NA	NA	NA	NA	NA	NA	NA	NA	NA	NA	NA	NA	NA	NA	NA	NA	NA	NA	NA	NA	NA	NA	NA	NA	NA	NA	NA	CR45197	lincRNA
FBgn0029649	NA	NA	NA	NA	NA	NA	NA	NA	NA	NA	NA	NA	NA	NA	NA	NA	NA	NA	NA	NA	NA	NA	NA	NA	NA	NA	NA	NA	NA	NA	CG4116	protein_coding
FBgn0010296	NA	NA	NA	NA	NA	NA	NA	NA	NA	NA	NA	NA	NA	NA	NA	NA	NA	NA	NA	NA	NA	NA	NA	NA	NA	NA	NA	NA	NA	NA	ng4	protein_coding
FBgn0052493	NA	NA	NA	NA	NA	NA	NA	NA	NA	NA	NA	NA	NA	NA	NA	NA	NA	NA	NA	NA	NA	NA	NA	NA	NA	NA	NA	NA	NA	NA	tRNA:CR32493	tRNA
FBgn0264948	NA	NA	NA	NA	NA	NA	NA	NA	NA	NA	NA	NA	NA	NA	NA	NA	NA	NA	NA	NA	NA	NA	NA	NA	NA	NA	NA	NA	NA	NA	CR44117	lincRNA
FBgn0260225	NA	NA	NA	NA	NA	NA	NA	NA	NA	NA	NA	NA	NA	NA	NA	NA	NA	NA	NA	NA	NA	NA	NA	NA	NA	NA	NA	NA	NA	NA	CR42499	pseudogene
FBgn0029690	NA	NA	NA	NA	NA	NA	NA	NA	NA	NA	NA	NA	NA	NA	NA	NA	NA	NA	NA	NA	NA	NA	NA	NA	NA	NA	NA	NA	NA	NA	CG6414	protein_coding
FBgn0029746	NA	NA	NA	NA	NA	NA	NA	NA	NA	NA	NA	NA	NA	NA	NA	NA	NA	NA	NA	NA	NA	NA	NA	NA	NA	NA	NA	NA	NA	NA	CG15465	protein_coding
FBgn0267074	NA	NA	NA	NA	NA	NA	NA	NA	NA	NA	NA	NA	NA	NA	NA	NA	NA	NA	NA	NA	NA	NA	NA	NA	NA	NA	NA	NA	NA	NA	CR45518	lincRNA
FBgn0263631	NA	NA	NA	NA	NA	NA	NA	NA	NA	NA	NA	NA	NA	NA	NA	NA	NA	NA	NA	NA	NA	NA	NA	NA	NA	NA	NA	NA	NA	NA	mir-3645	pre_miRNA
FBgn0266263	NA	NA	NA	NA	NA	NA	NA	NA	NA	NA	NA	NA	NA	NA	NA	NA	NA	NA	NA	NA	NA	NA	NA	NA	NA	NA	NA	NA	NA	NA	CR44958	lincRNA
FBgn0263545	NA	NA	NA	NA	NA	NA	NA	NA	NA	NA	NA	NA	NA	NA	NA	NA	NA	NA	NA	NA	NA	NA	NA	NA	NA	NA	NA	NA	NA	NA	mir-4963	pre_miRNA
FBgn0264939	NA	NA	NA	NA	NA	NA	NA	NA	NA	NA	NA	NA	NA	NA	NA	NA	NA	NA	NA	NA	NA	NA	NA	NA	NA	NA	NA	NA	NA	NA	CR44108	lincRNA
FBgn0052740	NA	NA	NA	NA	NA	NA	NA	NA	NA	NA	NA	NA	NA	NA	NA	NA	NA	NA	NA	NA	NA	NA	NA	NA	NA	NA	NA	NA	NA	NA	tRNA:CR32740	tRNA
FBgn0264893	NA	NA	NA	NA	NA	NA	NA	NA	NA	NA	NA	NA	NA	NA	NA	NA	NA	NA	NA	NA	NA	NA	NA	NA	NA	NA	NA	NA	NA	NA	CR44084	lincRNA
FBgn0259204	NA	NA	NA	NA	NA	NA	NA	NA	NA	NA	NA	NA	NA	NA	NA	NA	NA	NA	NA	NA	NA	NA	NA	NA	NA	NA	NA	NA	NA	NA	CG42308	protein_coding
FBgn0052736	NA	NA	NA	NA	NA	NA	NA	NA	NA	NA	NA	NA	NA	NA	NA	NA	NA	NA	NA	NA	NA	NA	NA	NA	NA	NA	NA	NA	NA	NA	CG32736	protein_coding
FBgn0263563	NA	NA	NA	NA	NA	NA	NA	NA	NA	NA	NA	NA	NA	NA	NA	NA	NA	NA	NA	NA	NA	NA	NA	NA	NA	NA	NA	NA	NA	NA	mir-4956	pre_miRNA
FBgn0261616	NA	NA	NA	NA	NA	NA	NA	NA	NA	NA	NA	NA	NA	NA	NA	NA	NA	NA	NA	NA	NA	NA	NA	NA	NA	NA	NA	NA	NA	NA	CG42705	protein_coding
FBgn0267227	NA	NA	NA	NA	NA	NA	NA	NA	NA	NA	NA	NA	NA	NA	NA	NA	NA	NA	NA	NA	NA	NA	NA	NA	NA	NA	NA	NA	NA	NA	CR45667	lincRNA
FBgn0267225	NA	NA	NA	NA	NA	NA	NA	NA	NA	NA	NA	NA	NA	NA	NA	NA	NA	NA	NA	NA	NA	NA	NA	NA	NA	NA	NA	NA	NA	NA	CR45665	lincRNA
FBgn0266490	NA	NA	NA	NA	NA	NA	NA	NA	NA	NA	NA	NA	NA	NA	NA	NA	NA	NA	NA	NA	NA	NA	NA	NA	NA	NA	NA	NA	NA	NA	CG45089	protein_coding
FBgn0029971	NA	NA	NA	NA	NA	NA	NA	NA	NA	NA	NA	NA	NA	NA	NA	NA	NA	NA	NA	NA	NA	NA	NA	NA	NA	NA	NA	NA	NA	NA	CG18624	protein_coding
FBgn0082924	NA	NA	NA	NA	NA	NA	NA	NA	NA	NA	NA	NA	NA	NA	NA	NA	NA	NA	NA	NA	NA	NA	NA	NA	NA	NA	NA	NA	NA	NA	snoRNA:Or-aca2	snoRNA
FBgn0267098	NA	NA	NA	NA	NA	NA	NA	NA	NA	NA	NA	NA	NA	NA	NA	NA	NA	NA	NA	NA	NA	NA	NA	NA	NA	NA	NA	NA	NA	NA	CR45538	lincRNA
FBgn0263578	NA	NA	NA	NA	NA	NA	NA	NA	NA	NA	NA	NA	NA	NA	NA	NA	NA	NA	NA	NA	NA	NA	NA	NA	NA	NA	NA	NA	NA	NA	mir-4916	pre_miRNA
FBgn0267161	NA	NA	NA	NA	NA	NA	NA	NA	NA	NA	NA	NA	NA	NA	NA	NA	NA	NA	NA	NA	NA	NA	NA	NA	NA	NA	NA	NA	NA	NA	CR45601	lincRNA
FBgn0030186	NA	NA	NA	NA	NA	NA	NA	NA	NA	NA	NA	NA	NA	NA	NA	NA	NA	NA	NA	NA	NA	NA	NA	NA	NA	NA	NA	NA	NA	NA	CG2962	protein_coding
FBgn0266731	NA	NA	NA	NA	NA	NA	NA	NA	NA	NA	NA	NA	NA	NA	NA	NA	NA	NA	NA	NA	NA	NA	NA	NA	NA	NA	NA	NA	NA	NA	CR45204	lincRNA
FBgn0030262	NA	NA	NA	NA	NA	NA	NA	NA	NA	NA	NA	NA	NA	NA	NA	NA	NA	NA	NA	NA	NA	NA	NA	NA	NA	NA	NA	NA	NA	NA	Vago	protein_coding
FBgn0030263	NA	NA	NA	NA	NA	NA	NA	NA	NA	NA	NA	NA	NA	NA	NA	NA	NA	NA	NA	NA	NA	NA	NA	NA	NA	NA	NA	NA	NA	NA	CG2076	protein_coding
FBgn0027498	NA	NA	NA	NA	NA	NA	NA	NA	NA	NA	NA	NA	NA	NA	NA	NA	NA	NA	NA	NA	NA	NA	NA	NA	NA	NA	NA	NA	NA	NA	CG2061	protein_coding
FBgn0052667	NA	NA	NA	NA	NA	NA	NA	NA	NA	NA	NA	NA	NA	NA	NA	NA	NA	NA	NA	NA	NA	NA	NA	NA	NA	NA	NA	NA	NA	NA	ssp7	protein_coding
FBgn0045502	NA	NA	NA	NA	NA	NA	NA	NA	NA	NA	NA	NA	NA	NA	NA	NA	NA	NA	NA	NA	NA	NA	NA	NA	NA	NA	NA	NA	NA	NA	Gr10a	protein_coding
FBgn0030298	NA	NA	NA	NA	NA	NA	NA	NA	NA	NA	NA	NA	NA	NA	NA	NA	NA	NA	NA	NA	NA	NA	NA	NA	NA	NA	NA	NA	NA	NA	Or10a	protein_coding
FBgn0262853	NA	NA	NA	NA	NA	NA	NA	NA	NA	NA	NA	NA	NA	NA	NA	NA	NA	NA	NA	NA	NA	NA	NA	NA	NA	NA	NA	NA	NA	NA	CR43217	pseudogene
FBgn0262852	NA	NA	NA	NA	NA	NA	NA	NA	NA	NA	NA	NA	NA	NA	NA	NA	NA	NA	NA	NA	NA	NA	NA	NA	NA	NA	NA	NA	NA	NA	CR43216	pseudogene
FBgn0262851	NA	NA	NA	NA	NA	NA	NA	NA	NA	NA	NA	NA	NA	NA	NA	NA	NA	NA	NA	NA	NA	NA	NA	NA	NA	NA	NA	NA	NA	NA	CR43215	pseudogene
FBgn0262849	NA	NA	NA	NA	NA	NA	NA	NA	NA	NA	NA	NA	NA	NA	NA	NA	NA	NA	NA	NA	NA	NA	NA	NA	NA	NA	NA	NA	NA	NA	CR43213	pseudogene
FBgn0263215	NA	NA	NA	NA	NA	NA	NA	NA	NA	NA	NA	NA	NA	NA	NA	NA	NA	NA	NA	NA	NA	NA	NA	NA	NA	NA	NA	NA	NA	NA	CR43385	pseudogene
FBgn0264509	NA	NA	NA	NA	NA	NA	NA	NA	NA	NA	NA	NA	NA	NA	NA	NA	NA	NA	NA	NA	NA	NA	NA	NA	NA	NA	NA	NA	NA	NA	CR43908	lincRNA
FBgn0052660	NA	NA	NA	NA	NA	NA	NA	NA	NA	NA	NA	NA	NA	NA	NA	NA	NA	NA	NA	NA	NA	NA	NA	NA	NA	NA	NA	NA	NA	NA	CR32660	lincRNA
FBgn0266114	NA	NA	NA	NA	NA	NA	NA	NA	NA	NA	NA	NA	NA	NA	NA	NA	NA	NA	NA	NA	NA	NA	NA	NA	NA	NA	NA	NA	NA	NA	CR44840	lincRNA
FBgn0262222	NA	NA	NA	NA	NA	NA	NA	NA	NA	NA	NA	NA	NA	NA	NA	NA	NA	NA	NA	NA	NA	NA	NA	NA	NA	NA	NA	NA	NA	NA	mir-971	pre_miRNA
FBgn0065101	NA	NA	NA	NA	NA	NA	NA	NA	NA	NA	NA	NA	NA	NA	NA	NA	NA	NA	NA	NA	NA	NA	NA	NA	NA	NA	NA	NA	NA	NA	snmRNA:204	lincRNA
FBgn0265609	NA	NA	NA	NA	NA	NA	NA	NA	NA	NA	NA	NA	NA	NA	NA	NA	NA	NA	NA	NA	NA	NA	NA	NA	NA	NA	NA	NA	NA	NA	CR44427	lincRNA
FBgn0011976	NA	NA	NA	NA	NA	NA	NA	NA	NA	NA	NA	NA	NA	NA	NA	NA	NA	NA	NA	NA	NA	NA	NA	NA	NA	NA	NA	NA	NA	NA	tRNA:S4:12Eb	tRNA
FBgn0011948	NA	NA	NA	NA	NA	NA	NA	NA	NA	NA	NA	NA	NA	NA	NA	NA	NA	NA	NA	NA	NA	NA	NA	NA	NA	NA	NA	NA	NA	NA	tRNA:R:12Ea	tRNA
FBgn0011949	NA	NA	NA	NA	NA	NA	NA	NA	NA	NA	NA	NA	NA	NA	NA	NA	NA	NA	NA	NA	NA	NA	NA	NA	NA	NA	NA	NA	NA	NA	tRNA:R:12Eb	tRNA
FBgn0011950	NA	NA	NA	NA	NA	NA	NA	NA	NA	NA	NA	NA	NA	NA	NA	NA	NA	NA	NA	NA	NA	NA	NA	NA	NA	NA	NA	NA	NA	NA	tRNA:R:12Ec	tRNA
FBgn0011951	NA	NA	NA	NA	NA	NA	NA	NA	NA	NA	NA	NA	NA	NA	NA	NA	NA	NA	NA	NA	NA	NA	NA	NA	NA	NA	NA	NA	NA	NA	tRNA:R:12Ed	tRNA
FBgn0011980	NA	NA	NA	NA	NA	NA	NA	NA	NA	NA	NA	NA	NA	NA	NA	NA	NA	NA	NA	NA	NA	NA	NA	NA	NA	NA	NA	NA	NA	NA	tRNA:S774:12Ec	tRNA
FBgn0053247	NA	NA	NA	NA	NA	NA	NA	NA	NA	NA	NA	NA	NA	NA	NA	NA	NA	NA	NA	NA	NA	NA	NA	NA	NA	NA	NA	NA	NA	NA	Ste:CG33247	protein_coding
FBgn0053246	NA	NA	NA	NA	NA	NA	NA	NA	NA	NA	NA	NA	NA	NA	NA	NA	NA	NA	NA	NA	NA	NA	NA	NA	NA	NA	NA	NA	NA	NA	Ste:CG33246	protein_coding
FBgn0053244	NA	NA	NA	NA	NA	NA	NA	NA	NA	NA	NA	NA	NA	NA	NA	NA	NA	NA	NA	NA	NA	NA	NA	NA	NA	NA	NA	NA	NA	NA	Ste:CG33244	protein_coding
FBgn0053243	NA	NA	NA	NA	NA	NA	NA	NA	NA	NA	NA	NA	NA	NA	NA	NA	NA	NA	NA	NA	NA	NA	NA	NA	NA	NA	NA	NA	NA	NA	Ste:CG33243	protein_coding
FBgn0053241	NA	NA	NA	NA	NA	NA	NA	NA	NA	NA	NA	NA	NA	NA	NA	NA	NA	NA	NA	NA	NA	NA	NA	NA	NA	NA	NA	NA	NA	NA	Ste:CG33241	protein_coding
FBgn0053240	NA	NA	NA	NA	NA	NA	NA	NA	NA	NA	NA	NA	NA	NA	NA	NA	NA	NA	NA	NA	NA	NA	NA	NA	NA	NA	NA	NA	NA	NA	Ste:CG33240	protein_coding
FBgn0053239	NA	NA	NA	NA	NA	NA	NA	NA	NA	NA	NA	NA	NA	NA	NA	NA	NA	NA	NA	NA	NA	NA	NA	NA	NA	NA	NA	NA	NA	NA	Ste:CG33239	protein_coding
FBgn0053238	NA	NA	NA	NA	NA	NA	NA	NA	NA	NA	NA	NA	NA	NA	NA	NA	NA	NA	NA	NA	NA	NA	NA	NA	NA	NA	NA	NA	NA	NA	Ste:CG33238	protein_coding
FBgn0011983	NA	NA	NA	NA	NA	NA	NA	NA	NA	NA	NA	NA	NA	NA	NA	NA	NA	NA	NA	NA	NA	NA	NA	NA	NA	NA	NA	NA	NA	NA	tRNA:S7:12Eg	tRNA
FBgn0267657	NA	NA	NA	NA	NA	NA	NA	NA	NA	NA	NA	NA	NA	NA	NA	NA	NA	NA	NA	NA	NA	NA	NA	NA	NA	NA	NA	NA	NA	NA	CR45995	lincRNA
FBgn0263530	NA	NA	NA	NA	NA	NA	NA	NA	NA	NA	NA	NA	NA	NA	NA	NA	NA	NA	NA	NA	NA	NA	NA	NA	NA	NA	NA	NA	NA	NA	mir-4917	pre_miRNA
FBgn0266434	NA	NA	NA	NA	NA	NA	NA	NA	NA	NA	NA	NA	NA	NA	NA	NA	NA	NA	NA	NA	NA	NA	NA	NA	NA	NA	NA	NA	NA	NA	CG45064	protein_coding
FBgn0266435	NA	NA	NA	NA	NA	NA	NA	NA	NA	NA	NA	NA	NA	NA	NA	NA	NA	NA	NA	NA	NA	NA	NA	NA	NA	NA	NA	NA	NA	NA	CG45065	protein_coding
FBgn0265872	NA	NA	NA	NA	NA	NA	NA	NA	NA	NA	NA	NA	NA	NA	NA	NA	NA	NA	NA	NA	NA	NA	NA	NA	NA	NA	NA	NA	NA	NA	CR44661	lincRNA
FBgn0030664	NA	NA	NA	NA	NA	NA	NA	NA	NA	NA	NA	NA	NA	NA	NA	NA	NA	NA	NA	NA	NA	NA	NA	NA	NA	NA	NA	NA	NA	NA	CG8119	protein_coding
FBgn0263516	NA	NA	NA	NA	NA	NA	NA	NA	NA	NA	NA	NA	NA	NA	NA	NA	NA	NA	NA	NA	NA	NA	NA	NA	NA	NA	NA	NA	NA	NA	mir-4958	pre_miRNA
FBgn0259699	NA	NA	NA	NA	NA	NA	NA	NA	NA	NA	NA	NA	NA	NA	NA	NA	NA	NA	NA	NA	NA	NA	NA	NA	NA	NA	NA	NA	NA	NA	CG42353	protein_coding
FBgn0003933	NA	NA	NA	NA	NA	NA	NA	NA	NA	NA	NA	NA	NA	NA	NA	NA	NA	NA	NA	NA	NA	NA	NA	NA	NA	NA	NA	NA	NA	NA	snRNA:U5:14B	snRNA
FBgn0030733	NA	NA	NA	NA	NA	NA	NA	NA	NA	NA	NA	NA	NA	NA	NA	NA	NA	NA	NA	NA	NA	NA	NA	NA	NA	NA	NA	NA	NA	NA	CG3560	protein_coding
FBgn0030737	NA	NA	NA	NA	NA	NA	NA	NA	NA	NA	NA	NA	NA	NA	NA	NA	NA	NA	NA	NA	NA	NA	NA	NA	NA	NA	NA	NA	NA	NA	CG9914	protein_coding
FBgn0266352	NA	NA	NA	NA	NA	NA	NA	NA	NA	NA	NA	NA	NA	NA	NA	NA	NA	NA	NA	NA	NA	NA	NA	NA	NA	NA	NA	NA	NA	NA	CR45001	lincRNA
FBgn0260238	NA	NA	NA	NA	NA	NA	NA	NA	NA	NA	NA	NA	NA	NA	NA	NA	NA	NA	NA	NA	NA	NA	NA	NA	NA	NA	NA	NA	NA	NA	CG42512	protein_coding
FBgn0052573	NA	NA	NA	NA	NA	NA	NA	NA	NA	NA	NA	NA	NA	NA	NA	NA	NA	NA	NA	NA	NA	NA	NA	NA	NA	NA	NA	NA	NA	NA	CG32573	protein_coding
FBgn0030795	NA	NA	NA	NA	NA	NA	NA	NA	NA	NA	NA	NA	NA	NA	NA	NA	NA	NA	NA	NA	NA	NA	NA	NA	NA	NA	NA	NA	NA	NA	ppk28	protein_coding
FBgn0028581	NA	NA	NA	NA	NA	NA	NA	NA	NA	NA	NA	NA	NA	NA	NA	NA	NA	NA	NA	NA	NA	NA	NA	NA	NA	NA	NA	NA	NA	NA	mei-217	protein_coding
FBgn0030832	NA	NA	NA	NA	NA	NA	NA	NA	NA	NA	NA	NA	NA	NA	NA	NA	NA	NA	NA	NA	NA	NA	NA	NA	NA	NA	NA	NA	NA	NA	CG10597	protein_coding
FBgn0262263	NA	NA	NA	NA	NA	NA	NA	NA	NA	NA	NA	NA	NA	NA	NA	NA	NA	NA	NA	NA	NA	NA	NA	NA	NA	NA	NA	NA	NA	NA	mir-969	pre_miRNA
FBgn0267278	NA	NA	NA	NA	NA	NA	NA	NA	NA	NA	NA	NA	NA	NA	NA	NA	NA	NA	NA	NA	NA	NA	NA	NA	NA	NA	NA	NA	NA	NA	CR45714	lincRNA
FBgn0263571	NA	NA	NA	NA	NA	NA	NA	NA	NA	NA	NA	NA	NA	NA	NA	NA	NA	NA	NA	NA	NA	NA	NA	NA	NA	NA	NA	NA	NA	NA	mir-4959	pre_miRNA
FBgn0065084	NA	NA	NA	NA	NA	NA	NA	NA	NA	NA	NA	NA	NA	NA	NA	NA	NA	NA	NA	NA	NA	NA	NA	NA	NA	NA	NA	NA	NA	NA	snmRNA:763	lincRNA
FBgn0262216	NA	NA	NA	NA	NA	NA	NA	NA	NA	NA	NA	NA	NA	NA	NA	NA	NA	NA	NA	NA	NA	NA	NA	NA	NA	NA	NA	NA	NA	NA	mir-974	pre_miRNA
FBgn0262314	NA	NA	NA	NA	NA	NA	NA	NA	NA	NA	NA	NA	NA	NA	NA	NA	NA	NA	NA	NA	NA	NA	NA	NA	NA	NA	NA	NA	NA	NA	mir-978	pre_miRNA
FBgn0262301	NA	NA	NA	NA	NA	NA	NA	NA	NA	NA	NA	NA	NA	NA	NA	NA	NA	NA	NA	NA	NA	NA	NA	NA	NA	NA	NA	NA	NA	NA	mir-979	pre_miRNA
FBgn0031039	NA	NA	NA	NA	NA	NA	NA	NA	NA	NA	NA	NA	NA	NA	NA	NA	NA	NA	NA	NA	NA	NA	NA	NA	NA	NA	NA	NA	NA	NA	Shawn	protein_coding
FBgn0031038	NA	NA	NA	NA	NA	NA	NA	NA	NA	NA	NA	NA	NA	NA	NA	NA	NA	NA	NA	NA	NA	NA	NA	NA	NA	NA	NA	NA	NA	NA	Tyler	protein_coding
FBgn0027358	NA	NA	NA	NA	NA	NA	NA	NA	NA	NA	NA	NA	NA	NA	NA	NA	NA	NA	NA	NA	NA	NA	NA	NA	NA	NA	NA	NA	NA	NA	Tim9b	protein_coding
FBgn0031041	NA	NA	NA	NA	NA	NA	NA	NA	NA	NA	NA	NA	NA	NA	NA	NA	NA	NA	NA	NA	NA	NA	NA	NA	NA	NA	NA	NA	NA	NA	CG12788	protein_coding
FBgn0066304	NA	NA	NA	NA	NA	NA	NA	NA	NA	NA	NA	NA	NA	NA	NA	NA	NA	NA	NA	NA	NA	NA	NA	NA	NA	NA	NA	NA	NA	NA	Rpp20	protein_coding
FBgn0066303	NA	NA	NA	NA	NA	NA	NA	NA	NA	NA	NA	NA	NA	NA	NA	NA	NA	NA	NA	NA	NA	NA	NA	NA	NA	NA	NA	NA	NA	NA	CG33932	protein_coding
FBgn0267051	NA	NA	NA	NA	NA	NA	NA	NA	NA	NA	NA	NA	NA	NA	NA	NA	NA	NA	NA	NA	NA	NA	NA	NA	NA	NA	NA	NA	NA	NA	CR45495	pseudogene
FBgn0267052	NA	NA	NA	NA	NA	NA	NA	NA	NA	NA	NA	NA	NA	NA	NA	NA	NA	NA	NA	NA	NA	NA	NA	NA	NA	NA	NA	NA	NA	NA	CR45496	pseudogene
FBgn0263208	NA	NA	NA	NA	NA	NA	NA	NA	NA	NA	NA	NA	NA	NA	NA	NA	NA	NA	NA	NA	NA	NA	NA	NA	NA	NA	NA	NA	NA	NA	CR43378	pseudogene
FBgn0263210	NA	NA	NA	NA	NA	NA	NA	NA	NA	NA	NA	NA	NA	NA	NA	NA	NA	NA	NA	NA	NA	NA	NA	NA	NA	NA	NA	NA	NA	NA	CR43380	pseudogene
FBgn0267054	NA	NA	NA	NA	NA	NA	NA	NA	NA	NA	NA	NA	NA	NA	NA	NA	NA	NA	NA	NA	NA	NA	NA	NA	NA	NA	NA	NA	NA	NA	CR45498	pseudogene
FBgn0263213	NA	NA	NA	NA	NA	NA	NA	NA	NA	NA	NA	NA	NA	NA	NA	NA	NA	NA	NA	NA	NA	NA	NA	NA	NA	NA	NA	NA	NA	NA	CR43383	pseudogene
FBgn0263214	NA	NA	NA	NA	NA	NA	NA	NA	NA	NA	NA	NA	NA	NA	NA	NA	NA	NA	NA	NA	NA	NA	NA	NA	NA	NA	NA	NA	NA	NA	CR43384	pseudogene
FBgn0053491	NA	NA	NA	NA	NA	NA	NA	NA	NA	NA	NA	NA	NA	NA	NA	NA	NA	NA	NA	NA	NA	NA	NA	NA	NA	NA	NA	NA	NA	NA	CR33491	pseudogene
FBgn0267060	NA	NA	NA	NA	NA	NA	NA	NA	NA	NA	NA	NA	NA	NA	NA	NA	NA	NA	NA	NA	NA	NA	NA	NA	NA	NA	NA	NA	NA	NA	CR45504	lincRNA
FBgn0267061	NA	NA	NA	NA	NA	NA	NA	NA	NA	NA	NA	NA	NA	NA	NA	NA	NA	NA	NA	NA	NA	NA	NA	NA	NA	NA	NA	NA	NA	NA	CR45505	lincRNA
FBgn0031146	NA	NA	NA	NA	NA	NA	NA	NA	NA	NA	NA	NA	NA	NA	NA	NA	NA	NA	NA	NA	NA	NA	NA	NA	NA	NA	NA	NA	NA	NA	CG15449	protein_coding
FBgn0064123	NA	NA	NA	NA	NA	NA	NA	NA	NA	NA	NA	NA	NA	NA	NA	NA	NA	NA	NA	NA	NA	NA	NA	NA	NA	NA	NA	NA	NA	NA	stg1	protein_coding
FBgn0031159	NA	NA	NA	NA	NA	NA	NA	NA	NA	NA	NA	NA	NA	NA	NA	NA	NA	NA	NA	NA	NA	NA	NA	NA	NA	NA	NA	NA	NA	NA	CG11566	protein_coding
FBgn0265524	NA	NA	NA	NA	NA	NA	NA	NA	NA	NA	NA	NA	NA	NA	NA	NA	NA	NA	NA	NA	NA	NA	NA	NA	NA	NA	NA	NA	NA	NA	CR44374	lincRNA
FBgn0262454	NA	NA	NA	NA	NA	NA	NA	NA	NA	NA	NA	NA	NA	NA	NA	NA	NA	NA	NA	NA	NA	NA	NA	NA	NA	NA	NA	NA	NA	NA	mir-1007	pre_miRNA
FBgn0263559	NA	NA	NA	NA	NA	NA	NA	NA	NA	NA	NA	NA	NA	NA	NA	NA	NA	NA	NA	NA	NA	NA	NA	NA	NA	NA	NA	NA	NA	NA	mir-2535b	pre_miRNA
FBgn0064116	NA	NA	NA	NA	NA	NA	NA	NA	NA	NA	NA	NA	NA	NA	NA	NA	NA	NA	NA	NA	NA	NA	NA	NA	NA	NA	NA	NA	NA	NA	CG33713	protein_coding
FBgn0064117	NA	NA	NA	NA	NA	NA	NA	NA	NA	NA	NA	NA	NA	NA	NA	NA	NA	NA	NA	NA	NA	NA	NA	NA	NA	NA	NA	NA	NA	NA	CG33714	protein_coding
FBgn0024182	NA	NA	NA	NA	NA	NA	NA	NA	NA	NA	NA	NA	NA	NA	NA	NA	NA	NA	NA	NA	NA	NA	NA	NA	NA	NA	NA	NA	NA	NA	waw	protein_coding
FBgn0016975	NA	NA	NA	NA	NA	NA	NA	NA	NA	NA	NA	NA	NA	NA	NA	NA	NA	NA	NA	NA	NA	NA	NA	NA	NA	NA	NA	NA	NA	NA	stnB	protein_coding
FBgn0016976	NA	NA	NA	NA	NA	NA	NA	NA	NA	NA	NA	NA	NA	NA	NA	NA	NA	NA	NA	NA	NA	NA	NA	NA	NA	NA	NA	NA	NA	NA	stnA	protein_coding
FBgn0266362	NA	NA	NA	NA	NA	NA	NA	NA	NA	NA	NA	NA	NA	NA	NA	NA	NA	NA	NA	NA	NA	NA	NA	NA	NA	NA	NA	NA	NA	NA	CR45010	lincRNA
FBgn0039945	NA	NA	NA	NA	NA	NA	NA	NA	NA	NA	NA	NA	NA	NA	NA	NA	NA	NA	NA	NA	NA	NA	NA	NA	NA	NA	NA	NA	NA	NA	CG17159	protein_coding
FBgn0267513	NA	NA	NA	NA	NA	NA	NA	NA	NA	NA	NA	NA	NA	NA	NA	NA	NA	NA	NA	NA	NA	NA	NA	NA	NA	NA	NA	NA	NA	NA	28SrRNA-Psi:CR45853	pseudogene
FBgn0267514	NA	NA	NA	NA	NA	NA	NA	NA	NA	NA	NA	NA	NA	NA	NA	NA	NA	NA	NA	NA	NA	NA	NA	NA	NA	NA	NA	NA	NA	NA	5.8SrRNA-Psi:CR45854	pseudogene
FBgn0085765	NA	NA	NA	NA	NA	NA	NA	NA	NA	NA	NA	NA	NA	NA	NA	NA	NA	NA	NA	NA	NA	NA	NA	NA	NA	NA	NA	NA	NA	NA	2SrRNA-Psi:CR40677	pseudogene
FBgn0267517	NA	NA	NA	NA	NA	NA	NA	NA	NA	NA	NA	NA	NA	NA	NA	NA	NA	NA	NA	NA	NA	NA	NA	NA	NA	NA	NA	NA	NA	NA	5.8SrRNA-Psi:CR45857	pseudogene
FBgn0267518	NA	NA	NA	NA	NA	NA	NA	NA	NA	NA	NA	NA	NA	NA	NA	NA	NA	NA	NA	NA	NA	NA	NA	NA	NA	NA	NA	NA	NA	NA	2SrRNA-Psi:CR45858	pseudogene
FBgn0267522	NA	NA	NA	NA	NA	NA	NA	NA	NA	NA	NA	NA	NA	NA	NA	NA	NA	NA	NA	NA	NA	NA	NA	NA	NA	NA	NA	NA	NA	NA	28SrRNA-Psi:CR45862	pseudogene
FBgn0250731	NA	NA	NA	NA	NA	NA	NA	NA	NA	NA	NA	NA	NA	NA	NA	NA	NA	NA	NA	NA	NA	NA	NA	NA	NA	NA	NA	NA	NA	NA	5.8SrRNA:CR40454	rRNA
FBgn0267521	NA	NA	NA	NA	NA	NA	NA	NA	NA	NA	NA	NA	NA	NA	NA	NA	NA	NA	NA	NA	NA	NA	NA	NA	NA	NA	NA	NA	NA	NA	18SrRNA-Psi:CR45861	pseudogene
FBgn0267523	NA	NA	NA	NA	NA	NA	NA	NA	NA	NA	NA	NA	NA	NA	NA	NA	NA	NA	NA	NA	NA	NA	NA	NA	NA	NA	NA	NA	NA	NA	5.8SrRNA-Psi:CR45863	pseudogene
FBgn0267524	NA	NA	NA	NA	NA	NA	NA	NA	NA	NA	NA	NA	NA	NA	NA	NA	NA	NA	NA	NA	NA	NA	NA	NA	NA	NA	NA	NA	NA	NA	2SrRNA:CR45864	rRNA
FBgn0263584	NA	NA	NA	NA	NA	NA	NA	NA	NA	NA	NA	NA	NA	NA	NA	NA	NA	NA	NA	NA	NA	NA	NA	NA	NA	NA	NA	NA	NA	NA	CR43609	lincRNA
FBgn0266304	NA	NA	NA	NA	NA	NA	NA	NA	NA	NA	NA	NA	NA	NA	NA	NA	NA	NA	NA	NA	NA	NA	NA	NA	NA	NA	NA	NA	NA	NA	CR44969	lincRNA
FBgn0051975	NA	NA	NA	NA	NA	NA	NA	NA	NA	NA	NA	NA	NA	NA	NA	NA	NA	NA	NA	NA	NA	NA	NA	NA	NA	NA	NA	NA	NA	NA	CG31975	protein_coding
FBgn0051976	NA	NA	NA	NA	NA	NA	NA	NA	NA	NA	NA	NA	NA	NA	NA	NA	NA	NA	NA	NA	NA	NA	NA	NA	NA	NA	NA	NA	NA	NA	CG31976	protein_coding
FBgn0262252	NA	NA	NA	NA	NA	NA	NA	NA	NA	NA	NA	NA	NA	NA	NA	NA	NA	NA	NA	NA	NA	NA	NA	NA	NA	NA	NA	NA	NA	NA	mir-965	pre_miRNA
FBgn0265150	NA	NA	NA	NA	NA	NA	NA	NA	NA	NA	NA	NA	NA	NA	NA	NA	NA	NA	NA	NA	NA	NA	NA	NA	NA	NA	NA	NA	NA	NA	CR44219	lincRNA
FBgn0266907	NA	NA	NA	NA	NA	NA	NA	NA	NA	NA	NA	NA	NA	NA	NA	NA	NA	NA	NA	NA	NA	NA	NA	NA	NA	NA	NA	NA	NA	NA	CR45367	lincRNA
FBgn0031261	NA	NA	NA	NA	NA	NA	NA	NA	NA	NA	NA	NA	NA	NA	NA	NA	NA	NA	NA	NA	NA	NA	NA	NA	NA	NA	NA	NA	NA	NA	nAChRbeta3	protein_coding
FBgn0031283	NA	NA	NA	NA	NA	NA	NA	NA	NA	NA	NA	NA	NA	NA	NA	NA	NA	NA	NA	NA	NA	NA	NA	NA	NA	NA	NA	NA	NA	NA	CG15880	protein_coding
FBgn0262177	NA	NA	NA	NA	NA	NA	NA	NA	NA	NA	NA	NA	NA	NA	NA	NA	NA	NA	NA	NA	NA	NA	NA	NA	NA	NA	NA	NA	NA	NA	mir-375	pre_miRNA
FBgn0002936	NA	NA	NA	NA	NA	NA	NA	NA	NA	NA	NA	NA	NA	NA	NA	NA	NA	NA	NA	NA	NA	NA	NA	NA	NA	NA	NA	NA	NA	NA	ninaA	protein_coding
FBgn0266203	NA	NA	NA	NA	NA	NA	NA	NA	NA	NA	NA	NA	NA	NA	NA	NA	NA	NA	NA	NA	NA	NA	NA	NA	NA	NA	NA	NA	NA	NA	CR44898	lincRNA
FBgn0266311	NA	NA	NA	NA	NA	NA	NA	NA	NA	NA	NA	NA	NA	NA	NA	NA	NA	NA	NA	NA	NA	NA	NA	NA	NA	NA	NA	NA	NA	NA	CR44976	lincRNA
FBgn0262275	NA	NA	NA	NA	NA	NA	NA	NA	NA	NA	NA	NA	NA	NA	NA	NA	NA	NA	NA	NA	NA	NA	NA	NA	NA	NA	NA	NA	NA	NA	mir-2280	pre_miRNA
FBgn0051942	NA	NA	NA	NA	NA	NA	NA	NA	NA	NA	NA	NA	NA	NA	NA	NA	NA	NA	NA	NA	NA	NA	NA	NA	NA	NA	NA	NA	NA	NA	tRNA:CR31942	tRNA
FBgn0051946	NA	NA	NA	NA	NA	NA	NA	NA	NA	NA	NA	NA	NA	NA	NA	NA	NA	NA	NA	NA	NA	NA	NA	NA	NA	NA	NA	NA	NA	NA	tRNA:CR31946	tRNA
FBgn0259717	NA	NA	NA	NA	NA	NA	NA	NA	NA	NA	NA	NA	NA	NA	NA	NA	NA	NA	NA	NA	NA	NA	NA	NA	NA	NA	NA	NA	NA	NA	CG42371	protein_coding
FBgn0040715	NA	NA	NA	NA	NA	NA	NA	NA	NA	NA	NA	NA	NA	NA	NA	NA	NA	NA	NA	NA	NA	NA	NA	NA	NA	NA	NA	NA	NA	NA	CG15386	protein_coding
FBgn0011832	NA	NA	NA	NA	NA	NA	NA	NA	NA	NA	NA	NA	NA	NA	NA	NA	NA	NA	NA	NA	NA	NA	NA	NA	NA	NA	NA	NA	NA	NA	Ser12	protein_coding
FBgn0042186	NA	NA	NA	NA	NA	NA	NA	NA	NA	NA	NA	NA	NA	NA	NA	NA	NA	NA	NA	NA	NA	NA	NA	NA	NA	NA	NA	NA	NA	NA	CG17239	protein_coding
FBgn0266317	NA	NA	NA	NA	NA	NA	NA	NA	NA	NA	NA	NA	NA	NA	NA	NA	NA	NA	NA	NA	NA	NA	NA	NA	NA	NA	NA	NA	NA	NA	CR44982	lincRNA
FBgn0012017	NA	NA	NA	NA	NA	NA	NA	NA	NA	NA	NA	NA	NA	NA	NA	NA	NA	NA	NA	NA	NA	NA	NA	NA	NA	NA	NA	NA	NA	NA	tRNA:Y1:22Fb	tRNA
FBgn0267738	NA	NA	NA	NA	NA	NA	NA	NA	NA	NA	NA	NA	NA	NA	NA	NA	NA	NA	NA	NA	NA	NA	NA	NA	NA	NA	NA	NA	NA	NA	CR46069	lincRNA
FBgn0026778	NA	NA	NA	NA	NA	NA	NA	NA	NA	NA	NA	NA	NA	NA	NA	NA	NA	NA	NA	NA	NA	NA	NA	NA	NA	NA	NA	NA	NA	NA	Rad1	protein_coding
FBgn0085343	NA	NA	NA	NA	NA	NA	NA	NA	NA	NA	NA	NA	NA	NA	NA	NA	NA	NA	NA	NA	NA	NA	NA	NA	NA	NA	NA	NA	NA	NA	CG34314	protein_coding
FBgn0263564	NA	NA	NA	NA	NA	NA	NA	NA	NA	NA	NA	NA	NA	NA	NA	NA	NA	NA	NA	NA	NA	NA	NA	NA	NA	NA	NA	NA	NA	NA	mir-4914	pre_miRNA
FBgn0031455	NA	NA	NA	NA	NA	NA	NA	NA	NA	NA	NA	NA	NA	NA	NA	NA	NA	NA	NA	NA	NA	NA	NA	NA	NA	NA	NA	NA	NA	NA	Snapin	protein_coding
FBgn0031454	NA	NA	NA	NA	NA	NA	NA	NA	NA	NA	NA	NA	NA	NA	NA	NA	NA	NA	NA	NA	NA	NA	NA	NA	NA	NA	NA	NA	NA	NA	CG9960	protein_coding
FBgn0266881	NA	NA	NA	NA	NA	NA	NA	NA	NA	NA	NA	NA	NA	NA	NA	NA	NA	NA	NA	NA	NA	NA	NA	NA	NA	NA	NA	NA	NA	NA	CR45342	lincRNA
FBgn0263526	NA	NA	NA	NA	NA	NA	NA	NA	NA	NA	NA	NA	NA	NA	NA	NA	NA	NA	NA	NA	NA	NA	NA	NA	NA	NA	NA	NA	NA	NA	mir-4971	pre_miRNA
FBgn0266838	NA	NA	NA	NA	NA	NA	NA	NA	NA	NA	NA	NA	NA	NA	NA	NA	NA	NA	NA	NA	NA	NA	NA	NA	NA	NA	NA	NA	NA	NA	CR45300	lincRNA
FBgn0262392	NA	NA	NA	NA	NA	NA	NA	NA	NA	NA	NA	NA	NA	NA	NA	NA	NA	NA	NA	NA	NA	NA	NA	NA	NA	NA	NA	NA	NA	NA	mir-1004	pre_miRNA
FBgn0267007	NA	NA	NA	NA	NA	NA	NA	NA	NA	NA	NA	NA	NA	NA	NA	NA	NA	NA	NA	NA	NA	NA	NA	NA	NA	NA	NA	NA	NA	NA	CR45451	lincRNA
FBgn0264866	NA	NA	NA	NA	NA	NA	NA	NA	NA	NA	NA	NA	NA	NA	NA	NA	NA	NA	NA	NA	NA	NA	NA	NA	NA	NA	NA	NA	NA	NA	CR44057	lincRNA
FBgn0262375	NA	NA	NA	NA	NA	NA	NA	NA	NA	NA	NA	NA	NA	NA	NA	NA	NA	NA	NA	NA	NA	NA	NA	NA	NA	NA	NA	NA	NA	NA	mir-1005	pre_miRNA
FBgn0085206	NA	NA	NA	NA	NA	NA	NA	NA	NA	NA	NA	NA	NA	NA	NA	NA	NA	NA	NA	NA	NA	NA	NA	NA	NA	NA	NA	NA	NA	NA	CG34177	protein_coding
FBgn0085207	NA	NA	NA	NA	NA	NA	NA	NA	NA	NA	NA	NA	NA	NA	NA	NA	NA	NA	NA	NA	NA	NA	NA	NA	NA	NA	NA	NA	NA	NA	CG34178	protein_coding
FBgn0263577	NA	NA	NA	NA	NA	NA	NA	NA	NA	NA	NA	NA	NA	NA	NA	NA	NA	NA	NA	NA	NA	NA	NA	NA	NA	NA	NA	NA	NA	NA	mir-4910	pre_miRNA
FBgn0263575	NA	NA	NA	NA	NA	NA	NA	NA	NA	NA	NA	NA	NA	NA	NA	NA	NA	NA	NA	NA	NA	NA	NA	NA	NA	NA	NA	NA	NA	NA	mir-4912	pre_miRNA
FBgn0264372	NA	NA	NA	NA	NA	NA	NA	NA	NA	NA	NA	NA	NA	NA	NA	NA	NA	NA	NA	NA	NA	NA	NA	NA	NA	NA	NA	NA	NA	NA	CR43824	lincRNA
FBgn0265968	NA	NA	NA	NA	NA	NA	NA	NA	NA	NA	NA	NA	NA	NA	NA	NA	NA	NA	NA	NA	NA	NA	NA	NA	NA	NA	NA	NA	NA	NA	Tfb5	protein_coding
FBgn0031668	NA	NA	NA	NA	NA	NA	NA	NA	NA	NA	NA	NA	NA	NA	NA	NA	NA	NA	NA	NA	NA	NA	NA	NA	NA	NA	NA	NA	NA	NA	CG31917	protein_coding
FBgn0260470	NA	NA	NA	NA	NA	NA	NA	NA	NA	NA	NA	NA	NA	NA	NA	NA	NA	NA	NA	NA	NA	NA	NA	NA	NA	NA	NA	NA	NA	NA	SP555	protein_coding
FBgn0260451	NA	NA	NA	NA	NA	NA	NA	NA	NA	NA	NA	NA	NA	NA	NA	NA	NA	NA	NA	NA	NA	NA	NA	NA	NA	NA	NA	NA	NA	NA	CG14042	protein_coding
FBgn0264742	NA	NA	NA	NA	NA	NA	NA	NA	NA	NA	NA	NA	NA	NA	NA	NA	NA	NA	NA	NA	NA	NA	NA	NA	NA	NA	NA	NA	NA	NA	CG44000	protein_coding
FBgn0264743	NA	NA	NA	NA	NA	NA	NA	NA	NA	NA	NA	NA	NA	NA	NA	NA	NA	NA	NA	NA	NA	NA	NA	NA	NA	NA	NA	NA	NA	NA	CG44001	protein_coding
FBgn0053995	NA	NA	NA	NA	NA	NA	NA	NA	NA	NA	NA	NA	NA	NA	NA	NA	NA	NA	NA	NA	NA	NA	NA	NA	NA	NA	NA	NA	NA	NA	CG33995	protein_coding
FBgn0262213	NA	NA	NA	NA	NA	NA	NA	NA	NA	NA	NA	NA	NA	NA	NA	NA	NA	NA	NA	NA	NA	NA	NA	NA	NA	NA	NA	NA	NA	NA	mir-2495	pre_miRNA
FBgn0065083	NA	NA	NA	NA	NA	NA	NA	NA	NA	NA	NA	NA	NA	NA	NA	NA	NA	NA	NA	NA	NA	NA	NA	NA	NA	NA	NA	NA	NA	NA	snmRNA:765	lincRNA
FBgn0065107	NA	NA	NA	NA	NA	NA	NA	NA	NA	NA	NA	NA	NA	NA	NA	NA	NA	NA	NA	NA	NA	NA	NA	NA	NA	NA	NA	NA	NA	NA	snmRNA:128	lincRNA
FBgn0065104	NA	NA	NA	NA	NA	NA	NA	NA	NA	NA	NA	NA	NA	NA	NA	NA	NA	NA	NA	NA	NA	NA	NA	NA	NA	NA	NA	NA	NA	NA	snmRNA:158	lincRNA
FBgn0051971	NA	NA	NA	NA	NA	NA	NA	NA	NA	NA	NA	NA	NA	NA	NA	NA	NA	NA	NA	NA	NA	NA	NA	NA	NA	NA	NA	NA	NA	NA	tRNA:CR31971	tRNA
FBgn0265955	NA	NA	NA	NA	NA	NA	NA	NA	NA	NA	NA	NA	NA	NA	NA	NA	NA	NA	NA	NA	NA	NA	NA	NA	NA	NA	NA	NA	NA	NA	CR44742	lincRNA
FBgn0086033	NA	NA	NA	NA	NA	NA	NA	NA	NA	NA	NA	NA	NA	NA	NA	NA	NA	NA	NA	NA	NA	NA	NA	NA	NA	NA	NA	NA	NA	NA	snoRNA:Me28S-A2486	snoRNA
FBgn0041719	NA	NA	NA	NA	NA	NA	NA	NA	NA	NA	NA	NA	NA	NA	NA	NA	NA	NA	NA	NA	NA	NA	NA	NA	NA	NA	NA	NA	NA	NA	snRNA:U4:25F	snRNA
FBgn0262256	NA	NA	NA	NA	NA	NA	NA	NA	NA	NA	NA	NA	NA	NA	NA	NA	NA	NA	NA	NA	NA	NA	NA	NA	NA	NA	NA	NA	NA	NA	mir-959	pre_miRNA
FBgn0262321	NA	NA	NA	NA	NA	NA	NA	NA	NA	NA	NA	NA	NA	NA	NA	NA	NA	NA	NA	NA	NA	NA	NA	NA	NA	NA	NA	NA	NA	NA	mir-960	pre_miRNA
FBgn0262239	NA	NA	NA	NA	NA	NA	NA	NA	NA	NA	NA	NA	NA	NA	NA	NA	NA	NA	NA	NA	NA	NA	NA	NA	NA	NA	NA	NA	NA	NA	mir-961	pre_miRNA
FBgn0262200	NA	NA	NA	NA	NA	NA	NA	NA	NA	NA	NA	NA	NA	NA	NA	NA	NA	NA	NA	NA	NA	NA	NA	NA	NA	NA	NA	NA	NA	NA	mir-962	pre_miRNA
FBgn0262333	NA	NA	NA	NA	NA	NA	NA	NA	NA	NA	NA	NA	NA	NA	NA	NA	NA	NA	NA	NA	NA	NA	NA	NA	NA	NA	NA	NA	NA	NA	mir-963	pre_miRNA
FBgn0266067	NA	NA	NA	NA	NA	NA	NA	NA	NA	NA	NA	NA	NA	NA	NA	NA	NA	NA	NA	NA	NA	NA	NA	NA	NA	NA	NA	NA	NA	NA	CR44820	lincRNA
FBgn0266065	NA	NA	NA	NA	NA	NA	NA	NA	NA	NA	NA	NA	NA	NA	NA	NA	NA	NA	NA	NA	NA	NA	NA	NA	NA	NA	NA	NA	NA	NA	CR44818	lincRNA
FBgn0266321	NA	NA	NA	NA	NA	NA	NA	NA	NA	NA	NA	NA	NA	NA	NA	NA	NA	NA	NA	NA	NA	NA	NA	NA	NA	NA	NA	NA	NA	NA	CR44986	lincRNA
FBgn0031758	NA	NA	NA	NA	NA	NA	NA	NA	NA	NA	NA	NA	NA	NA	NA	NA	NA	NA	NA	NA	NA	NA	NA	NA	NA	NA	NA	NA	NA	NA	Ucp4B	protein_coding
FBgn0263442	NA	NA	NA	NA	NA	NA	NA	NA	NA	NA	NA	NA	NA	NA	NA	NA	NA	NA	NA	NA	NA	NA	NA	NA	NA	NA	NA	NA	NA	NA	CR43465	lincRNA
FBgn0085208	NA	NA	NA	NA	NA	NA	NA	NA	NA	NA	NA	NA	NA	NA	NA	NA	NA	NA	NA	NA	NA	NA	NA	NA	NA	NA	NA	NA	NA	NA	CG34179	protein_coding
FBgn0266445	NA	NA	NA	NA	NA	NA	NA	NA	NA	NA	NA	NA	NA	NA	NA	NA	NA	NA	NA	NA	NA	NA	NA	NA	NA	NA	NA	NA	NA	NA	CG45075	protein_coding
FBgn0261683	NA	NA	NA	NA	NA	NA	NA	NA	NA	NA	NA	NA	NA	NA	NA	NA	NA	NA	NA	NA	NA	NA	NA	NA	NA	NA	NA	NA	NA	NA	CG42730	protein_coding
FBgn0261697	NA	NA	NA	NA	NA	NA	NA	NA	NA	NA	NA	NA	NA	NA	NA	NA	NA	NA	NA	NA	NA	NA	NA	NA	NA	NA	NA	NA	NA	NA	tectonic	protein_coding
FBgn0031831	NA	NA	NA	NA	NA	NA	NA	NA	NA	NA	NA	NA	NA	NA	NA	NA	NA	NA	NA	NA	NA	NA	NA	NA	NA	NA	NA	NA	NA	NA	CG11043	protein_coding
FBgn0000392	NA	NA	NA	NA	NA	NA	NA	NA	NA	NA	NA	NA	NA	NA	NA	NA	NA	NA	NA	NA	NA	NA	NA	NA	NA	NA	NA	NA	NA	NA	cup	protein_coding
FBgn0086034	NA	NA	NA	NA	NA	NA	NA	NA	NA	NA	NA	NA	NA	NA	NA	NA	NA	NA	NA	NA	NA	NA	NA	NA	NA	NA	NA	NA	NA	NA	snoRNA:Me28S-G2743	snoRNA
FBgn0051631	NA	NA	NA	NA	NA	NA	NA	NA	NA	NA	NA	NA	NA	NA	NA	NA	NA	NA	NA	NA	NA	NA	NA	NA	NA	NA	NA	NA	NA	NA	tRNA:CR31631	tRNA
FBgn0266324	NA	NA	NA	NA	NA	NA	NA	NA	NA	NA	NA	NA	NA	NA	NA	NA	NA	NA	NA	NA	NA	NA	NA	NA	NA	NA	NA	NA	NA	NA	CR44989	lincRNA
FBgn0262453	NA	NA	NA	NA	NA	NA	NA	NA	NA	NA	NA	NA	NA	NA	NA	NA	NA	NA	NA	NA	NA	NA	NA	NA	NA	NA	NA	NA	NA	NA	mir-275	pre_miRNA
FBgn0266325	NA	NA	NA	NA	NA	NA	NA	NA	NA	NA	NA	NA	NA	NA	NA	NA	NA	NA	NA	NA	NA	NA	NA	NA	NA	NA	NA	NA	NA	NA	CR44990	lincRNA
FBgn0267743	NA	NA	NA	NA	NA	NA	NA	NA	NA	NA	NA	NA	NA	NA	NA	NA	NA	NA	NA	NA	NA	NA	NA	NA	NA	NA	NA	NA	NA	NA	CR46074	lincRNA
FBgn0011861	NA	NA	NA	NA	NA	NA	NA	NA	NA	NA	NA	NA	NA	NA	NA	NA	NA	NA	NA	NA	NA	NA	NA	NA	NA	NA	NA	NA	NA	NA	tRNA:G3:28D	tRNA
FBgn0266331	NA	NA	NA	NA	NA	NA	NA	NA	NA	NA	NA	NA	NA	NA	NA	NA	NA	NA	NA	NA	NA	NA	NA	NA	NA	NA	NA	NA	NA	NA	CR44996	lincRNA
FBgn0262374	NA	NA	NA	NA	NA	NA	NA	NA	NA	NA	NA	NA	NA	NA	NA	NA	NA	NA	NA	NA	NA	NA	NA	NA	NA	NA	NA	NA	NA	NA	mir-2b-1	pre_miRNA
FBgn0011902	NA	NA	NA	NA	NA	NA	NA	NA	NA	NA	NA	NA	NA	NA	NA	NA	NA	NA	NA	NA	NA	NA	NA	NA	NA	NA	NA	NA	NA	NA	tRNA:K5:29A	tRNA
FBgn0040958	NA	NA	NA	NA	NA	NA	NA	NA	NA	NA	NA	NA	NA	NA	NA	NA	NA	NA	NA	NA	NA	NA	NA	NA	NA	NA	NA	NA	NA	NA	Peritrophin-15b	protein_coding
FBgn0051896	NA	NA	NA	NA	NA	NA	NA	NA	NA	NA	NA	NA	NA	NA	NA	NA	NA	NA	NA	NA	NA	NA	NA	NA	NA	NA	NA	NA	NA	NA	tRNA:CR31896	tRNA
FBgn0051892	NA	NA	NA	NA	NA	NA	NA	NA	NA	NA	NA	NA	NA	NA	NA	NA	NA	NA	NA	NA	NA	NA	NA	NA	NA	NA	NA	NA	NA	NA	tRNA:CR31892	tRNA
FBgn0085470	NA	NA	NA	NA	NA	NA	NA	NA	NA	NA	NA	NA	NA	NA	NA	NA	NA	NA	NA	NA	NA	NA	NA	NA	NA	NA	NA	NA	NA	NA	lmgB	protein_coding
FBgn0250903	NA	NA	NA	NA	NA	NA	NA	NA	NA	NA	NA	NA	NA	NA	NA	NA	NA	NA	NA	NA	NA	NA	NA	NA	NA	NA	NA	NA	NA	NA	lmgA	protein_coding
FBgn0051604	NA	NA	NA	NA	NA	NA	NA	NA	NA	NA	NA	NA	NA	NA	NA	NA	NA	NA	NA	NA	NA	NA	NA	NA	NA	NA	NA	NA	NA	NA	tRNA:CR31604	tRNA
FBgn0051603	NA	NA	NA	NA	NA	NA	NA	NA	NA	NA	NA	NA	NA	NA	NA	NA	NA	NA	NA	NA	NA	NA	NA	NA	NA	NA	NA	NA	NA	NA	tRNA:CR31603	tRNA
FBgn0051602	NA	NA	NA	NA	NA	NA	NA	NA	NA	NA	NA	NA	NA	NA	NA	NA	NA	NA	NA	NA	NA	NA	NA	NA	NA	NA	NA	NA	NA	NA	tRNA:CR31602	tRNA
FBgn0051889	NA	NA	NA	NA	NA	NA	NA	NA	NA	NA	NA	NA	NA	NA	NA	NA	NA	NA	NA	NA	NA	NA	NA	NA	NA	NA	NA	NA	NA	NA	tRNA:CR31889	tRNA
FBgn0051890	NA	NA	NA	NA	NA	NA	NA	NA	NA	NA	NA	NA	NA	NA	NA	NA	NA	NA	NA	NA	NA	NA	NA	NA	NA	NA	NA	NA	NA	NA	tRNA:CR31890	tRNA
FBgn0051888	NA	NA	NA	NA	NA	NA	NA	NA	NA	NA	NA	NA	NA	NA	NA	NA	NA	NA	NA	NA	NA	NA	NA	NA	NA	NA	NA	NA	NA	NA	tRNA:CR31888	tRNA
FBgn0052986	NA	NA	NA	NA	NA	NA	NA	NA	NA	NA	NA	NA	NA	NA	NA	NA	NA	NA	NA	NA	NA	NA	NA	NA	NA	NA	NA	NA	NA	NA	CG32986	protein_coding
FBgn0052987	NA	NA	NA	NA	NA	NA	NA	NA	NA	NA	NA	NA	NA	NA	NA	NA	NA	NA	NA	NA	NA	NA	NA	NA	NA	NA	NA	NA	NA	NA	CG32987	protein_coding
FBgn0052988	NA	NA	NA	NA	NA	NA	NA	NA	NA	NA	NA	NA	NA	NA	NA	NA	NA	NA	NA	NA	NA	NA	NA	NA	NA	NA	NA	NA	NA	NA	CG32988	protein_coding
FBgn0052983	NA	NA	NA	NA	NA	NA	NA	NA	NA	NA	NA	NA	NA	NA	NA	NA	NA	NA	NA	NA	NA	NA	NA	NA	NA	NA	NA	NA	NA	NA	CG32983	protein_coding
FBgn0032086	NA	NA	NA	NA	NA	NA	NA	NA	NA	NA	NA	NA	NA	NA	NA	NA	NA	NA	NA	NA	NA	NA	NA	NA	NA	NA	NA	NA	NA	NA	CG17906	protein_coding
FBgn0032089	NA	NA	NA	NA	NA	NA	NA	NA	NA	NA	NA	NA	NA	NA	NA	NA	NA	NA	NA	NA	NA	NA	NA	NA	NA	NA	NA	NA	NA	NA	Rcd-1r	protein_coding
FBgn0051713	NA	NA	NA	NA	NA	NA	NA	NA	NA	NA	NA	NA	NA	NA	NA	NA	NA	NA	NA	NA	NA	NA	NA	NA	NA	NA	NA	NA	NA	NA	Apf	protein_coding
FBgn0262428	NA	NA	NA	NA	NA	NA	NA	NA	NA	NA	NA	NA	NA	NA	NA	NA	NA	NA	NA	NA	NA	NA	NA	NA	NA	NA	NA	NA	NA	NA	mir-87	pre_miRNA
FBgn0266166	NA	NA	NA	NA	NA	NA	NA	NA	NA	NA	NA	NA	NA	NA	NA	NA	NA	NA	NA	NA	NA	NA	NA	NA	NA	NA	NA	NA	NA	NA	CR44872	lincRNA
FBgn0266330	NA	NA	NA	NA	NA	NA	NA	NA	NA	NA	NA	NA	NA	NA	NA	NA	NA	NA	NA	NA	NA	NA	NA	NA	NA	NA	NA	NA	NA	NA	CR44995	lincRNA
FBgn0067622	NA	NA	NA	NA	NA	NA	NA	NA	NA	NA	NA	NA	NA	NA	NA	NA	NA	NA	NA	NA	NA	NA	NA	NA	NA	NA	NA	NA	NA	NA	LSm-4	protein_coding
FBgn0032240	NA	NA	NA	NA	NA	NA	NA	NA	NA	NA	NA	NA	NA	NA	NA	NA	NA	NA	NA	NA	NA	NA	NA	NA	NA	NA	NA	NA	NA	NA	CG17768	protein_coding
FBgn0021953	NA	NA	NA	NA	NA	NA	NA	NA	NA	NA	NA	NA	NA	NA	NA	NA	NA	NA	NA	NA	NA	NA	NA	NA	NA	NA	NA	NA	NA	NA	Fatp	protein_coding
FBgn0266458	NA	NA	NA	NA	NA	NA	NA	NA	NA	NA	NA	NA	NA	NA	NA	NA	NA	NA	NA	NA	NA	NA	NA	NA	NA	NA	NA	NA	NA	NA	CG45083	protein_coding
FBgn0263528	NA	NA	NA	NA	NA	NA	NA	NA	NA	NA	NA	NA	NA	NA	NA	NA	NA	NA	NA	NA	NA	NA	NA	NA	NA	NA	NA	NA	NA	NA	mir-4970	pre_miRNA
FBgn0263560	NA	NA	NA	NA	NA	NA	NA	NA	NA	NA	NA	NA	NA	NA	NA	NA	NA	NA	NA	NA	NA	NA	NA	NA	NA	NA	NA	NA	NA	NA	mir-4987	pre_miRNA
FBgn0260454	NA	NA	NA	NA	NA	NA	NA	NA	NA	NA	NA	NA	NA	NA	NA	NA	NA	NA	NA	NA	NA	NA	NA	NA	NA	NA	NA	NA	NA	NA	CG17139	protein_coding
FBgn0260453	NA	NA	NA	NA	NA	NA	NA	NA	NA	NA	NA	NA	NA	NA	NA	NA	NA	NA	NA	NA	NA	NA	NA	NA	NA	NA	NA	NA	NA	NA	CG17140	protein_coding
FBgn0250837	NA	NA	NA	NA	NA	NA	NA	NA	NA	NA	NA	NA	NA	NA	NA	NA	NA	NA	NA	NA	NA	NA	NA	NA	NA	NA	NA	NA	NA	NA	dUTPase	protein_coding
FBgn0086035	NA	NA	NA	NA	NA	NA	NA	NA	NA	NA	NA	NA	NA	NA	NA	NA	NA	NA	NA	NA	NA	NA	NA	NA	NA	NA	NA	NA	NA	NA	snoRNA:Me18S-G642	snoRNA
FBgn0263087	NA	NA	NA	NA	NA	NA	NA	NA	NA	NA	NA	NA	NA	NA	NA	NA	NA	NA	NA	NA	NA	NA	NA	NA	NA	NA	NA	NA	NA	NA	CG43355	protein_coding
FBgn0003313	NA	NA	NA	NA	NA	NA	NA	NA	NA	NA	NA	NA	NA	NA	NA	NA	NA	NA	NA	NA	NA	NA	NA	NA	NA	NA	NA	NA	NA	NA	sala	protein_coding
FBgn0032366	NA	NA	NA	NA	NA	NA	NA	NA	NA	NA	NA	NA	NA	NA	NA	NA	NA	NA	NA	NA	NA	NA	NA	NA	NA	NA	NA	NA	NA	NA	CG14930	protein_coding
FBgn0264993	NA	NA	NA	NA	NA	NA	NA	NA	NA	NA	NA	NA	NA	NA	NA	NA	NA	NA	NA	NA	NA	NA	NA	NA	NA	NA	NA	NA	NA	NA	CR44144	lincRNA
FBgn0259989	NA	NA	NA	NA	NA	NA	NA	NA	NA	NA	NA	NA	NA	NA	NA	NA	NA	NA	NA	NA	NA	NA	NA	NA	NA	NA	NA	NA	NA	NA	CG42486	protein_coding
FBgn0263107	NA	NA	NA	NA	NA	NA	NA	NA	NA	NA	NA	NA	NA	NA	NA	NA	NA	NA	NA	NA	NA	NA	NA	NA	NA	NA	NA	NA	NA	NA	bft	pre_miRNA
FBgn0085193	NA	NA	NA	NA	NA	NA	NA	NA	NA	NA	NA	NA	NA	NA	NA	NA	NA	NA	NA	NA	NA	NA	NA	NA	NA	NA	NA	NA	NA	NA	CG34164	protein_coding
FBgn0263458	NA	NA	NA	NA	NA	NA	NA	NA	NA	NA	NA	NA	NA	NA	NA	NA	NA	NA	NA	NA	NA	NA	NA	NA	NA	NA	NA	NA	NA	NA	snoRNA:CG43051-a	snoRNA
FBgn0041720	NA	NA	NA	NA	NA	NA	NA	NA	NA	NA	NA	NA	NA	NA	NA	NA	NA	NA	NA	NA	NA	NA	NA	NA	NA	NA	NA	NA	NA	NA	snRNA:U2:34ABc	snRNA
FBgn0266307	NA	NA	NA	NA	NA	NA	NA	NA	NA	NA	NA	NA	NA	NA	NA	NA	NA	NA	NA	NA	NA	NA	NA	NA	NA	NA	NA	NA	NA	NA	CR44972	lincRNA
FBgn0264301	NA	NA	NA	NA	NA	NA	NA	NA	NA	NA	NA	NA	NA	NA	NA	NA	NA	NA	NA	NA	NA	NA	NA	NA	NA	NA	NA	NA	NA	NA	CG43779	protein_coding
FBgn0262194	NA	NA	NA	NA	NA	NA	NA	NA	NA	NA	NA	NA	NA	NA	NA	NA	NA	NA	NA	NA	NA	NA	NA	NA	NA	NA	NA	NA	NA	NA	mir-2489	pre_miRNA
FBgn0262272	NA	NA	NA	NA	NA	NA	NA	NA	NA	NA	NA	NA	NA	NA	NA	NA	NA	NA	NA	NA	NA	NA	NA	NA	NA	NA	NA	NA	NA	NA	mir-1002	pre_miRNA
FBgn0262332	NA	NA	NA	NA	NA	NA	NA	NA	NA	NA	NA	NA	NA	NA	NA	NA	NA	NA	NA	NA	NA	NA	NA	NA	NA	NA	NA	NA	NA	NA	mir-968	pre_miRNA
FBgn0032533	NA	NA	NA	NA	NA	NA	NA	NA	NA	NA	NA	NA	NA	NA	NA	NA	NA	NA	NA	NA	NA	NA	NA	NA	NA	NA	NA	NA	NA	NA	CG16888	protein_coding
FBgn0064115	NA	NA	NA	NA	NA	NA	NA	NA	NA	NA	NA	NA	NA	NA	NA	NA	NA	NA	NA	NA	NA	NA	NA	NA	NA	NA	NA	NA	NA	NA	CG33649	protein_coding
FBgn0004407	NA	NA	NA	NA	NA	NA	NA	NA	NA	NA	NA	NA	NA	NA	NA	NA	NA	NA	NA	NA	NA	NA	NA	NA	NA	NA	NA	NA	NA	NA	DNApol-gamma35	protein_coding
FBgn0028909	NA	NA	NA	NA	NA	NA	NA	NA	NA	NA	NA	NA	NA	NA	NA	NA	NA	NA	NA	NA	NA	NA	NA	NA	NA	NA	NA	NA	NA	NA	tRNA:Q:34E	tRNA
FBgn0001967	NA	NA	NA	NA	NA	NA	NA	NA	NA	NA	NA	NA	NA	NA	NA	NA	NA	NA	NA	NA	NA	NA	NA	NA	NA	NA	NA	NA	NA	NA	NimC3	protein_coding
FBgn0001970	NA	NA	NA	NA	NA	NA	NA	NA	NA	NA	NA	NA	NA	NA	NA	NA	NA	NA	NA	NA	NA	NA	NA	NA	NA	NA	NA	NA	NA	NA	Pgant35A	protein_coding
FBgn0266428	NA	NA	NA	NA	NA	NA	NA	NA	NA	NA	NA	NA	NA	NA	NA	NA	NA	NA	NA	NA	NA	NA	NA	NA	NA	NA	NA	NA	NA	NA	CR43463	lincRNA
FBgn0011862	NA	NA	NA	NA	NA	NA	NA	NA	NA	NA	NA	NA	NA	NA	NA	NA	NA	NA	NA	NA	NA	NA	NA	NA	NA	NA	NA	NA	NA	NA	tRNA:G3:35Ba	tRNA
FBgn0011863	NA	NA	NA	NA	NA	NA	NA	NA	NA	NA	NA	NA	NA	NA	NA	NA	NA	NA	NA	NA	NA	NA	NA	NA	NA	NA	NA	NA	NA	NA	tRNA:G3:35Bb	tRNA
FBgn0011864	NA	NA	NA	NA	NA	NA	NA	NA	NA	NA	NA	NA	NA	NA	NA	NA	NA	NA	NA	NA	NA	NA	NA	NA	NA	NA	NA	NA	NA	NA	tRNA:G3:35Bc	tRNA
FBgn0011865	NA	NA	NA	NA	NA	NA	NA	NA	NA	NA	NA	NA	NA	NA	NA	NA	NA	NA	NA	NA	NA	NA	NA	NA	NA	NA	NA	NA	NA	NA	tRNA:G3:35Bd	tRNA
FBgn0011866	NA	NA	NA	NA	NA	NA	NA	NA	NA	NA	NA	NA	NA	NA	NA	NA	NA	NA	NA	NA	NA	NA	NA	NA	NA	NA	NA	NA	NA	NA	tRNA:G3:35Be	tRNA
FBgn0028911	NA	NA	NA	NA	NA	NA	NA	NA	NA	NA	NA	NA	NA	NA	NA	NA	NA	NA	NA	NA	NA	NA	NA	NA	NA	NA	NA	NA	NA	NA	tRNA:P:35Bb	tRNA
FBgn0028910	NA	NA	NA	NA	NA	NA	NA	NA	NA	NA	NA	NA	NA	NA	NA	NA	NA	NA	NA	NA	NA	NA	NA	NA	NA	NA	NA	NA	NA	NA	tRNA:P:35Bc	tRNA
FBgn0000056	NA	NA	NA	NA	NA	NA	NA	NA	NA	NA	NA	NA	NA	NA	NA	NA	NA	NA	NA	NA	NA	NA	NA	NA	NA	NA	NA	NA	NA	NA	Adhr	protein_coding
FBgn0267014	NA	NA	NA	NA	NA	NA	NA	NA	NA	NA	NA	NA	NA	NA	NA	NA	NA	NA	NA	NA	NA	NA	NA	NA	NA	NA	NA	NA	NA	NA	CR45458	pseudogene
FBgn0028889	NA	NA	NA	NA	NA	NA	NA	NA	NA	NA	NA	NA	NA	NA	NA	NA	NA	NA	NA	NA	NA	NA	NA	NA	NA	NA	NA	NA	NA	NA	tRNA:L:35C	tRNA
FBgn0266913	NA	NA	NA	NA	NA	NA	NA	NA	NA	NA	NA	NA	NA	NA	NA	NA	NA	NA	NA	NA	NA	NA	NA	NA	NA	NA	NA	NA	NA	NA	CR45373	lincRNA
FBgn0266159	NA	NA	NA	NA	NA	NA	NA	NA	NA	NA	NA	NA	NA	NA	NA	NA	NA	NA	NA	NA	NA	NA	NA	NA	NA	NA	NA	NA	NA	NA	CR44865	lincRNA
FBgn0028517	NA	NA	NA	NA	NA	NA	NA	NA	NA	NA	NA	NA	NA	NA	NA	NA	NA	NA	NA	NA	NA	NA	NA	NA	NA	NA	NA	NA	NA	NA	CG18478	protein_coding
FBgn0051827	NA	NA	NA	NA	NA	NA	NA	NA	NA	NA	NA	NA	NA	NA	NA	NA	NA	NA	NA	NA	NA	NA	NA	NA	NA	NA	NA	NA	NA	NA	CG31827	protein_coding
FBgn0045827	NA	NA	NA	NA	NA	NA	NA	NA	NA	NA	NA	NA	NA	NA	NA	NA	NA	NA	NA	NA	NA	NA	NA	NA	NA	NA	NA	NA	NA	NA	CG13245	protein_coding
FBgn0264364	NA	NA	NA	NA	NA	NA	NA	NA	NA	NA	NA	NA	NA	NA	NA	NA	NA	NA	NA	NA	NA	NA	NA	NA	NA	NA	NA	NA	NA	NA	CG43816	protein_coding
FBgn0266459	NA	NA	NA	NA	NA	NA	NA	NA	NA	NA	NA	NA	NA	NA	NA	NA	NA	NA	NA	NA	NA	NA	NA	NA	NA	NA	NA	NA	NA	NA	CG45084	protein_coding
FBgn0087041	NA	NA	NA	NA	NA	NA	NA	NA	NA	NA	NA	NA	NA	NA	NA	NA	NA	NA	NA	NA	NA	NA	NA	NA	NA	NA	NA	NA	NA	NA	CG42231	protein_coding
FBgn0262191	NA	NA	NA	NA	NA	NA	NA	NA	NA	NA	NA	NA	NA	NA	NA	NA	NA	NA	NA	NA	NA	NA	NA	NA	NA	NA	NA	NA	NA	NA	mir-2497	pre_miRNA
FBgn0262386	NA	NA	NA	NA	NA	NA	NA	NA	NA	NA	NA	NA	NA	NA	NA	NA	NA	NA	NA	NA	NA	NA	NA	NA	NA	NA	NA	NA	NA	NA	mir-306	pre_miRNA
FBgn0262438	NA	NA	NA	NA	NA	NA	NA	NA	NA	NA	NA	NA	NA	NA	NA	NA	NA	NA	NA	NA	NA	NA	NA	NA	NA	NA	NA	NA	NA	NA	mir-1006	pre_miRNA
FBgn0032595	NA	NA	NA	NA	NA	NA	NA	NA	NA	NA	NA	NA	NA	NA	NA	NA	NA	NA	NA	NA	NA	NA	NA	NA	NA	NA	NA	NA	NA	NA	CG17996	protein_coding
FBgn0266491	NA	NA	NA	NA	NA	NA	NA	NA	NA	NA	NA	NA	NA	NA	NA	NA	NA	NA	NA	NA	NA	NA	NA	NA	NA	NA	NA	NA	NA	NA	SclA	protein_coding
FBgn0032618	NA	NA	NA	NA	NA	NA	NA	NA	NA	NA	NA	NA	NA	NA	NA	NA	NA	NA	NA	NA	NA	NA	NA	NA	NA	NA	NA	NA	NA	NA	CG31743	protein_coding
FBgn0085342	NA	NA	NA	NA	NA	NA	NA	NA	NA	NA	NA	NA	NA	NA	NA	NA	NA	NA	NA	NA	NA	NA	NA	NA	NA	NA	NA	NA	NA	NA	CG34313	protein_coding
FBgn0083942	NA	NA	NA	NA	NA	NA	NA	NA	NA	NA	NA	NA	NA	NA	NA	NA	NA	NA	NA	NA	NA	NA	NA	NA	NA	NA	NA	NA	NA	NA	CG34106	protein_coding
FBgn0265607	NA	NA	NA	NA	NA	NA	NA	NA	NA	NA	NA	NA	NA	NA	NA	NA	NA	NA	NA	NA	NA	NA	NA	NA	NA	NA	NA	NA	NA	NA	beat-IIIa	protein_coding
FBgn0262398	NA	NA	NA	NA	NA	NA	NA	NA	NA	NA	NA	NA	NA	NA	NA	NA	NA	NA	NA	NA	NA	NA	NA	NA	NA	NA	NA	NA	NA	NA	mir-124	pre_miRNA
FBgn0265583	NA	NA	NA	NA	NA	NA	NA	NA	NA	NA	NA	NA	NA	NA	NA	NA	NA	NA	NA	NA	NA	NA	NA	NA	NA	NA	NA	NA	NA	NA	CR44410	lincRNA
FBgn0261357	NA	NA	NA	NA	NA	NA	NA	NA	NA	NA	NA	NA	NA	NA	NA	NA	NA	NA	NA	NA	NA	NA	NA	NA	NA	NA	NA	NA	NA	NA	CG42634	protein_coding
FBgn0261358	NA	NA	NA	NA	NA	NA	NA	NA	NA	NA	NA	NA	NA	NA	NA	NA	NA	NA	NA	NA	NA	NA	NA	NA	NA	NA	NA	NA	NA	NA	CG42635	protein_coding
FBgn0262463	NA	NA	NA	NA	NA	NA	NA	NA	NA	NA	NA	NA	NA	NA	NA	NA	NA	NA	NA	NA	NA	NA	NA	NA	NA	NA	NA	NA	NA	NA	mir-100	pre_miRNA
FBgn0262406	NA	NA	NA	NA	NA	NA	NA	NA	NA	NA	NA	NA	NA	NA	NA	NA	NA	NA	NA	NA	NA	NA	NA	NA	NA	NA	NA	NA	NA	NA	let-7	pre_miRNA
FBgn0262456	NA	NA	NA	NA	NA	NA	NA	NA	NA	NA	NA	NA	NA	NA	NA	NA	NA	NA	NA	NA	NA	NA	NA	NA	NA	NA	NA	NA	NA	NA	mir-125	pre_miRNA
FBgn0040992	NA	NA	NA	NA	NA	NA	NA	NA	NA	NA	NA	NA	NA	NA	NA	NA	NA	NA	NA	NA	NA	NA	NA	NA	NA	NA	NA	NA	NA	NA	CG10570	protein_coding
FBgn0260228	NA	NA	NA	NA	NA	NA	NA	NA	NA	NA	NA	NA	NA	NA	NA	NA	NA	NA	NA	NA	NA	NA	NA	NA	NA	NA	NA	NA	NA	NA	CG42502	protein_coding
FBgn0040993	NA	NA	NA	NA	NA	NA	NA	NA	NA	NA	NA	NA	NA	NA	NA	NA	NA	NA	NA	NA	NA	NA	NA	NA	NA	NA	NA	NA	NA	NA	CG17325	protein_coding
FBgn0259201	NA	NA	NA	NA	NA	NA	NA	NA	NA	NA	NA	NA	NA	NA	NA	NA	NA	NA	NA	NA	NA	NA	NA	NA	NA	NA	NA	NA	NA	NA	CG42305	protein_coding
FBgn0265952	NA	NA	NA	NA	NA	NA	NA	NA	NA	NA	NA	NA	NA	NA	NA	NA	NA	NA	NA	NA	NA	NA	NA	NA	NA	NA	NA	NA	NA	NA	CR44739	lincRNA
FBgn0032751	NA	NA	NA	NA	NA	NA	NA	NA	NA	NA	NA	NA	NA	NA	NA	NA	NA	NA	NA	NA	NA	NA	NA	NA	NA	NA	NA	NA	NA	NA	CG17343	protein_coding
FBgn0032755	NA	NA	NA	NA	NA	NA	NA	NA	NA	NA	NA	NA	NA	NA	NA	NA	NA	NA	NA	NA	NA	NA	NA	NA	NA	NA	NA	NA	NA	NA	CG17344	protein_coding
FBgn0263982	NA	NA	NA	NA	NA	NA	NA	NA	NA	NA	NA	NA	NA	NA	NA	NA	NA	NA	NA	NA	NA	NA	NA	NA	NA	NA	NA	NA	NA	NA	CG43731	protein_coding
FBgn0065096	NA	NA	NA	NA	NA	NA	NA	NA	NA	NA	NA	NA	NA	NA	NA	NA	NA	NA	NA	NA	NA	NA	NA	NA	NA	NA	NA	NA	NA	NA	snmRNA:359	lincRNA
FBgn0043022	NA	NA	NA	NA	NA	NA	NA	NA	NA	NA	NA	NA	NA	NA	NA	NA	NA	NA	NA	NA	NA	NA	NA	NA	NA	NA	NA	NA	NA	NA	snRNA:U5:38ABa	snRNA
FBgn0003923	NA	NA	NA	NA	NA	NA	NA	NA	NA	NA	NA	NA	NA	NA	NA	NA	NA	NA	NA	NA	NA	NA	NA	NA	NA	NA	NA	NA	NA	NA	snRNA:U2:38ABb	snRNA
FBgn0043021	NA	NA	NA	NA	NA	NA	NA	NA	NA	NA	NA	NA	NA	NA	NA	NA	NA	NA	NA	NA	NA	NA	NA	NA	NA	NA	NA	NA	NA	NA	snRNA:U5:38ABb	snRNA
FBgn0262455	NA	NA	NA	NA	NA	NA	NA	NA	NA	NA	NA	NA	NA	NA	NA	NA	NA	NA	NA	NA	NA	NA	NA	NA	NA	NA	NA	NA	NA	NA	mir-1	pre_miRNA
FBgn0263533	NA	NA	NA	NA	NA	NA	NA	NA	NA	NA	NA	NA	NA	NA	NA	NA	NA	NA	NA	NA	NA	NA	NA	NA	NA	NA	NA	NA	NA	NA	mir-4973	pre_miRNA
FBgn0082938	NA	NA	NA	NA	NA	NA	NA	NA	NA	NA	NA	NA	NA	NA	NA	NA	NA	NA	NA	NA	NA	NA	NA	NA	NA	NA	NA	NA	NA	NA	snoRNA:Me28S-C2645a	snoRNA
FBgn0082936	NA	NA	NA	NA	NA	NA	NA	NA	NA	NA	NA	NA	NA	NA	NA	NA	NA	NA	NA	NA	NA	NA	NA	NA	NA	NA	NA	NA	NA	NA	snoRNA:Me28S-C2645c	snoRNA
FBgn0263996	NA	NA	NA	NA	NA	NA	NA	NA	NA	NA	NA	NA	NA	NA	NA	NA	NA	NA	NA	NA	NA	NA	NA	NA	NA	NA	NA	NA	NA	NA	CG43739	protein_coding
FBgn0086041	NA	NA	NA	NA	NA	NA	NA	NA	NA	NA	NA	NA	NA	NA	NA	NA	NA	NA	NA	NA	NA	NA	NA	NA	NA	NA	NA	NA	NA	NA	snoRNA:Me18S-A469	snoRNA
FBgn0266215	NA	NA	NA	NA	NA	NA	NA	NA	NA	NA	NA	NA	NA	NA	NA	NA	NA	NA	NA	NA	NA	NA	NA	NA	NA	NA	NA	NA	NA	NA	CR44910	lincRNA
FBgn0263050	NA	NA	NA	NA	NA	NA	NA	NA	NA	NA	NA	NA	NA	NA	NA	NA	NA	NA	NA	NA	NA	NA	NA	NA	NA	NA	NA	NA	NA	NA	CG43345	protein_coding
FBgn0263051	NA	NA	NA	NA	NA	NA	NA	NA	NA	NA	NA	NA	NA	NA	NA	NA	NA	NA	NA	NA	NA	NA	NA	NA	NA	NA	NA	NA	NA	NA	CG43346	protein_coding
FBgn0051754	NA	NA	NA	NA	NA	NA	NA	NA	NA	NA	NA	NA	NA	NA	NA	NA	NA	NA	NA	NA	NA	NA	NA	NA	NA	NA	NA	NA	NA	NA	His-Psi:CR31754	pseudogene
FBgn0053910	NA	NA	NA	NA	NA	NA	NA	NA	NA	NA	NA	NA	NA	NA	NA	NA	NA	NA	NA	NA	NA	NA	NA	NA	NA	NA	NA	NA	NA	NA	His2B:CG33910	protein_coding
FBgn0053802	NA	NA	NA	NA	NA	NA	NA	NA	NA	NA	NA	NA	NA	NA	NA	NA	NA	NA	NA	NA	NA	NA	NA	NA	NA	NA	NA	NA	NA	NA	His-Psi:CR33802	pseudogene
FBgn0053909	NA	NA	NA	NA	NA	NA	NA	NA	NA	NA	NA	NA	NA	NA	NA	NA	NA	NA	NA	NA	NA	NA	NA	NA	NA	NA	NA	NA	NA	NA	His4:CG33909	protein_coding
FBgn0053803	NA	NA	NA	NA	NA	NA	NA	NA	NA	NA	NA	NA	NA	NA	NA	NA	NA	NA	NA	NA	NA	NA	NA	NA	NA	NA	NA	NA	NA	NA	His3:CG33803	protein_coding
FBgn0051617	NA	NA	NA	NA	NA	NA	NA	NA	NA	NA	NA	NA	NA	NA	NA	NA	NA	NA	NA	NA	NA	NA	NA	NA	NA	NA	NA	NA	NA	NA	His1:CG31617	protein_coding
FBgn0051618	NA	NA	NA	NA	NA	NA	NA	NA	NA	NA	NA	NA	NA	NA	NA	NA	NA	NA	NA	NA	NA	NA	NA	NA	NA	NA	NA	NA	NA	NA	His2A:CG31618	protein_coding
FBgn0053727	NA	NA	NA	NA	NA	NA	NA	NA	NA	NA	NA	NA	NA	NA	NA	NA	NA	NA	NA	NA	NA	NA	NA	NA	NA	NA	NA	NA	NA	NA	snmRNA:430:CR33727	lincRNA
FBgn0051611	NA	NA	NA	NA	NA	NA	NA	NA	NA	NA	NA	NA	NA	NA	NA	NA	NA	NA	NA	NA	NA	NA	NA	NA	NA	NA	NA	NA	NA	NA	His4:CG31611	protein_coding
FBgn0051613	NA	NA	NA	NA	NA	NA	NA	NA	NA	NA	NA	NA	NA	NA	NA	NA	NA	NA	NA	NA	NA	NA	NA	NA	NA	NA	NA	NA	NA	NA	His3:CG31613	protein_coding
FBgn0053805	NA	NA	NA	NA	NA	NA	NA	NA	NA	NA	NA	NA	NA	NA	NA	NA	NA	NA	NA	NA	NA	NA	NA	NA	NA	NA	NA	NA	NA	NA	His-Psi:CR33805	pseudogene
FBgn0053907	NA	NA	NA	NA	NA	NA	NA	NA	NA	NA	NA	NA	NA	NA	NA	NA	NA	NA	NA	NA	NA	NA	NA	NA	NA	NA	NA	NA	NA	NA	His4:CG33907	protein_coding
FBgn0053806	NA	NA	NA	NA	NA	NA	NA	NA	NA	NA	NA	NA	NA	NA	NA	NA	NA	NA	NA	NA	NA	NA	NA	NA	NA	NA	NA	NA	NA	NA	His3:CG33806	protein_coding
FBgn0053807	NA	NA	NA	NA	NA	NA	NA	NA	NA	NA	NA	NA	NA	NA	NA	NA	NA	NA	NA	NA	NA	NA	NA	NA	NA	NA	NA	NA	NA	NA	His1:CG33807	protein_coding
FBgn0053906	NA	NA	NA	NA	NA	NA	NA	NA	NA	NA	NA	NA	NA	NA	NA	NA	NA	NA	NA	NA	NA	NA	NA	NA	NA	NA	NA	NA	NA	NA	His2B:CG33906	protein_coding
FBgn0053728	NA	NA	NA	NA	NA	NA	NA	NA	NA	NA	NA	NA	NA	NA	NA	NA	NA	NA	NA	NA	NA	NA	NA	NA	NA	NA	NA	NA	NA	NA	snmRNA:430:CR33728	lincRNA
FBgn0053905	NA	NA	NA	NA	NA	NA	NA	NA	NA	NA	NA	NA	NA	NA	NA	NA	NA	NA	NA	NA	NA	NA	NA	NA	NA	NA	NA	NA	NA	NA	His4:CG33905	protein_coding
FBgn0053809	NA	NA	NA	NA	NA	NA	NA	NA	NA	NA	NA	NA	NA	NA	NA	NA	NA	NA	NA	NA	NA	NA	NA	NA	NA	NA	NA	NA	NA	NA	His3:CG33809	protein_coding
FBgn0053810	NA	NA	NA	NA	NA	NA	NA	NA	NA	NA	NA	NA	NA	NA	NA	NA	NA	NA	NA	NA	NA	NA	NA	NA	NA	NA	NA	NA	NA	NA	His1:CG33810	protein_coding
FBgn0053904	NA	NA	NA	NA	NA	NA	NA	NA	NA	NA	NA	NA	NA	NA	NA	NA	NA	NA	NA	NA	NA	NA	NA	NA	NA	NA	NA	NA	NA	NA	His2B:CG33904	protein_coding
FBgn0053811	NA	NA	NA	NA	NA	NA	NA	NA	NA	NA	NA	NA	NA	NA	NA	NA	NA	NA	NA	NA	NA	NA	NA	NA	NA	NA	NA	NA	NA	NA	His-Psi:CR33811	pseudogene
FBgn0053903	NA	NA	NA	NA	NA	NA	NA	NA	NA	NA	NA	NA	NA	NA	NA	NA	NA	NA	NA	NA	NA	NA	NA	NA	NA	NA	NA	NA	NA	NA	His4:CG33903	protein_coding
FBgn0053812	NA	NA	NA	NA	NA	NA	NA	NA	NA	NA	NA	NA	NA	NA	NA	NA	NA	NA	NA	NA	NA	NA	NA	NA	NA	NA	NA	NA	NA	NA	His3:CG33812	protein_coding
FBgn0053902	NA	NA	NA	NA	NA	NA	NA	NA	NA	NA	NA	NA	NA	NA	NA	NA	NA	NA	NA	NA	NA	NA	NA	NA	NA	NA	NA	NA	NA	NA	His2B:CG33902	protein_coding
FBgn0053814	NA	NA	NA	NA	NA	NA	NA	NA	NA	NA	NA	NA	NA	NA	NA	NA	NA	NA	NA	NA	NA	NA	NA	NA	NA	NA	NA	NA	NA	NA	His2A:CG33814	protein_coding
FBgn0053729	NA	NA	NA	NA	NA	NA	NA	NA	NA	NA	NA	NA	NA	NA	NA	NA	NA	NA	NA	NA	NA	NA	NA	NA	NA	NA	NA	NA	NA	NA	snmRNA:430:CR33729	lincRNA
FBgn0053901	NA	NA	NA	NA	NA	NA	NA	NA	NA	NA	NA	NA	NA	NA	NA	NA	NA	NA	NA	NA	NA	NA	NA	NA	NA	NA	NA	NA	NA	NA	His4:CG33901	protein_coding
FBgn0053815	NA	NA	NA	NA	NA	NA	NA	NA	NA	NA	NA	NA	NA	NA	NA	NA	NA	NA	NA	NA	NA	NA	NA	NA	NA	NA	NA	NA	NA	NA	His3:CG33815	protein_coding
FBgn0053816	NA	NA	NA	NA	NA	NA	NA	NA	NA	NA	NA	NA	NA	NA	NA	NA	NA	NA	NA	NA	NA	NA	NA	NA	NA	NA	NA	NA	NA	NA	His1:CG33816	protein_coding
FBgn0053900	NA	NA	NA	NA	NA	NA	NA	NA	NA	NA	NA	NA	NA	NA	NA	NA	NA	NA	NA	NA	NA	NA	NA	NA	NA	NA	NA	NA	NA	NA	His2B:CG33900	protein_coding
FBgn0053817	NA	NA	NA	NA	NA	NA	NA	NA	NA	NA	NA	NA	NA	NA	NA	NA	NA	NA	NA	NA	NA	NA	NA	NA	NA	NA	NA	NA	NA	NA	His2A:CG33817	protein_coding
FBgn0053730	NA	NA	NA	NA	NA	NA	NA	NA	NA	NA	NA	NA	NA	NA	NA	NA	NA	NA	NA	NA	NA	NA	NA	NA	NA	NA	NA	NA	NA	NA	snmRNA:430:CR33730	lincRNA
FBgn0053899	NA	NA	NA	NA	NA	NA	NA	NA	NA	NA	NA	NA	NA	NA	NA	NA	NA	NA	NA	NA	NA	NA	NA	NA	NA	NA	NA	NA	NA	NA	His4:CG33899	protein_coding
FBgn0053818	NA	NA	NA	NA	NA	NA	NA	NA	NA	NA	NA	NA	NA	NA	NA	NA	NA	NA	NA	NA	NA	NA	NA	NA	NA	NA	NA	NA	NA	NA	His3:CG33818	protein_coding
FBgn0053819	NA	NA	NA	NA	NA	NA	NA	NA	NA	NA	NA	NA	NA	NA	NA	NA	NA	NA	NA	NA	NA	NA	NA	NA	NA	NA	NA	NA	NA	NA	His1:CG33819	protein_coding
FBgn0053898	NA	NA	NA	NA	NA	NA	NA	NA	NA	NA	NA	NA	NA	NA	NA	NA	NA	NA	NA	NA	NA	NA	NA	NA	NA	NA	NA	NA	NA	NA	His2B:CG33898	protein_coding
FBgn0053820	NA	NA	NA	NA	NA	NA	NA	NA	NA	NA	NA	NA	NA	NA	NA	NA	NA	NA	NA	NA	NA	NA	NA	NA	NA	NA	NA	NA	NA	NA	His2A:CG33820	protein_coding
FBgn0053731	NA	NA	NA	NA	NA	NA	NA	NA	NA	NA	NA	NA	NA	NA	NA	NA	NA	NA	NA	NA	NA	NA	NA	NA	NA	NA	NA	NA	NA	NA	snmRNA:430:CR33731	lincRNA
FBgn0053897	NA	NA	NA	NA	NA	NA	NA	NA	NA	NA	NA	NA	NA	NA	NA	NA	NA	NA	NA	NA	NA	NA	NA	NA	NA	NA	NA	NA	NA	NA	His4:CG33897	protein_coding
FBgn0053821	NA	NA	NA	NA	NA	NA	NA	NA	NA	NA	NA	NA	NA	NA	NA	NA	NA	NA	NA	NA	NA	NA	NA	NA	NA	NA	NA	NA	NA	NA	His3:CG33821	protein_coding
FBgn0053822	NA	NA	NA	NA	NA	NA	NA	NA	NA	NA	NA	NA	NA	NA	NA	NA	NA	NA	NA	NA	NA	NA	NA	NA	NA	NA	NA	NA	NA	NA	His1:CG33822	protein_coding
FBgn0053896	NA	NA	NA	NA	NA	NA	NA	NA	NA	NA	NA	NA	NA	NA	NA	NA	NA	NA	NA	NA	NA	NA	NA	NA	NA	NA	NA	NA	NA	NA	His2B:CG33896	protein_coding
FBgn0053823	NA	NA	NA	NA	NA	NA	NA	NA	NA	NA	NA	NA	NA	NA	NA	NA	NA	NA	NA	NA	NA	NA	NA	NA	NA	NA	NA	NA	NA	NA	His2A:CG33823	protein_coding
FBgn0053732	NA	NA	NA	NA	NA	NA	NA	NA	NA	NA	NA	NA	NA	NA	NA	NA	NA	NA	NA	NA	NA	NA	NA	NA	NA	NA	NA	NA	NA	NA	snmRNA:430:CR33732	lincRNA
FBgn0053895	NA	NA	NA	NA	NA	NA	NA	NA	NA	NA	NA	NA	NA	NA	NA	NA	NA	NA	NA	NA	NA	NA	NA	NA	NA	NA	NA	NA	NA	NA	His4:CG33895	protein_coding
FBgn0053824	NA	NA	NA	NA	NA	NA	NA	NA	NA	NA	NA	NA	NA	NA	NA	NA	NA	NA	NA	NA	NA	NA	NA	NA	NA	NA	NA	NA	NA	NA	His3:CG33824	protein_coding
FBgn0053825	NA	NA	NA	NA	NA	NA	NA	NA	NA	NA	NA	NA	NA	NA	NA	NA	NA	NA	NA	NA	NA	NA	NA	NA	NA	NA	NA	NA	NA	NA	His1:CG33825	protein_coding
FBgn0053894	NA	NA	NA	NA	NA	NA	NA	NA	NA	NA	NA	NA	NA	NA	NA	NA	NA	NA	NA	NA	NA	NA	NA	NA	NA	NA	NA	NA	NA	NA	His2B:CG33894	protein_coding
FBgn0053826	NA	NA	NA	NA	NA	NA	NA	NA	NA	NA	NA	NA	NA	NA	NA	NA	NA	NA	NA	NA	NA	NA	NA	NA	NA	NA	NA	NA	NA	NA	His2A:CG33826	protein_coding
FBgn0053733	NA	NA	NA	NA	NA	NA	NA	NA	NA	NA	NA	NA	NA	NA	NA	NA	NA	NA	NA	NA	NA	NA	NA	NA	NA	NA	NA	NA	NA	NA	snmRNA:430:CR33733	lincRNA
FBgn0053893	NA	NA	NA	NA	NA	NA	NA	NA	NA	NA	NA	NA	NA	NA	NA	NA	NA	NA	NA	NA	NA	NA	NA	NA	NA	NA	NA	NA	NA	NA	His4:CG33893	protein_coding
FBgn0053827	NA	NA	NA	NA	NA	NA	NA	NA	NA	NA	NA	NA	NA	NA	NA	NA	NA	NA	NA	NA	NA	NA	NA	NA	NA	NA	NA	NA	NA	NA	His3:CG33827	protein_coding
FBgn0053828	NA	NA	NA	NA	NA	NA	NA	NA	NA	NA	NA	NA	NA	NA	NA	NA	NA	NA	NA	NA	NA	NA	NA	NA	NA	NA	NA	NA	NA	NA	His1:CG33828	protein_coding
FBgn0053892	NA	NA	NA	NA	NA	NA	NA	NA	NA	NA	NA	NA	NA	NA	NA	NA	NA	NA	NA	NA	NA	NA	NA	NA	NA	NA	NA	NA	NA	NA	His2B:CG33892	protein_coding
FBgn0053829	NA	NA	NA	NA	NA	NA	NA	NA	NA	NA	NA	NA	NA	NA	NA	NA	NA	NA	NA	NA	NA	NA	NA	NA	NA	NA	NA	NA	NA	NA	His2A:CG33829	protein_coding
FBgn0053734	NA	NA	NA	NA	NA	NA	NA	NA	NA	NA	NA	NA	NA	NA	NA	NA	NA	NA	NA	NA	NA	NA	NA	NA	NA	NA	NA	NA	NA	NA	snmRNA:430:CR33734	lincRNA
FBgn0053891	NA	NA	NA	NA	NA	NA	NA	NA	NA	NA	NA	NA	NA	NA	NA	NA	NA	NA	NA	NA	NA	NA	NA	NA	NA	NA	NA	NA	NA	NA	His4:CG33891	protein_coding
FBgn0053830	NA	NA	NA	NA	NA	NA	NA	NA	NA	NA	NA	NA	NA	NA	NA	NA	NA	NA	NA	NA	NA	NA	NA	NA	NA	NA	NA	NA	NA	NA	His3:CG33830	protein_coding
FBgn0053831	NA	NA	NA	NA	NA	NA	NA	NA	NA	NA	NA	NA	NA	NA	NA	NA	NA	NA	NA	NA	NA	NA	NA	NA	NA	NA	NA	NA	NA	NA	His1:CG33831	protein_coding
FBgn0053890	NA	NA	NA	NA	NA	NA	NA	NA	NA	NA	NA	NA	NA	NA	NA	NA	NA	NA	NA	NA	NA	NA	NA	NA	NA	NA	NA	NA	NA	NA	His2B:CG33890	protein_coding
FBgn0053735	NA	NA	NA	NA	NA	NA	NA	NA	NA	NA	NA	NA	NA	NA	NA	NA	NA	NA	NA	NA	NA	NA	NA	NA	NA	NA	NA	NA	NA	NA	snmRNA:430:CR33735	lincRNA
FBgn0053889	NA	NA	NA	NA	NA	NA	NA	NA	NA	NA	NA	NA	NA	NA	NA	NA	NA	NA	NA	NA	NA	NA	NA	NA	NA	NA	NA	NA	NA	NA	His4:CG33889	protein_coding
FBgn0053833	NA	NA	NA	NA	NA	NA	NA	NA	NA	NA	NA	NA	NA	NA	NA	NA	NA	NA	NA	NA	NA	NA	NA	NA	NA	NA	NA	NA	NA	NA	His3:CG33833	protein_coding
FBgn0053834	NA	NA	NA	NA	NA	NA	NA	NA	NA	NA	NA	NA	NA	NA	NA	NA	NA	NA	NA	NA	NA	NA	NA	NA	NA	NA	NA	NA	NA	NA	His1:CG33834	protein_coding
FBgn0053888	NA	NA	NA	NA	NA	NA	NA	NA	NA	NA	NA	NA	NA	NA	NA	NA	NA	NA	NA	NA	NA	NA	NA	NA	NA	NA	NA	NA	NA	NA	His2B:CG33888	protein_coding
FBgn0053835	NA	NA	NA	NA	NA	NA	NA	NA	NA	NA	NA	NA	NA	NA	NA	NA	NA	NA	NA	NA	NA	NA	NA	NA	NA	NA	NA	NA	NA	NA	His2A:CG33835	protein_coding
FBgn0053736	NA	NA	NA	NA	NA	NA	NA	NA	NA	NA	NA	NA	NA	NA	NA	NA	NA	NA	NA	NA	NA	NA	NA	NA	NA	NA	NA	NA	NA	NA	snmRNA:430:CR33736	lincRNA
FBgn0053887	NA	NA	NA	NA	NA	NA	NA	NA	NA	NA	NA	NA	NA	NA	NA	NA	NA	NA	NA	NA	NA	NA	NA	NA	NA	NA	NA	NA	NA	NA	His4:CG33887	protein_coding
FBgn0053836	NA	NA	NA	NA	NA	NA	NA	NA	NA	NA	NA	NA	NA	NA	NA	NA	NA	NA	NA	NA	NA	NA	NA	NA	NA	NA	NA	NA	NA	NA	His3:CG33836	protein_coding
FBgn0053837	NA	NA	NA	NA	NA	NA	NA	NA	NA	NA	NA	NA	NA	NA	NA	NA	NA	NA	NA	NA	NA	NA	NA	NA	NA	NA	NA	NA	NA	NA	His1:CG33837	protein_coding
FBgn0053886	NA	NA	NA	NA	NA	NA	NA	NA	NA	NA	NA	NA	NA	NA	NA	NA	NA	NA	NA	NA	NA	NA	NA	NA	NA	NA	NA	NA	NA	NA	His2B:CG33886	protein_coding
FBgn0053838	NA	NA	NA	NA	NA	NA	NA	NA	NA	NA	NA	NA	NA	NA	NA	NA	NA	NA	NA	NA	NA	NA	NA	NA	NA	NA	NA	NA	NA	NA	His2A:CG33838	protein_coding
FBgn0053737	NA	NA	NA	NA	NA	NA	NA	NA	NA	NA	NA	NA	NA	NA	NA	NA	NA	NA	NA	NA	NA	NA	NA	NA	NA	NA	NA	NA	NA	NA	snmRNA:430:CR33737	lincRNA
FBgn0053885	NA	NA	NA	NA	NA	NA	NA	NA	NA	NA	NA	NA	NA	NA	NA	NA	NA	NA	NA	NA	NA	NA	NA	NA	NA	NA	NA	NA	NA	NA	His4:CG33885	protein_coding
FBgn0053839	NA	NA	NA	NA	NA	NA	NA	NA	NA	NA	NA	NA	NA	NA	NA	NA	NA	NA	NA	NA	NA	NA	NA	NA	NA	NA	NA	NA	NA	NA	His3:CG33839	protein_coding
FBgn0053840	NA	NA	NA	NA	NA	NA	NA	NA	NA	NA	NA	NA	NA	NA	NA	NA	NA	NA	NA	NA	NA	NA	NA	NA	NA	NA	NA	NA	NA	NA	His1:CG33840	protein_coding
FBgn0053884	NA	NA	NA	NA	NA	NA	NA	NA	NA	NA	NA	NA	NA	NA	NA	NA	NA	NA	NA	NA	NA	NA	NA	NA	NA	NA	NA	NA	NA	NA	His2B:CG33884	protein_coding
FBgn0053841	NA	NA	NA	NA	NA	NA	NA	NA	NA	NA	NA	NA	NA	NA	NA	NA	NA	NA	NA	NA	NA	NA	NA	NA	NA	NA	NA	NA	NA	NA	His2A:CG33841	protein_coding
FBgn0053738	NA	NA	NA	NA	NA	NA	NA	NA	NA	NA	NA	NA	NA	NA	NA	NA	NA	NA	NA	NA	NA	NA	NA	NA	NA	NA	NA	NA	NA	NA	snmRNA:430:CR33738	lincRNA
FBgn0053883	NA	NA	NA	NA	NA	NA	NA	NA	NA	NA	NA	NA	NA	NA	NA	NA	NA	NA	NA	NA	NA	NA	NA	NA	NA	NA	NA	NA	NA	NA	His4:CG33883	protein_coding
FBgn0053842	NA	NA	NA	NA	NA	NA	NA	NA	NA	NA	NA	NA	NA	NA	NA	NA	NA	NA	NA	NA	NA	NA	NA	NA	NA	NA	NA	NA	NA	NA	His3:CG33842	protein_coding
FBgn0053843	NA	NA	NA	NA	NA	NA	NA	NA	NA	NA	NA	NA	NA	NA	NA	NA	NA	NA	NA	NA	NA	NA	NA	NA	NA	NA	NA	NA	NA	NA	His1:CG33843	protein_coding
FBgn0053882	NA	NA	NA	NA	NA	NA	NA	NA	NA	NA	NA	NA	NA	NA	NA	NA	NA	NA	NA	NA	NA	NA	NA	NA	NA	NA	NA	NA	NA	NA	His2B:CG33882	protein_coding
FBgn0053844	NA	NA	NA	NA	NA	NA	NA	NA	NA	NA	NA	NA	NA	NA	NA	NA	NA	NA	NA	NA	NA	NA	NA	NA	NA	NA	NA	NA	NA	NA	His2A:CG33844	protein_coding
FBgn0053739	NA	NA	NA	NA	NA	NA	NA	NA	NA	NA	NA	NA	NA	NA	NA	NA	NA	NA	NA	NA	NA	NA	NA	NA	NA	NA	NA	NA	NA	NA	snmRNA:430:CR33739	lincRNA
FBgn0053881	NA	NA	NA	NA	NA	NA	NA	NA	NA	NA	NA	NA	NA	NA	NA	NA	NA	NA	NA	NA	NA	NA	NA	NA	NA	NA	NA	NA	NA	NA	His4:CG33881	protein_coding
FBgn0053845	NA	NA	NA	NA	NA	NA	NA	NA	NA	NA	NA	NA	NA	NA	NA	NA	NA	NA	NA	NA	NA	NA	NA	NA	NA	NA	NA	NA	NA	NA	His3:CG33845	protein_coding
FBgn0053846	NA	NA	NA	NA	NA	NA	NA	NA	NA	NA	NA	NA	NA	NA	NA	NA	NA	NA	NA	NA	NA	NA	NA	NA	NA	NA	NA	NA	NA	NA	His1:CG33846	protein_coding
FBgn0053880	NA	NA	NA	NA	NA	NA	NA	NA	NA	NA	NA	NA	NA	NA	NA	NA	NA	NA	NA	NA	NA	NA	NA	NA	NA	NA	NA	NA	NA	NA	His2B:CG33880	protein_coding
FBgn0053847	NA	NA	NA	NA	NA	NA	NA	NA	NA	NA	NA	NA	NA	NA	NA	NA	NA	NA	NA	NA	NA	NA	NA	NA	NA	NA	NA	NA	NA	NA	His2A:CG33847	protein_coding
FBgn0053740	NA	NA	NA	NA	NA	NA	NA	NA	NA	NA	NA	NA	NA	NA	NA	NA	NA	NA	NA	NA	NA	NA	NA	NA	NA	NA	NA	NA	NA	NA	snmRNA:430:CR33740	lincRNA
FBgn0053879	NA	NA	NA	NA	NA	NA	NA	NA	NA	NA	NA	NA	NA	NA	NA	NA	NA	NA	NA	NA	NA	NA	NA	NA	NA	NA	NA	NA	NA	NA	His4:CG33879	protein_coding
FBgn0053848	NA	NA	NA	NA	NA	NA	NA	NA	NA	NA	NA	NA	NA	NA	NA	NA	NA	NA	NA	NA	NA	NA	NA	NA	NA	NA	NA	NA	NA	NA	His3:CG33848	protein_coding
FBgn0053849	NA	NA	NA	NA	NA	NA	NA	NA	NA	NA	NA	NA	NA	NA	NA	NA	NA	NA	NA	NA	NA	NA	NA	NA	NA	NA	NA	NA	NA	NA	His1:CG33849	protein_coding
FBgn0053878	NA	NA	NA	NA	NA	NA	NA	NA	NA	NA	NA	NA	NA	NA	NA	NA	NA	NA	NA	NA	NA	NA	NA	NA	NA	NA	NA	NA	NA	NA	His2B:CG33878	protein_coding
FBgn0053850	NA	NA	NA	NA	NA	NA	NA	NA	NA	NA	NA	NA	NA	NA	NA	NA	NA	NA	NA	NA	NA	NA	NA	NA	NA	NA	NA	NA	NA	NA	His2A:CG33850	protein_coding
FBgn0053741	NA	NA	NA	NA	NA	NA	NA	NA	NA	NA	NA	NA	NA	NA	NA	NA	NA	NA	NA	NA	NA	NA	NA	NA	NA	NA	NA	NA	NA	NA	snmRNA:430:CR33741	lincRNA
FBgn0053877	NA	NA	NA	NA	NA	NA	NA	NA	NA	NA	NA	NA	NA	NA	NA	NA	NA	NA	NA	NA	NA	NA	NA	NA	NA	NA	NA	NA	NA	NA	His4:CG33877	protein_coding
FBgn0053851	NA	NA	NA	NA	NA	NA	NA	NA	NA	NA	NA	NA	NA	NA	NA	NA	NA	NA	NA	NA	NA	NA	NA	NA	NA	NA	NA	NA	NA	NA	His3:CG33851	protein_coding
FBgn0053852	NA	NA	NA	NA	NA	NA	NA	NA	NA	NA	NA	NA	NA	NA	NA	NA	NA	NA	NA	NA	NA	NA	NA	NA	NA	NA	NA	NA	NA	NA	His1:CG33852	protein_coding
FBgn0053876	NA	NA	NA	NA	NA	NA	NA	NA	NA	NA	NA	NA	NA	NA	NA	NA	NA	NA	NA	NA	NA	NA	NA	NA	NA	NA	NA	NA	NA	NA	His2B:CG33876	protein_coding
FBgn0053853	NA	NA	NA	NA	NA	NA	NA	NA	NA	NA	NA	NA	NA	NA	NA	NA	NA	NA	NA	NA	NA	NA	NA	NA	NA	NA	NA	NA	NA	NA	His2A:CG33853	protein_coding
FBgn0053742	NA	NA	NA	NA	NA	NA	NA	NA	NA	NA	NA	NA	NA	NA	NA	NA	NA	NA	NA	NA	NA	NA	NA	NA	NA	NA	NA	NA	NA	NA	snmRNA:430:CR33742	lincRNA
FBgn0053875	NA	NA	NA	NA	NA	NA	NA	NA	NA	NA	NA	NA	NA	NA	NA	NA	NA	NA	NA	NA	NA	NA	NA	NA	NA	NA	NA	NA	NA	NA	His4:CG33875	protein_coding
FBgn0053854	NA	NA	NA	NA	NA	NA	NA	NA	NA	NA	NA	NA	NA	NA	NA	NA	NA	NA	NA	NA	NA	NA	NA	NA	NA	NA	NA	NA	NA	NA	His3:CG33854	protein_coding
FBgn0053855	NA	NA	NA	NA	NA	NA	NA	NA	NA	NA	NA	NA	NA	NA	NA	NA	NA	NA	NA	NA	NA	NA	NA	NA	NA	NA	NA	NA	NA	NA	His1:CG33855	protein_coding
FBgn0053856	NA	NA	NA	NA	NA	NA	NA	NA	NA	NA	NA	NA	NA	NA	NA	NA	NA	NA	NA	NA	NA	NA	NA	NA	NA	NA	NA	NA	NA	NA	His2A:CG33856	protein_coding
FBgn0053743	NA	NA	NA	NA	NA	NA	NA	NA	NA	NA	NA	NA	NA	NA	NA	NA	NA	NA	NA	NA	NA	NA	NA	NA	NA	NA	NA	NA	NA	NA	snmRNA:430:CR33743	lincRNA
FBgn0053873	NA	NA	NA	NA	NA	NA	NA	NA	NA	NA	NA	NA	NA	NA	NA	NA	NA	NA	NA	NA	NA	NA	NA	NA	NA	NA	NA	NA	NA	NA	His4:CG33873	protein_coding
FBgn0053857	NA	NA	NA	NA	NA	NA	NA	NA	NA	NA	NA	NA	NA	NA	NA	NA	NA	NA	NA	NA	NA	NA	NA	NA	NA	NA	NA	NA	NA	NA	His3:CG33857	protein_coding
FBgn0053858	NA	NA	NA	NA	NA	NA	NA	NA	NA	NA	NA	NA	NA	NA	NA	NA	NA	NA	NA	NA	NA	NA	NA	NA	NA	NA	NA	NA	NA	NA	His1:CG33858	protein_coding
FBgn0053859	NA	NA	NA	NA	NA	NA	NA	NA	NA	NA	NA	NA	NA	NA	NA	NA	NA	NA	NA	NA	NA	NA	NA	NA	NA	NA	NA	NA	NA	NA	His2A:CG33859	protein_coding
FBgn0053744	NA	NA	NA	NA	NA	NA	NA	NA	NA	NA	NA	NA	NA	NA	NA	NA	NA	NA	NA	NA	NA	NA	NA	NA	NA	NA	NA	NA	NA	NA	snmRNA:430:CR33744	lincRNA
FBgn0053871	NA	NA	NA	NA	NA	NA	NA	NA	NA	NA	NA	NA	NA	NA	NA	NA	NA	NA	NA	NA	NA	NA	NA	NA	NA	NA	NA	NA	NA	NA	His4:CG33871	protein_coding
FBgn0053860	NA	NA	NA	NA	NA	NA	NA	NA	NA	NA	NA	NA	NA	NA	NA	NA	NA	NA	NA	NA	NA	NA	NA	NA	NA	NA	NA	NA	NA	NA	His3:CG33860	protein_coding
FBgn0053861	NA	NA	NA	NA	NA	NA	NA	NA	NA	NA	NA	NA	NA	NA	NA	NA	NA	NA	NA	NA	NA	NA	NA	NA	NA	NA	NA	NA	NA	NA	His1:CG33861	protein_coding
FBgn0053870	NA	NA	NA	NA	NA	NA	NA	NA	NA	NA	NA	NA	NA	NA	NA	NA	NA	NA	NA	NA	NA	NA	NA	NA	NA	NA	NA	NA	NA	NA	His2B:CG33870	protein_coding
FBgn0053862	NA	NA	NA	NA	NA	NA	NA	NA	NA	NA	NA	NA	NA	NA	NA	NA	NA	NA	NA	NA	NA	NA	NA	NA	NA	NA	NA	NA	NA	NA	His2A:CG33862	protein_coding
FBgn0053745	NA	NA	NA	NA	NA	NA	NA	NA	NA	NA	NA	NA	NA	NA	NA	NA	NA	NA	NA	NA	NA	NA	NA	NA	NA	NA	NA	NA	NA	NA	snmRNA:430:CR33745	lincRNA
FBgn0053869	NA	NA	NA	NA	NA	NA	NA	NA	NA	NA	NA	NA	NA	NA	NA	NA	NA	NA	NA	NA	NA	NA	NA	NA	NA	NA	NA	NA	NA	NA	His4:CG33869	protein_coding
FBgn0053863	NA	NA	NA	NA	NA	NA	NA	NA	NA	NA	NA	NA	NA	NA	NA	NA	NA	NA	NA	NA	NA	NA	NA	NA	NA	NA	NA	NA	NA	NA	His3:CG33863	protein_coding
FBgn0053864	NA	NA	NA	NA	NA	NA	NA	NA	NA	NA	NA	NA	NA	NA	NA	NA	NA	NA	NA	NA	NA	NA	NA	NA	NA	NA	NA	NA	NA	NA	His1:CG33864	protein_coding
FBgn0053865	NA	NA	NA	NA	NA	NA	NA	NA	NA	NA	NA	NA	NA	NA	NA	NA	NA	NA	NA	NA	NA	NA	NA	NA	NA	NA	NA	NA	NA	NA	His2A:CG33865	protein_coding
FBgn0053746	NA	NA	NA	NA	NA	NA	NA	NA	NA	NA	NA	NA	NA	NA	NA	NA	NA	NA	NA	NA	NA	NA	NA	NA	NA	NA	NA	NA	NA	NA	snmRNA:430:CR33746	lincRNA
FBgn0085664	NA	NA	NA	NA	NA	NA	NA	NA	NA	NA	NA	NA	NA	NA	NA	NA	NA	NA	NA	NA	NA	NA	NA	NA	NA	NA	NA	NA	NA	NA	CR41519	pseudogene
FBgn0261399	NA	NA	NA	NA	NA	NA	NA	NA	NA	NA	NA	NA	NA	NA	NA	NA	NA	NA	NA	NA	NA	NA	NA	NA	NA	NA	NA	NA	NA	NA	Pp1-Y1	protein_coding
FBgn0267609	NA	NA	NA	NA	NA	NA	NA	NA	NA	NA	NA	NA	NA	NA	NA	NA	NA	NA	NA	NA	NA	NA	NA	NA	NA	NA	NA	NA	NA	NA	CR45947	pseudogene
FBgn0085523	NA	NA	NA	NA	NA	NA	NA	NA	NA	NA	NA	NA	NA	NA	NA	NA	NA	NA	NA	NA	NA	NA	NA	NA	NA	NA	NA	NA	NA	NA	Su(Ste):CR40820	lincRNA
FBgn0058441	NA	NA	NA	NA	NA	NA	NA	NA	NA	NA	NA	NA	NA	NA	NA	NA	NA	NA	NA	NA	NA	NA	NA	NA	NA	NA	NA	NA	NA	NA	CR40441	pseudogene
FBgn0259860	NA	NA	NA	NA	NA	NA	NA	NA	NA	NA	NA	NA	NA	NA	NA	NA	NA	NA	NA	NA	NA	NA	NA	NA	NA	NA	NA	NA	NA	NA	Su(Ste):CR42429	lincRNA
FBgn0259862	NA	NA	NA	NA	NA	NA	NA	NA	NA	NA	NA	NA	NA	NA	NA	NA	NA	NA	NA	NA	NA	NA	NA	NA	NA	NA	NA	NA	NA	NA	Su(Ste):CR42431	lincRNA
FBgn0259855	NA	NA	NA	NA	NA	NA	NA	NA	NA	NA	NA	NA	NA	NA	NA	NA	NA	NA	NA	NA	NA	NA	NA	NA	NA	NA	NA	NA	NA	NA	Su(Ste):CR42424	lincRNA
FBgn0267493	NA	NA	NA	NA	NA	NA	NA	NA	NA	NA	NA	NA	NA	NA	NA	NA	NA	NA	NA	NA	NA	NA	NA	NA	NA	NA	NA	NA	NA	NA	Mst77Y-9	protein_coding
FBgn0267423	NA	NA	NA	NA	NA	NA	NA	NA	NA	NA	NA	NA	NA	NA	NA	NA	NA	NA	NA	NA	NA	NA	NA	NA	NA	NA	NA	NA	NA	NA	CR45776	pseudogene
FBgn0267424	NA	NA	NA	NA	NA	NA	NA	NA	NA	NA	NA	NA	NA	NA	NA	NA	NA	NA	NA	NA	NA	NA	NA	NA	NA	NA	NA	NA	NA	NA	CR45777	pseudogene
FBgn0263344	NA	NA	NA	NA	NA	NA	NA	NA	NA	NA	NA	NA	NA	NA	NA	NA	NA	NA	NA	NA	NA	NA	NA	NA	NA	NA	NA	NA	NA	NA	CR43425	lincRNA
FBgn0263093	NA	NA	NA	NA	NA	NA	NA	NA	NA	NA	NA	NA	NA	NA	NA	NA	NA	NA	NA	NA	NA	NA	NA	NA	NA	NA	NA	NA	NA	NA	CR43361	pseudogene
FBgn0267509	NA	NA	NA	NA	NA	NA	NA	NA	NA	NA	NA	NA	NA	NA	NA	NA	NA	NA	NA	NA	NA	NA	NA	NA	NA	NA	NA	NA	NA	NA	5.8SrRNA-Psi:CR45849	pseudogene
FBgn0267510	NA	NA	NA	NA	NA	NA	NA	NA	NA	NA	NA	NA	NA	NA	NA	NA	NA	NA	NA	NA	NA	NA	NA	NA	NA	NA	NA	NA	NA	NA	2SrRNA-Psi:CR45850	pseudogene
FBgn0085802	NA	NA	NA	NA	NA	NA	NA	NA	NA	NA	NA	NA	NA	NA	NA	NA	NA	NA	NA	NA	NA	NA	NA	NA	NA	NA	NA	NA	NA	NA	18SrRNA:CR41548	rRNA
FBgn0267512	NA	NA	NA	NA	NA	NA	NA	NA	NA	NA	NA	NA	NA	NA	NA	NA	NA	NA	NA	NA	NA	NA	NA	NA	NA	NA	NA	NA	NA	NA	5.8SrRNA:CR45852	rRNA
FBgn0267496	NA	NA	NA	NA	NA	NA	NA	NA	NA	NA	NA	NA	NA	NA	NA	NA	NA	NA	NA	NA	NA	NA	NA	NA	NA	NA	NA	NA	NA	NA	2SrRNA:CR45836	rRNA
FBgn0267497	NA	NA	NA	NA	NA	NA	NA	NA	NA	NA	NA	NA	NA	NA	NA	NA	NA	NA	NA	NA	NA	NA	NA	NA	NA	NA	NA	NA	NA	NA	28SrRNA:CR45837	rRNA
FBgn0267498	NA	NA	NA	NA	NA	NA	NA	NA	NA	NA	NA	NA	NA	NA	NA	NA	NA	NA	NA	NA	NA	NA	NA	NA	NA	NA	NA	NA	NA	NA	18SrRNA:CR45838	rRNA
FBgn0267499	NA	NA	NA	NA	NA	NA	NA	NA	NA	NA	NA	NA	NA	NA	NA	NA	NA	NA	NA	NA	NA	NA	NA	NA	NA	NA	NA	NA	NA	NA	5.8SrRNA:CR45839	rRNA
FBgn0267500	NA	NA	NA	NA	NA	NA	NA	NA	NA	NA	NA	NA	NA	NA	NA	NA	NA	NA	NA	NA	NA	NA	NA	NA	NA	NA	NA	NA	NA	NA	2SrRNA:CR45840	rRNA
FBgn0267501	NA	NA	NA	NA	NA	NA	NA	NA	NA	NA	NA	NA	NA	NA	NA	NA	NA	NA	NA	NA	NA	NA	NA	NA	NA	NA	NA	NA	NA	NA	18SrRNA:CR45841	rRNA
FBgn0267502	NA	NA	NA	NA	NA	NA	NA	NA	NA	NA	NA	NA	NA	NA	NA	NA	NA	NA	NA	NA	NA	NA	NA	NA	NA	NA	NA	NA	NA	NA	5.8SrRNA:CR45842	rRNA
FBgn0267503	NA	NA	NA	NA	NA	NA	NA	NA	NA	NA	NA	NA	NA	NA	NA	NA	NA	NA	NA	NA	NA	NA	NA	NA	NA	NA	NA	NA	NA	NA	2SrRNA:CR45843	rRNA
FBgn0267504	NA	NA	NA	NA	NA	NA	NA	NA	NA	NA	NA	NA	NA	NA	NA	NA	NA	NA	NA	NA	NA	NA	NA	NA	NA	NA	NA	NA	NA	NA	28SrRNA:CR45844	rRNA
FBgn0013696	NA	NA	NA	NA	NA	NA	NA	NA	NA	NA	NA	NA	NA	NA	NA	NA	NA	NA	NA	NA	NA	NA	NA	NA	NA	NA	NA	NA	NA	NA	mt:tRNA:I	tRNA
FBgn0013705	NA	NA	NA	NA	NA	NA	NA	NA	NA	NA	NA	NA	NA	NA	NA	NA	NA	NA	NA	NA	NA	NA	NA	NA	NA	NA	NA	NA	NA	NA	mt:tRNA:S:AGY	tRNA
FBgn0013692	NA	NA	NA	NA	NA	NA	NA	NA	NA	NA	NA	NA	NA	NA	NA	NA	NA	NA	NA	NA	NA	NA	NA	NA	NA	NA	NA	NA	NA	NA	mt:tRNA:E	tRNA
FBgn0013693	NA	NA	NA	NA	NA	NA	NA	NA	NA	NA	NA	NA	NA	NA	NA	NA	NA	NA	NA	NA	NA	NA	NA	NA	NA	NA	NA	NA	NA	NA	mt:tRNA:F	tRNA
FBgn0013702	NA	NA	NA	NA	NA	NA	NA	NA	NA	NA	NA	NA	NA	NA	NA	NA	NA	NA	NA	NA	NA	NA	NA	NA	NA	NA	NA	NA	NA	NA	mt:tRNA:P	tRNA
FBgn0259837	NA	NA	NA	NA	NA	NA	NA	NA	NA	NA	NA	NA	NA	NA	NA	NA	NA	NA	NA	NA	NA	NA	NA	NA	NA	NA	NA	NA	NA	NA	Su(Ste):CR42406	lincRNA
FBgn0259842	NA	NA	NA	NA	NA	NA	NA	NA	NA	NA	NA	NA	NA	NA	NA	NA	NA	NA	NA	NA	NA	NA	NA	NA	NA	NA	NA	NA	NA	NA	Su(Ste):CR42411	lincRNA
FBgn0085808	NA	NA	NA	NA	NA	NA	NA	NA	NA	NA	NA	NA	NA	NA	NA	NA	NA	NA	NA	NA	NA	NA	NA	NA	NA	NA	NA	NA	NA	NA	CR41591	rRNA
FBgn0085744	NA	NA	NA	NA	NA	NA	NA	NA	NA	NA	NA	NA	NA	NA	NA	NA	NA	NA	NA	NA	NA	NA	NA	NA	NA	NA	NA	NA	NA	NA	CR40561	rRNA
FBgn0085746	NA	NA	NA	NA	NA	NA	NA	NA	NA	NA	NA	NA	NA	NA	NA	NA	NA	NA	NA	NA	NA	NA	NA	NA	NA	NA	NA	NA	NA	NA	CR40571	rRNA
FBgn0085752	NA	NA	NA	NA	NA	NA	NA	NA	NA	NA	NA	NA	NA	NA	NA	NA	NA	NA	NA	NA	NA	NA	NA	NA	NA	NA	NA	NA	NA	NA	CR40594	rRNA
FBgn0085748	NA	NA	NA	NA	NA	NA	NA	NA	NA	NA	NA	NA	NA	NA	NA	NA	NA	NA	NA	NA	NA	NA	NA	NA	NA	NA	NA	NA	NA	NA	CR40573	rRNA
FBgn0085756	NA	NA	NA	NA	NA	NA	NA	NA	NA	NA	NA	NA	NA	NA	NA	NA	NA	NA	NA	NA	NA	NA	NA	NA	NA	NA	NA	NA	NA	NA	CR40613	rRNA
novel.12	NA	NA	NA	NA	NA	NA	NA	NA	NA	NA	NA	NA	NA	NA	NA	NA	NA	NA	NA	NA	NA	NA	NA	NA	NA	NA	NA	NA	NA	NA	-	-
novel.94	NA	NA	NA	NA	NA	NA	NA	NA	NA	NA	NA	NA	NA	NA	NA	NA	NA	NA	NA	NA	NA	NA	NA	NA	NA	NA	NA	NA	NA	NA	-	-
novel.125	NA	NA	NA	NA	NA	NA	NA	NA	NA	NA	NA	NA	NA	NA	NA	NA	NA	NA	NA	NA	NA	NA	NA	NA	NA	NA	NA	NA	NA	NA	-	-
novel.129	NA	NA	NA	NA	NA	NA	NA	NA	NA	NA	NA	NA	NA	NA	NA	NA	NA	NA	NA	NA	NA	NA	NA	NA	NA	NA	NA	NA	NA	NA	-	-
novel.144	NA	NA	NA	NA	NA	NA	NA	NA	NA	NA	NA	NA	NA	NA	NA	NA	NA	NA	NA	NA	NA	NA	NA	NA	NA	NA	NA	NA	NA	NA	-	-
novel.161	NA	NA	NA	NA	NA	NA	NA	NA	NA	NA	NA	NA	NA	NA	NA	NA	NA	NA	NA	NA	NA	NA	NA	NA	NA	NA	NA	NA	NA	NA	-	-
novel.164	NA	NA	NA	NA	NA	NA	NA	NA	NA	NA	NA	NA	NA	NA	NA	NA	NA	NA	NA	NA	NA	NA	NA	NA	NA	NA	NA	NA	NA	NA	-	-
novel.196	NA	NA	NA	NA	NA	NA	NA	NA	NA	NA	NA	NA	NA	NA	NA	NA	NA	NA	NA	NA	NA	NA	NA	NA	NA	NA	NA	NA	NA	NA	-	-
novel.206	NA	NA	NA	NA	NA	NA	NA	NA	NA	NA	NA	NA	NA	NA	NA	NA	NA	NA	NA	NA	NA	NA	NA	NA	NA	NA	NA	NA	NA	NA	-	-
novel.222	NA	NA	NA	NA	NA	NA	NA	NA	NA	NA	NA	NA	NA	NA	NA	NA	NA	NA	NA	NA	NA	NA	NA	NA	NA	NA	NA	NA	NA	NA	-	-
novel.234	NA	NA	NA	NA	NA	NA	NA	NA	NA	NA	NA	NA	NA	NA	NA	NA	NA	NA	NA	NA	NA	NA	NA	NA	NA	NA	NA	NA	NA	NA	-	-
novel.294	NA	NA	NA	NA	NA	NA	NA	NA	NA	NA	NA	NA	NA	NA	NA	NA	NA	NA	NA	NA	NA	NA	NA	NA	NA	NA	NA	NA	NA	NA	-	-
novel.316	NA	NA	NA	NA	NA	NA	NA	NA	NA	NA	NA	NA	NA	NA	NA	NA	NA	NA	NA	NA	NA	NA	NA	NA	NA	NA	NA	NA	NA	NA	-	-
novel.327	NA	NA	NA	NA	NA	NA	NA	NA	NA	NA	NA	NA	NA	NA	NA	NA	NA	NA	NA	NA	NA	NA	NA	NA	NA	NA	NA	NA	NA	NA	-	-
FBgn0052185	0.801826090471494	0.395813402810637	0.792098761189013	-2.28977261157578	0.137147348618533	0.4890785994867	0.736553998639209	0.445306036548552	0.675720038985678	0.0546744862440289	0.791361815260098	0.942655239468879	-1.81182106495183	0.000630738941586085	0.0069970939903002	-3.3258963482707	1.77380987652648e-26	2.41573728859917e-24	13.6172	1.78083566161526e-200	1.55006e-197	12.8699974939053	2.65857786816252e-68	7.69580099366338e-66	14.0950147418372	8.78462732601087e-29	3.61721420919758e-27	9.54952007094471	7.35479286976856e-43	4.48801559706743e-41	edin	protein_coding
FBgn0010388	0.350403944380259	0.697175170431236	0.919324839868574	0.0131816074052994	0.97377736587047	0.993605986218132	3.36930512998738	NA	1	-0.50397691752177	0.000371274790737259	0.00567337882249823	-0.149219624802031	0.146213944195279	0.39996247203854	-0.678071913762222	7.96082389634428e-09	1.82339052789449e-07	12.7116	0	0	11.8550235097083	1.03187604884297e-35	1.25897405860073e-33	12.549873293777	2.57619297987535e-225	2.06853984100769e-222	8.6625856414983	NA	1	Dro	protein_coding
FBgn0053462	NA	NA	NA	0.905906668009703	0.773471706988612	1	NA	NA	NA	-1.40454894738092	0.0278345550851907	0.165125485976906	2.31678918057522	9.57671213215183e-82	1.38642061537162e-78	2.28279826722076	3.44612655518573e-82	3.06441736086722e-79	11.8544	1.49191664231799e-23	6.01523e-22	11.2689972524612	1.37128962202751e-13	4.42016346943058e-12	13.1010917852999	2.7917054366859e-37	1.56389607272951e-35	14.8925882358293	2.17265674622415e-36	1.0346543748235e-34	CG33462	protein_coding
FBgn0041579	-2.15936255823992	6.36586342296911e-06	0.000205024236682193	0.393482341689632	0.242712583506023	0.644444033768225	-0.94567946283699	0.0490049465516062	0.158648151818747	-4.14937832507087	7.32346824213955e-243	1.10789427567087e-238	-0.701566960865959	4.02272681509145e-08	1.31757954982079e-06	-4.88786186897622	6.59949641603435e-77	4.75069463434244e-74	11.7982	0	0	9.82346939041298	1.42476947873523e-208	5.25846795364205e-205	10.711451137864	1.16610954493703e-256	1.05336132831093e-253	7.85753084711049	5.81446798403772e-30	1.9941786059123e-28	AttC	protein_coding
FBgn0004240	0.802379482573148	0.0378178153527405	0.252202252054369	-0.464772733261192	0.195070821991705	0.582643149228467	2.75078130101454	0.0012019718053632	0.00788063632457314	-0.13586055853441	0.351217322888878	0.702527523557178	-1.047110312514	0.00084069869289562	0.00895569902652678	-0.805896674928896	1.33398741813609e-11	4.58835046425573e-10	11.6541	1.07215413250908e-292	1.22036e-289	10.7110834464218	1.89115529161651e-118	1.99422325500961e-115	11.0718847462706	1.53579836293317e-185	8.53726682287426e-183	8.09147552284421	8.90360994064592e-27	2.71069731583898e-25	Dpt	protein_coding
FBgn0265577	-2.28775824970965	0.43471469099034	1	0.623689773804367	0.72493956252019	0.934641946966733	-2.23052407556902	0.452782466201636	1	-13.5238638179807	3.23724479264961e-30	1.32359565468117e-27	-0.812725534486381	0.0422007809052237	0.180965848686293	-13.4793719483987	4.68180374400477e-30	7.44998181032844e-28	11.2322	1.13678864213716e-40	1.03197e-38	NA	NA	NA	9.82647655014672	5.72652326752669e-39	3.3781812565536e-37	NA	NA	NA	CR44404	lincRNA
FBgn0264541	1.06151723845505	0.245810696401571	0.668765153145031	0.908002570631427	0.324511308722858	0.723629873291025	1.26661263476833	0.131398951335134	0.319953071928328	0.702209229914079	0.0824976237861633	0.334142985980476	-0.739580833169026	0.230389749167046	0.517911863150827	-1.18503512280184	7.69314418920196e-05	0.000759616333822116	10.7298	9.21877136940778e-71	1.56793e-68	10.3720083992687	1.17211531439101e-82	5.24361769283469e-80	9.0926591776772	1.58317340360102e-34	8.17200185794481e-33	8.2760379893117	1.20371114907207e-144	4.24187808932996e-142	CG43920	protein_coding
FBgn0034407	0.723608946545232	0.289509420316213	0.711371203764162	0.378188172963736	0.130853663216944	0.477220094066708	2.80793217430085	0.00938489069442792	0.0438503429724801	-0.298455093408455	0.0146717796585306	0.103911368293188	-0.405209807715296	9.38353300603032e-07	2.33813093508263e-05	-0.710791321661805	2.63637288262679e-09	6.50147616095744e-08	10.669	0	0	9.64661609521621	4.48133493539544e-42	6.96399448960452e-40	9.88334078325126	0	0	7.15011825140217	1.43920167296183e-11	1.79849173599912e-10	DptB	protein_coding
FBgn0000279	2.17909615758198	0.0280905820236536	0.207485692649041	-0.794398839012119	0.624596485510631	0.898658250864008	1.86294120663534	0.058675271254182	0.181606414299382	0.495564858553513	0.180747296695367	0.514361381566501	0.146322766798579	0.552348583944217	0.800756103520972	-0.341956244900737	0.34953647543815	0.578998783607114	10.4225	1.09210250359452e-65	1.66596e-63	8.74181794078513	1.62236633006826e-39	2.32533923599978e-37	11.3943793947878	1.19902088125661e-41	7.66789769769988e-40	8.21281875626972	3.30964883304891e-56	3.08959006295745e-54	CecC	protein_coding
FBgn0000278	NA	NA	NA	0.188156243691764	0.956378841917601	1	1.09200234886198	0.71187685194531	1	0.440989727485751	0.00632668506963755	0.0554519650831268	0.607977407449605	0.0528036113556868	0.211229036086288	0.442573061060831	0.287240682636798	0.512719022248255	10.3392	3.71609385529136e-18	1.04937e-16	11.5985123167991	2.09139311237367e-22	1.38453975416917e-20	10.7660095993393	1.98469072893356e-19	4.93713168765521e-18	9.68465173540667	2.63672361207261e-16	4.45116838751802e-15	CecB	protein_coding
FBgn0266405	-0.384518079170412	0.681166477389765	0.913952679314516	-1.84317153631527	0.121363035364031	0.459435145403102	-1.2228354754517	0.275461011107743	0.512476537857867	-0.65678998653896	0.000111467859666696	0.00204894991620628	-12.1620578179261	1.91081727424996e-32	6.28702310893561e-30	-10.8734441500072	5.55283735392191e-62	2.54370431149204e-59	9.381	9.19378644933826e-136	3.88687e-133	9.12011977146976	1.29815236432662e-80	5.17962793366321e-78	-1.06001987531879	0.621779517519306	1	-0.310279451965525	0.837617603775243	1	CR45045	lincRNA
FBgn0039666	1.00513315083831	0.419198531990585	0.808493363524475	-1.0772856860354	0.553490621124012	0.870847625217956	1.33905795138847	0.265464112849669	0.501467883619944	-0.45207740611618	0.754707301785957	0.929361991161413	-4.92880524725478	0.000393094625049318	0.00470316602218098	-5.14058776601013	0.000211720780595524	0.00181954692453811	9.32843	4.9146993653465e-09	6.44135e-08	7.89045755376422	5.72617785291911e-37	7.48102333120751e-35	5.53981476209409	7.14980916315236e-07	6.33187449969614e-06	2.8538105195422	7.05759911194567e-06	4.83166183011103e-05	Diedel	protein_coding
FBgn0012042	-0.641078812428078	0.30924272965491	0.727178892674809	-0.563426072817543	0.0254101121104099	0.170809960937311	1.04420349478425	0.13091045298386	0.319214415298497	-0.112290939119761	0.500118837797961	0.812810898601386	-0.000758150254143766	0.992487478297395	0.997996728149715	-0.298746433705281	0.0281695259245336	0.101390172238375	9.29313	0	0	9.81932064710282	4.07605973849326e-72	1.30814934607339e-69	9.86028890537644	1.75400705792518e-298	1.95005107755328e-295	7.94785349401113	1.22955344604077e-40	6.93271415015627e-39	AttA	protein_coding
FBgn0041581	-0.0420139521022424	0.905129005463552	0.980045901378837	0.0663274899460123	0.78448295157998	0.951157310552219	1.21049512477772	4.14793215394765e-06	5.3190715719468e-05	0.045527950722005	0.715382135684277	0.914431850327989	0.0977672465519856	0.262953647460363	0.556668090531787	-0.512452473603264	0.000512107406586754	0.00379114968921252	9.24808	0	0	9.3377070199302	8.38642632744559e-78	3.09522029680198e-75	9.28667263938992	0	0	7.52401281096772	1.06456415552051e-87	1.97448636002857e-85	AttB	protein_coding
FBgn0000277	-0.259627145474254	0.440282480132174	0.819123889936751	0.970798648086969	0.000120503007823814	0.00230463868990426	0.79883329551823	0.00293297253243213	0.0167127435212824	-0.126821872222912	0.526639393369769	0.826810593859354	-0.315517806344129	0.00348895278901513	0.0290284882336621	-1.35268356015012	2.28867914964741e-23	2.45375622022836e-21	8.51837	0	0	8.65124529196603	1.43843257428592e-198	3.53926334903051e-195	7.2299249783923	0	0	6.36528326676013	4.00513992930572e-122	1.20120111581901e-119	CecA2	protein_coding
FBgn0038530	-1.41046108623139	0.157889143134382	0.552319478241046	-2.46748965519583	1.14719604254124e-05	0.000293142776830821	0.695106607553086	0.279433496019533	0.516914326582301	0.217613218325648	0.571144264638539	0.848749551616093	-1.52515474904326	0.000293817787609893	0.00369236120766356	-1.278707467278	3.31272767468296e-05	0.000367144459370838	8.29705	1.64205218547043e-35	1.19692e-33	9.93951302095612	1.70298259566177e-39	2.41741654420718e-37	9.24758076896371	8.65132756778041e-54	8.11932709981365e-52	6.32548185605709	5.81110806762453e-82	9.10148659124838e-80	AttD	protein_coding
FBgn0010381	0.385809702346359	0.0841860022928527	0.404591016428107	-0.274815393833538	0.178872083495025	0.559320794568296	1.83376204204094	4.73194541246008e-09	1.00535537834911e-07	-0.834945034173108	1.0683967904202e-17	1.6836152755705e-15	0.546135347331807	6.4141041138671e-18	7.67413101293008e-16	0.364926164165468	0.0073470863813902	0.0349263851658728	8.14498	5.45650150578358e-172	3.22959e-169	6.93017015713953	0	0	8.97066720227574	0	0	6.67642757489154	9.14728530136508e-196	5.37250556700176e-193	Drs	protein_coding
FBgn0032638	-1.11962247618534	0.121955991341385	0.488892051276968	-0.435319784750598	0.535006895615158	0.863368084727364	2.31783264666827	0.0448538384597414	0.148849315415829	-1.10548288415299	0.00231797156272673	0.0255398935185215	1.24980374105177	2.3273154040378e-40	1.20330518229483e-37	1.13837405332418	5.63197891961584e-14	2.6116142738599e-12	8.1334	3.40169221460447e-207	3.14593e-204	8.15197732627033	1.16614725974208e-68	3.44316639911446e-66	9.85286497970424	3.7116641155839e-217	2.8234042875018e-214	6.94949379622487	3.57172131301623e-10	3.96121035627669e-09	SPH93	protein_coding
FBgn0014865	-1.0028258491197	0.213851565712747	0.632794177895684	-0.332571693598168	0.302572665147518	0.705336623912621	0.68916496785479	0.452829107059161	0.682542056599051	-0.534521250639606	7.45881621153781e-05	0.00145596092449218	-0.415719906996624	7.27819953014572e-05	0.00110795472763322	-0.528949651018758	1.01348346708581e-07	1.91032787680003e-06	8.05266	0	0	8.51872126733223	1.28773705328026e-23	9.13983755652714e-22	7.96988732063035	3.01961799486179e-95	6.71423675072883e-93	6.83242396871947	6.29716252231423e-13	8.66843778462318e-12	Mtk	protein_coding
FBgn0036951	6.24383475887621	4.32213035077187e-08	2.3740283253967e-06	1.9240949996472	0.320853184569881	0.720356438215119	5.65865876439416	7.06051371602167e-07	1.05001688872242e-05	0.965735249088058	0.0990751248726165	0.371728295901028	-0.350511405157322	0.573139824367815	0.811481236406318	0.432500038591134	0.626244807769874	0.798898123127189	7.42547	9.65783842734995e-09	1.22984e-07	2.15041411864378	0.00144568947209389	0.00927944072892266	5.11397920940628	3.61189450504026e-15	6.63312722761714e-14	2.19641455665305	0.0103770211708939	0.0381220981039668	CG7017	protein_coding
FBgn0031701	1.54497357580696	0.0506658477676028	0.30122076871957	0.746895508196298	0.0304326246272759	0.193689537524691	0.434387494143732	0.378183141749235	0.618004601824313	0.636279391651598	0.487336213405419	0.804334605623178	-3.88369770113203	1.50400730307987e-05	0.000279865214995981	-1.02902431507021	0.221515576804961	0.433907484498079	7.02066	4.91822899614478e-18	1.38093e-16	6.11562889558082	8.18136909129341e-12	2.14151687756675e-10	2.39621358991968	4.0445521530662e-06	3.26934632372851e-05	5.55899053286611	3.69727061912001e-13	5.15496801652974e-12	TotM	protein_coding
FBgn0050098	2.21027750322703	0.0190425594189163	0.15962145395268	2.37216039642841	0.02666654192647	0.176186390450829	0.421833304539149	0.737527809393032	0.876942295051693	-1.44021921135563	1.35838404178629e-09	7.90370530159345e-08	-2.70504707371123	1.25098066605402e-24	2.51533987534224e-22	-1.78183948045612	2.94235972633433e-14	1.40758392351253e-12	6.62185	4.61166799918748e-26	2.17321e-24	2.98480687502851	1.13623673518837e-11	2.90212161273112e-10	1.51502312385802	0.0158903802307222	0.0634254806613168	4.41404292437872	1.09118229408578e-11	1.37455814275542e-10	CG30098	protein_coding
FBgn0000280	NA	NA	NA	NA	NA	NA	NA	NA	NA	-0.659063071756604	0.264899647446612	0.618808194344094	-0.740071823786478	0.289487968753939	0.584833564561928	-1.10366105851138	0.0761210281247811	0.210716275803391	6.39091	1.96923689476164e-06	1.83841e-05	5.57517131505328	0.000145571539467435	0.00118080914129546	5.47482846426044	0.000447291685473368	0.00258898947943396	5.07769097284696	0.00107977438649016	1	Cec-Psi1	pseudogene
FBgn0010385	-2.7916250431099	1.88662060580575e-05	0.000533659255631008	-2.20734378013263	7.93800826443657e-12	5.94734075501524e-10	-1.67075736089239	0.00797149404202283	0.0384843045697657	-1.14043376832162	3.41526556501857e-09	1.81923019252116e-07	-0.294110132486042	0.392540519100176	0.682537724599236	-2.30214041085989	1.41643195023063e-68	7.93044510801349e-66	6.36493	3.78366920479868e-43	3.73246e-41	8.0275632050205	3.12050656590206e-50	5.90615877338616e-48	8.2866414484969	4.64998699228931e-103	1.24456040739921e-100	5.73547334255578	3.50965494984429e-33	1.40545727764219e-31	Def	protein_coding
FBgn0034329	-0.892426384668092	0.000154060233367846	0.00332915568672577	1.21104377170852	1.60805083316932e-07	6.2046641397838e-06	0.0495204272251343	0.798590929968694	0.907628112228654	-1.88455046797419	3.53216471382038e-31	1.61922993305075e-28	0.734241445838962	0.0673321217281896	0.247340047261863	-0.775853475044394	5.71656366001062e-06	7.68153714207827e-05	6.35282	0	0	5.36617784714477	4.07466816722707e-140	6.68381401697481e-137	5.87738077689909	1.04248029930811e-35	5.58035843181487e-34	5.52658254567504	1.31472349149999e-100	3.08872372269731e-98	IM1	protein_coding
FBgn0265740	NA	NA	NA	NA	NA	NA	NA	NA	NA	-3.65023411408507	0.000650684558001974	0.00906482871249142	-5.05520195476378	0.000270806458720232	0.00343900447622175	-6.05716674886306	1.31431094978463e-05	0.0001611389994152	6.25329	5.49225041630559e-06	4.83743e-05	2.50359301149277	0.392259067115015	1	NA	NA	NA	NA	NA	NA	CR44547	lincRNA
FBgn0043578	0.561802736485545	0.326502012119686	0.742252703078982	0.058071901789172	0.828542925269546	0.964986019324779	1.99039604670844	1.8893532084427e-05	0.00020862989449368	-0.22804116142084	0.240403312109061	0.591459394079502	-0.284338691346845	0.020356396352943	0.108971864487157	-0.65090945884089	1.15484184787658e-07	2.1526195085512e-06	6.22419	2.10513136018414e-73	3.94299e-71	5.43639091119004	1.17494575475747e-23	8.37957689733551e-22	5.8877485165538	2.75034342218847e-73	3.82218398854711e-71	3.5835917061975	3.40721981822988e-20	7.42321028713577e-19	PGRP-SB1	protein_coding
FBgn0263405	NA	NA	NA	NA	NA	NA	NA	NA	NA	-6.05897177499943	1.53303467325889e-05	0.00037406046027517	-5.97411370695847	2.36299867086124e-05	0.000417693916459807	-6.0144537307363	1.89224289771274e-05	0.000222954293723487	6.21108	7.71910408427717e-06	6.63681e-05	NA	NA	NA	NA	NA	NA	NA	NA	NA	CR43451	lincRNA
FBgn0039798	-0.612044987683234	0.479587628135871	0.836906142611489	-0.699865674028526	0.423117195453625	0.799952773978075	-0.796466039472781	0.409274468057247	0.646148286917545	-1.35259316349227	2.14571494482554e-15	2.68267567647279e-13	-6.38093746283285	8.3425084852235e-58	8.62674966718433e-55	-6.6257922455247	4.04773500751823e-55	1.4924295148452e-52	6.19031	7.3604949429811e-69	1.19685e-66	5.43976818956206	4.7689978543948e-29	4.42796951725978e-27	0.560494699617191	0.567004464755855	0.815333352812295	0.363455513266389	0.74099464524928	1	CG11313	protein_coding
FBgn0051568	NA	NA	NA	NA	NA	NA	NA	NA	NA	0.265654902531297	0.666178573308208	0.89399120253634	-1.07162817118983	0.140464793467158	0.390308793670643	-0.805920668356626	0.306166259577505	0.532554098438384	6.17458	7.23491479446559e-06	6.26053e-05	6.29445401593743	6.68920885919091e-06	7.08413130475146e-05	4.92822175871735	0.00259735508114634	1	5.13452875534493	0.150523438327535	1	tRNA:CR31568	tRNA
FBgn0032639	-0.922580573675965	0.261077616729577	0.68381894107415	-0.0330668486060833	0.963230218720337	0.991694696533233	1.10356355158843	0.134945240129314	0.326105070771624	-0.718181976370265	0.000439563317869815	0.00650020906425666	0.683259073838054	3.22032446975294e-08	1.08672814332432e-06	0.58451148510248	8.6740982275484e-06	0.000112458270073627	5.94816	3.48642883112676e-68	5.54717e-66	6.15550961844341	1.13315716256617e-34	1.34909670894874e-32	6.65759328806849	6.62636044956523e-83	1.16793643387276e-80	5.42502788846304	1.96700476637023e-11	2.43218413918901e-10	CG18563	protein_coding
FBgn0261567	NA	NA	NA	2.60349740686679	0.374137495688781	1	NA	NA	NA	-4.80469778936776	0.00317208312645045	0.03254164466486	-3.83040554843229	0.0074771946689372	0.051521821619326	-3.87459227940585	0.00967577514110551	0.0433517168962928	5.91244	0.000161668145177966	0.00111162	NA	NA	NA	-0.510499092624461	0.819942563204326	1	0.872521514799857	0.776248273071203	1	CG42681	protein_coding
FBgn0000276	-0.146919177148715	0.474856756015587	0.834878920533675	0.352840945677275	0.0108018860662297	0.0916023678825212	0.104272415437444	0.399418054626271	0.637128736344715	-0.155705988676603	0.339531638954826	0.690473804827074	-0.483782088030516	0.0662335276541033	0.24456873601529	-1.13813721176207	2.45654969494468e-14	1.1806126212607e-12	5.87576	0	0	5.86831762565366	3.83380242377865e-140	6.68381401697481e-137	5.0442126215037	2.38766993316731e-74	3.45089935440672e-72	4.63054326512175	4.84327220295656e-230	3.41353824864378e-227	CecA1	protein_coding
FBgn0037724	-1.16625767944929	0.0551575541931045	0.316548197601384	-1.57942557931559	0.00694700161642288	0.0657284422643555	0.521787895338756	0.551155303200249	0.759441029840642	-0.024323610307439	0.956831902798446	0.989199277354944	-2.0536708810311	3.81364847652116e-17	4.21451824386235e-15	-1.02622806835987	2.59674964532678e-13	1.11520069285241e-11	5.85388	1.94043090547173e-25	8.70077e-24	6.99118082283828	5.21985718913352e-37	6.88042425742662e-35	5.3658492501712	2.38427717850546e-76	3.78680857812522e-74	4.29640376247994	2.56116563096615e-09	2.6545728480955e-08	Fst	protein_coding
FBgn0034511	-0.469627008548738	0.01499232869559	0.134317393206932	0.277433027703979	0.088941272856046	0.388102800469385	0.254171831687213	0.1116351966121	0.285823945766505	-1.07155161330829	1.30727207054587e-18	2.32663669214328e-16	0.335034204937993	0.000374042537884014	0.00450500317882436	0.0106865457978505	0.935180523886608	0.97077529504235	5.76711	2.55505753152318e-284	2.70051e-281	5.17115360151103	1.07119893573838e-253	5.27136996276858e-250	5.83130548125542	0	0	5.52306555439644	0	0	GNBP-like3	protein_coding
FBgn0034328	-1.03151042746991	3.10810804263964e-06	0.000113951388310854	0.724038476300498	0.0566828239201117	0.294361609819315	0.467700686478322	0.0123663374097789	0.0549267547521672	-0.35907688552743	0.0842280030568544	0.338433261685018	1.19407683317025	4.21832444159677e-06	8.9387370002053e-05	1.26801332097405	1.43168861304719e-14	7.07282247171058e-13	5.74422	1.15530272197021e-71	2.03512e-69	6.42352626775766	3.26489515499318e-199	9.63992943463287e-196	6.21640624076768	2.58411505170623e-84	4.72762213193799e-82	6.5438405179327	0	0	IM23	protein_coding
FBgn0044812	3.01159495238576	0.000400362769728214	0.00759733622706618	2.40309867384059	8.7782956239068e-08	3.60330358136642e-06	2.62580934295773	1.73581577226741e-10	4.51312100789526e-09	0.277412930626526	0.806943187480512	0.94617091573569	-2.2610946439056	0.0307966155436268	0.144942328746777	0.680248900633946	0.544951068961959	0.744093532338176	5.71458	6.67382611899288e-08	7.69701e-07	2.99158360812876	0.00135533431093453	0.00876809834895986	1.06820061161688	0.00651469450406107	0.0288294181467222	3.77639271110544	1.06300283664449e-11	1.34267292787704e-10	TotC	protein_coding
FBgn0031470	0.85915594963286	0.408345840413082	0.801880384742538	0.751182799027774	0.501359005477404	0.844272767668523	2.51706319524529	0.00514844024765515	0.0268180477176133	0.759958277941518	0.354401083321121	0.704571589744283	-1.65442313818286	0.0313063863914132	0.146106562149738	0.104033418504741	0.887093142515107	0.949729960014226	5.67199	1.76172783676113e-08	2.18327e-07	5.59313711178413	3.96445926158152e-26	3.23355315352088e-24	3.27457760388769	3.61569942579687e-08	3.71412251606554e-07	3.26413460413236	9.12734559259502e-06	6.17069848792419e-05	CG18557	protein_coding
FBgn0262794	0.188396314256738	0.496034017889045	0.845856157170244	-0.951206092901789	0.00184195577133674	0.0230940254872553	-1.03128477685137	0.0016983386496952	0.010605665003016	0.00900307811203049	0.955193445630656	0.988856938718988	-1.52186852679777	1.15024891451906e-26	2.77535892258208e-24	-1.11892352585279	1.86990946004432e-21	1.75574045388136e-19	5.64538	0	0	5.46670585020843	2.8772573937119e-136	3.86154099121535e-133	5.07675160265336	4.9272787559945e-113	1.52269421304435e-110	5.55461780345972	1.78082341137556e-156	6.97291300187498e-154	CG43175	protein_coding
FBgn0038299	0.433276937929168	0.0243211364570323	0.18858868900589	0.29563432766155	0.100839122190761	0.416582176630677	0.186157843012715	0.279615998052945	0.517061974120185	-0.155462133438008	0.127940319916276	0.427755055159908	0.519804335895632	1.13565917292664e-12	7.61154529928654e-11	0.274951684749121	0.003501435070469	0.0190811802308147	5.42616	0	0	4.84266325410334	2.50031590321004e-269	1.84560818395449e-265	5.65763730331638	0	0	5.51492478402654	0	0	Spn88Eb	protein_coding
FBgn0262983	1.02768911383357	0.397945116448935	0.794470127406973	6.48845864007626	3.34162598797557e-25	9.20975991043123e-23	5.52498612200855	1.15788086044754e-17	6.45422445679725e-16	-0.225346278742633	0.504144567957965	0.815406868253981	0.772215066745754	0.00147124917078137	0.0142089888228164	0.902200666536667	0.000153111648725681	0.0013826071083988	5.2526	6.76056822444805e-15	1.49755e-13	4.00686562496977	6.98843835109057e-12	1.84562281533363e-10	-0.460495061846548	0.016051172393351	0.0639260387437592	0.623228328998545	0.00250399746463347	0.0109175218872482	CG43291	protein_coding
FBgn0262838	-0.0570406580121561	0.900580252945204	0.978289046243772	-0.202399474856892	0.683363257719639	0.92196916643955	1.21404805287668	0.000617494112052164	0.00448455098877884	0.404570610677522	0.014164791577393	0.101316769259008	0.955769996219399	1.05272227181293e-10	5.20145403721356e-09	1.63244372515072	5.80644983103204e-30	9.14334396830326e-28	5.23052	2.50332530711202e-114	7.55953e-112	5.69399934355928	4.35300289542963e-109	3.57018787473487e-106	6.39215130860152	1.60129018460808e-53	1.49312561536391e-51	5.6486171589966	4.01872106832341e-259	3.77652614527245e-256	CG43202	protein_coding
FBgn0025583	0.996996632297158	1.79393190394842e-09	1.23732152553155e-07	1.54822477209545	1.63043590054514e-17	2.56777017234833e-15	1.65358988223276	4.01655380997669e-45	9.33447105438583e-43	-0.784922608729642	3.28613095639098e-08	1.44934662123274e-06	0.688680501998496	0.022742433479197	0.117839015561323	0.17815185752502	0.0533805100501879	0.163648990149806	5.15072	0	0	3.37354688311014	4.84679486576753e-76	1.70364839531729e-73	4.29370798726628	4.82539620547236e-28	1.92125210351769e-26	3.67442413102907	0	0	IM2	protein_coding
novel.146	4.21813241697481	0.00103316883786844	0.0166964284045451	3.31965569174137	0.0174996507565967	0.131430467044921	4.69130677603741	7.97755271076494e-05	0.000769042190483823	1.33377596495687	0.000112120027507948	0.00205214832340499	1.75228771907404	1.96283421863388e-05	0.000352118351712053	1.87172187053323	1.179159304539e-08	2.63299131561536e-07	5.14801	7.88501616476492e-06	6.75983e-05	2.28130106103576	1.97248962854397e-06	2.28929751463795e-05	3.5675512508102	4.99122876104445e-12	7.31625043441941e-11	2.32539608931837	6.96920375723895e-11	8.16607615644558e-10	-	-
FBgn0030904	0.153803060385419	0.845322220444134	0.964674261811764	-0.225452621019944	0.791475734115415	0.952657013529269	-0.390022941981961	0.659919221664074	0.833302452531342	1.47390892765292	0.0632326327384622	0.280934880489708	-1.86657091622203	0.0047215248581575	0.0362618118681942	-1.76591645324489	0.00297453942927079	0.0166974053294789	5.13593	2.19844924858764e-12	4.06631e-11	6.46737145472854	3.89554623652019e-18	1.91699830299159e-16	3.4910386380665	2.07982996482746e-10	2.63913805809055e-09	3.75684285007934	2.17313310117244e-12	2.88713328879611e-11	upd2	protein_coding
FBgn0262881	-0.325237933570513	0.69289884038461	0.918155895019754	-0.879009199777956	0.321853457804591	0.720792145434135	-0.0180403753242608	0.984307429823464	0.994270412259631	0.0197066988298061	0.942076907135762	0.984508113508552	-0.556262888053235	0.00627608108318573	0.0452982960703463	-0.560060679196286	0.00165663289799075	0.0102594508475732	4.98942	5.51972505991658e-41	5.04169e-39	5.34433278969578	1.38938564276832e-27	1.20655883789345e-25	5.32389238010079	3.33799538923292e-24	1.11418123234604e-22	4.44860339531669	2.37023203374924e-06	1.74377822274162e-05	CG43236	protein_coding
FBgn0039759	0.984654330901123	0.00281470980662497	0.037725103486309	-0.036294359926516	0.924549883381935	0.983675180681029	0.951665889557763	0.002635069198361	0.0152452528956113	0.303443874401563	0.470382902619427	0.793128906690447	-0.266493648557479	0.481689918627281	0.755190053277794	0.082916371727977	0.833257784068644	0.922472202253072	4.92201	1.12363979329547e-31	7.13584e-30	4.24736004817528	1.97474127411847e-75	6.47846787329133e-73	4.69566954511976	3.88252681434124e-109	1.10027764799361e-106	4.0536044868225	1.83257730792551e-109	4.96769417933037e-107	CG9733	protein_coding
FBgn0054054	1.289894870039	7.76482301589965e-06	0.000243841271632358	0.390903529885239	0.254636578941962	0.656651789371802	1.54700864971642	3.12376763987506e-09	6.76040601260067e-08	-1.54314601589065	9.36348922376389e-30	3.72765434150264e-27	-0.316719200994951	0.00476882908380966	0.0365089046252314	-0.764476914149853	4.05028645955047e-09	9.74971025621408e-08	4.88422	4.75150353357351e-157	2.604e-154	2.05547301214848	1.54607641470361e-25	1.20130137422471e-23	4.17351245290537	6.65128744535021e-128	2.34465993774748e-125	2.57264304481944	3.52668354720404e-62	3.88376025635845e-60	CG34054	protein_coding
FBgn0261989	0.0224351764338782	0.921117913985744	0.982978616402763	-0.922809471231539	3.47799714416812e-07	1.25419177390399e-05	0.695260196293409	0.0586905628307678	0.181606414299382	-0.535742568333593	2.63413634147832e-05	0.000595653431597668	-2.03130833621578	1.25669167642566e-12	8.30736319617092e-11	-0.0905001274127837	0.449799229320021	0.670586009851927	4.8613	2.3889353938852e-198	1.96384e-195	4.30629221689238	7.38152467452367e-95	4.35893795079972e-92	3.76078190938854	4.43401469979774e-43	3.00867673503178e-41	4.07468996527473	2.48755583994643e-36	1.17666399731157e-34	CG42807	protein_coding
FBgn0033835	-0.622078375220652	0.26798574231982	0.690055763715653	0.11141779178847	0.829124387688166	0.965038142136894	0.654114755093062	0.127573299165869	0.313455149186664	-0.352698783856971	0.44897207139232	0.777760246879	0.353585458649343	0.357876889860532	0.650795595341153	1.57034969672824	0.00272812238736236	0.0155216507827463	4.85042	8.26467322517408e-18	2.29442e-16	5.13231385101132	2.34961765083038e-46	4.03341923014058e-44	5.06163367860259	9.27419666954011e-113	2.79249925968465e-110	5.76380747937137	7.7885980322369e-42	4.59364342520549e-40	IM10	protein_coding
FBgn0039239	-0.329427513937109	0.388951103688432	0.787732537251855	0.0994629409552743	0.77941052749044	0.949816192758583	0.67843793991518	0.0303115861558305	0.11081481618344	0.0466007031476037	0.83368435352546	0.953603382951384	0.648561958198118	0.0306510988774699	0.144492334239378	-0.232841515369324	0.483333651957929	0.698609493629691	4.83854	2.23931480904784e-113	6.49709e-111	5.21782869128155	5.83278614956069e-76	2.00254469595266e-73	5.38971327486224	3.25453133408573e-138	1.23783529925108e-135	3.92611003991108	6.77066027194967e-67	8.59812857598221e-65	CG13641	protein_coding
FBgn0027584	0.194231339240726	0.36843885088778	0.77575534466963	-0.955329607549225	1.53167950353942e-05	0.000372869739079298	1.21223288925529	0.0014592346840412	0.00929700511899044	0.0381951362290677	0.927846996672711	0.980279657459041	2.03659931169399	8.78449495279767e-06	0.000172321319013078	2.13183921768866	1.50513949227007e-13	6.65298061539375e-12	4.74234	1.92550966794904e-36	1.46112e-34	4.5902998766613	1.70760111012701e-75	5.7293898156375e-73	7.74134465740534	2.26087269840034e-84	4.18928116794616e-82	5.66147175535883	7.94225254929716e-83	1.2722044538056e-80	CG4757	protein_coding
FBgn0041182	0.300556182910974	0.104115883097462	0.451786961846355	0.20805016014696	0.184119877857683	0.567320062857952	1.02129969818989	4.25521263916597e-12	1.31719758457461e-10	-0.511795112590944	0.0058156178803586	0.0519048184625752	0.0519746542321753	0.716528221293212	0.886770656678737	0.992623812079175	8.27996780868356e-14	3.79297798072332e-12	4.64858	3.48125899304929e-66	5.36585e-64	3.8423122356164	1.66795801359692e-87	8.20802138491046e-85	4.49782396948449	1.61415811203472e-301	2.12085701756708e-298	4.62023727597759	0	0	Tep2	protein_coding
FBgn0053542	-0.0317229483982526	0.95911078859547	0.990257198586219	-0.670864067753082	0.333220352979009	0.731151965862671	-0.11256376285696	0.873132022900621	0.941892916452457	1.28917838728841	0.213299486683038	0.558782581183975	-1.51671635948622	0.0944459390105466	0.307395202125828	-1.11479131635347	0.225766799520108	0.439073293238836	4.62733	7.67997041766918e-06	6.60701e-05	5.96534004714032	2.03560350899423e-18	1.02565237553863e-16	3.80235072252041	2.02695967980304e-19	5.03361653817754e-18	3.62973117440567	7.1366720899756e-20	1.51503809910084e-18	upd3	protein_coding
FBgn0050091	4.01598578945632	1.24842935368434e-05	0.00037267836733996	-2.64579322854477	0.39719122769228	1	7.16135096214197	8.65874467095782e-22	6.47519787126182e-20	3.69510287490674	6.82676479564713e-52	7.37680698775356e-49	1.39733650466044	5.6136214193582e-06	0.000116263801556579	5.13356719757088	7.82905541217912e-126	1.4793978833239e-122	4.61381	6.79977805175162e-08	7.83006e-07	4.2883209133192	3.06903506786495e-50	5.88417723466107e-48	8.68035576858074	1.19697893033418e-12	1.83262038984321e-11	2.57926210498492	1.11032557319285e-64	1.33770506664329e-62	CG30091	protein_coding
FBgn0014076	3.55435873037536	0.111455249169318	1	3.65271745664626	0.0794855500299401	0.362309503591877	NA	NA	NA	-0.300482045015735	0.763361557153724	0.932204033070867	-0.0463463598938657	0.962862128013621	0.988396442406097	0.22149294158745	0.80947002263848	0.910223116620217	4.59517	0.00715829204872293	1	0.733177314944522	0.563180133501481	0.80634548645935	0.922536330496255	0.434877401278759	1	3.6531279440096	0.023641159745619	1	Vm32E	protein_coding
FBgn0267150	5.34430142087872	0.000457067165475253	0.00848157190970969	7.23565081787099	1.41164895407594e-08	6.78734889632651e-07	6.94430168727932	8.63529028543445e-08	1.51679877967178e-06	1.86555491314305	0.0164065347510338	0.113177408898149	2.84748007951523	2.96778414119657e-06	6.57957289618724e-05	2.1215603983286	0.0022815008627859	0.0134043717616535	4.57351	0.00922201907889406	1	1.1260607144973	0.109551713910162	0.324462008776575	0.220536960213963	0.575311279216376	0.820331207114634	-0.220127811984649	0.645696294819956	0.818837311980653	CR45590	lincRNA
novel.117	5.97689838190532	1.98824218286205e-05	0.000560305936047224	NA	NA	NA	5.31016588439402	0.000384142617659955	0.0029850094559523	1.70354525821244	0.053529144760821	0.254091277672325	0.318627745956434	0.791863472986328	0.919159304706688	1.20509891999078	0.201887832425378	0.409114450884387	4.54392	0.012699257586371	1	0.227384246172438	0.713124498371438	0.892002968290124	4.64882102213765	0.189960860703981	1	0.394087057826255	0.593475339720728	0.783665422829357	-	-
FBgn0035806	-0.353902341397321	0.15503792236314	0.545821794811313	-0.305130784944765	0.0822772341638064	0.369792321515489	0.589341789501415	0.000345296794310384	0.00272948894550113	-0.200653682254377	0.0726649033702973	0.307422551232548	0.481723532689899	2.9598468171177e-07	8.25620469584064e-06	-0.192088068449984	0.115940920974075	0.283513248522339	4.5273	4.22979750187639e-190	3.12942e-187	4.6840277739985	5.1125404301853e-93	2.79542349521576e-90	5.31701059781763	0	0	3.74490438711265	2.04887868968448e-239	1.60449966721069e-236	PGRP-SD	protein_coding
FBgn0067905	-0.656685857108001	0.0855090940136853	0.407721564678495	-0.333187957441183	0.38518172599243	0.773059761031471	0.166633537644737	0.651577019837361	0.827467209891818	-1.08529051517335	3.37118291038749e-09	1.80209381866933e-07	-0.131932694415225	0.243724034738992	0.534038572864596	0.307855063834807	0.0357581275829717	0.12181005112818	4.5136	1.09477186839622e-25	5.03085e-24	4.09271847784331	1.87948230972094e-57	4.26873805206311e-55	4.73066193648363	5.87479796322336e-166	2.57298348371113e-163	4.65659737099512	7.68326540356671e-52	6.33352684963019e-50	IM14	protein_coding
FBgn0039648	1.81133184756965	0.0302843831962008	0.217743076759395	0.263451692007455	0.782358665508095	0.950631683471259	1.52679971379703	0.0385957112801259	0.133020035272093	-0.854390181593793	0.00312485772869865	0.0322022123431562	-0.578402451822962	0.0655678849661501	0.24296907860051	-1.02203935812512	0.00171927777332811	0.0105565889924456	4.38661	6.12866073856416e-18	1.71429e-16	1.72157826285615	0.00293003099383533	0.0173024190247964	3.53582435968843	3.6701283516123e-10	4.54146961180245e-09	1.84209915094616	0.000105261119639445	0.000598880052028265	CG14515	protein_coding
FBgn0052368	0.684715318991675	0.000411969848218741	0.00779800069842617	0.132703915912665	0.665183364475071	0.915665362763846	-0.0902521380617961	0.646310737775049	0.824501272550187	0.52685856461888	0.00024956104421872	0.0040903136261547	-0.237894246296921	0.0902952983354921	0.299200053559835	-0.266014192837425	0.0094382652374284	0.0425651120507772	4.37483	2.82131009962983e-243	2.78313e-240	4.21845631162416	7.32055620002561e-128	8.31333624469062e-125	4.01047466385235	4.25042411316526e-16	8.4152574941887e-15	4.19726573346931	2.4286268813669e-255	2.13962028248424e-252	CG32368	protein_coding
FBgn0040736	0.331299550934971	0.0609656137025361	0.336089633203215	0.861560440190297	0.00432296747438789	0.0456053861925514	0.526351087148655	0.0539769183534734	0.170764082377942	-0.523266923441207	2.26535037567708e-05	0.000524811952270182	0.450974134710554	9.99513092604221e-06	0.000193707510597474	0.0821062172339252	0.442612454173306	0.664545039641366	4.33594	6.62682145235247e-177	4.26335e-174	3.48848866550917	3.28328303108219e-117	3.23140715919109e-114	3.92936763432238	2.87737645452008e-61	3.08049791830953e-59	3.89244355489176	1.07425234586855e-181	5.40809323834395e-179	IM3	protein_coding
FBgn0040653	-1.41148315609685	1.04158899369148e-10	8.74066763872771e-09	0.0912640031577908	0.832903073060167	0.966106547541345	-0.593788353588358	0.00150525375636436	0.00954591236089	-1.79987707209992	2.88641457446681e-29	1.03965904006033e-26	0.416049754794052	0.000985544357866376	0.0101333278897951	-0.677019766564644	1.51994436126994e-06	2.31622972876187e-05	4.31061	4.97010816664028e-49	5.65713e-47	3.92902447504126	3.26731876234347e-113	2.83737805226333e-110	4.63725679327614	1.97650879184363e-35	1.04257232001883e-33	4.22784345264106	2.84524529551221e-293	4.010657768554e-290	IM4	protein_coding
FBgn0043577	NA	NA	NA	NA	NA	NA	2.0847434158908	0.569536360379394	1	-0.46963622073599	0.668171219892247	0.895155350206333	0.463736429824795	0.663851999412488	0.863383378448098	-1.22140826282472	0.367340061941723	0.596592148299637	4.28142	0.018192855940723	1	2.69934837561373	0.135390221996762	1	3.58970448130012	0.0356008121569342	1	0.983246196579334	0.650918372255027	1	PGRP-SB2	protein_coding
FBgn0083036	NA	NA	NA	NA	NA	NA	NA	NA	NA	-4.03802652982204	0.0324449583543947	0.182735416971438	-3.95400875141715	0.0411768776177479	1	-3.99411888889597	0.0364392867682878	0.123620443912973	4.19031	0.0244234258430393	1	NA	NA	NA	NA	NA	NA	NA	NA	NA	snoRNA:Psi18S-525c	snoRNA
FBgn0053337	0.908035096132284	0.112953397670714	0.469949644835307	-0.0954447784248774	0.890564914637648	0.978716939748436	3.47238772579806	0.000218714564094043	0.00187189926640488	0.305140462885193	0.789586439313103	0.941726872747447	-1.83316350561454	NA	1	-2.79095212048426	NA	1	4.16538	NA	1	3.57167343596297	1.32693470775746e-14	4.73177224411192e-13	2.44827561940968	4.77654313402342e-05	0.000323957662674991	-2.08968915567088	0.0318817377549156	0.0987486212685762	CG33337	protein_coding
FBgn0050009	-1.13483710565596	0.144039367797882	0.527957935109684	-0.198486851478568	0.759252297161432	0.944990792614123	-1.79725023279985	0.0272323396937804	0.101673683493388	-3.15878795409808	2.49328003962081e-11	1.83991904582359e-09	-0.293856801657752	0.819810054969261	0.932044862360354	-3.24310158241033	2.82434882852514e-06	4.03169794530826e-05	4.16374	6.45092756214513e-10	9.42294e-09	2.15587262214176	0.00154892328475807	0.00986060994087251	4.08496520182242	0.00146553545250983	0.00765776713489682	2.72304480123204	0.000343783275266155	0.00177833726537678	CR30009	lincRNA
novel.289	0.754748865982336	0.737662520811653	1	1.17042291310967	0.592495265980021	0.887221853565396	1.7893536088674	0.316508250329249	1	-1.22260285624898	0.140906743405071	0.449902324658487	2.75868179181167	1.21892295612566e-10	5.94153119051553e-09	5.15541787776978	9.38440371671656e-68	5.06365437610317e-65	4.15326	0.00174940248798057	0.00984629	2.1896564923625	0.0877032157439538	0.279163987500645	5.77370574872356	2.95263684800731e-13	4.7102053382174e-12	7.58534298713727	9.94057982431414e-36	4.54022926002672e-34	-	-
FBgn0053459	-0.702747488275047	0.657409962133151	0.90512965800941	-0.202636682406231	0.894347454227656	0.979463683390465	0.207420304473761	0.871695409659394	0.941497044312721	-0.299792053460618	0.393723932816307	0.737352722486507	-0.928233592292101	0.0273739718354482	0.133656995029269	0.788598500654493	0.00967329516562405	0.0433517168962928	4.13217	9.93690188989913e-10	1.42477e-08	4.50362595831155	1.73432295392227e-07	2.3554562804742e-06	3.47569049132505	8.16218053963697e-05	0.00053695036567762	4.71461362276372	1.43074675218254e-13	2.07274472957504e-12	CG33459	protein_coding
FBgn0034317	0.332889259275382	0.413675588011793	0.804398784361242	-2.99009885283355	7.33889534259189e-08	3.05305958807448e-06	1.19621140673286	0.124718355822746	0.308649325533814	3.58906001175475	1.32753775749063e-148	6.69433039843942e-145	-3.05977203289476	2.15641369355994e-10	1.01358444940478e-08	2.69295467851392	1.97310724380877e-107	2.71158747315065e-104	4.09825	1.97497519175797e-111	5.51391e-109	7.35108526989367	2.33906230470951e-41	3.5970392504611e-39	4.03624683316117	7.18438697800036e-13	1.11411958147038e-11	5.59292146365605	1.96948893549261e-13	2.80706936650191e-12	CG14499	protein_coding
FBgn0050287	-0.928499204001046	0.314973429370579	0.732805601394469	1.44892656200948	0.0196850745795514	0.143922046926005	0.044141838157061	0.956195032352805	0.981208898854214	-0.928099340208283	0.000642286976507602	0.00898096658715088	-1.38248371358247	4.74091457997197e-07	1.25703700319147e-05	-1.93539950721875	4.19375786078111e-07	7.0676742008281e-06	4.06144	2.0204384734947e-22	7.56872e-21	4.06669840371324	2.31302418199026e-11	5.67228837188077e-10	1.24145600997017	0.00323644794663537	0.0156704797898563	2.07085026664288	0.00172748676920247	0.00779969682853234	CG30287	protein_coding
FBgn0031032	-0.839313873695433	0.369869182419967	0.77670985686829	-1.98040723596741	0.0798525669047049	0.363338595992693	-0.648080542791941	0.46713993673457	0.69460438033188	-3.36873033570469	0.000558554791888939	0.0080093051106122	-3.09255595151313	0.00341181952072474	0.0285178471140485	-5.08179292095035	1.45626941704246e-05	0.000176822688975348	4.03799	6.64062898284428e-05	0.000492045	1.51732541049885	0.0658218830572612	0.227039359713633	2.9201887231451	0.00587781961964729	0.0263826481250814	-0.387991864259413	0.734162365690571	1	CG14204	protein_coding
FBgn0039839	3.02250590756995	0.199045751460553	1	2.74323028364617	0.331829976563948	1	3.64321923429278	0.110164697383914	1	-0.0204124931290937	0.985683142525252	0.996741943700749	-0.888446530364611	0.532908257287123	1	0.703571548517572	0.50216535863346	0.712537434318926	4.00929	0.0400833750112635	1	1.00000178937338	0.43984912308606	1	0.43856511817387	0.808541104237109	1	1.09113554944139	0.368311263943942	1	ppk24	protein_coding
FBgn0034331	2.81414479801769	2.31772232004471e-42	2.91743297035628e-39	1.69300059439207	3.81936002139068e-08	1.66050711465194e-06	3.00952354869628	2.05601451666791e-91	1.94113470554909e-88	0.471089042431699	0.00677032734421562	0.0581609949252095	0.578977015794721	0.115855250240762	0.3491333175969	1.73017320155389	3.01203352587459e-31	5.29452451286584e-29	3.98796	1.31682333307647e-44	1.37219e-42	1.64778919251502	9.34087085161697e-15	3.37162044944795e-13	2.87458653600311	2.82205948279192e-13	4.52688409598131e-12	2.70531598481628	2.01951086298607e-129	6.46977843742084e-127	CG15067	protein_coding
FBgn0051578	NA	NA	NA	NA	NA	NA	NA	NA	NA	-0.979686399418471	0.466105782137831	0.789956396032402	-1.88748976547755	0.269282793957328	1	-0.945008302679086	0.494700058851874	0.706671064783126	3.98546	0.0406658068078778	1	2.84175984045343	0.231982487896139	1	1.92328989452026	0.580398426859289	1	1.85370562950986	0.399474508196211	1	tRNA:CR31578	tRNA
FBgn0030925	-0.0369031674915087	0.88481349795589	0.975412924144192	0.218375762316302	0.356739579995373	0.750486998707997	0.497034933306283	0.0281714126937562	0.104380024565092	-0.56686521179295	3.35435498148326e-09	1.7994568141801e-07	0.0328473750266536	0.753354076893638	0.90304525280411	-0.21394763486303	0.153289978871817	0.341480196080939	3.98499	8.12438235189885e-123	2.93211e-120	3.46394785661582	1.12089544296004e-91	5.90992122300681e-89	3.80058325877632	1.1373265188599e-173	5.3025097345426e-171	3.27391836237316	4.01441343383725e-86	6.90087460528901e-84	Hayan	protein_coding
FBgn0265594	4.14751074514564	0.006644349265273	0.0737028349597148	4.46259449544934	0.00233628826637622	0.028148534819087	4.49166192989754	0.00187771632580519	0.0115070112850358	0.911480176511745	0.221102685130059	0.565771552883547	0.403328402322081	0.646692571352093	0.854594264968579	0.893333207709741	0.247723992062163	0.46496692177846	3.97257	0.0140728578194957	0.0599758	0.772701942946546	0.266036942583745	0.553403323004626	-0.0617857386892692	0.936566009584423	0.980856433095515	0.394200162202295	0.559142942197965	0.761577473304341	CR44421	lincRNA
FBgn0033388	0.150039010075424	0.56371064621263	0.873406894804785	-0.156418656803684	0.557011855795096	0.87313843005703	-0.0390023310634166	0.873370002402168	0.942004737735556	-0.259734149112067	0.234504758402711	0.58310124673179	-0.234964964499567	0.073163844044953	0.261206651106975	-0.545824023841425	4.19381927721703e-06	5.73737248992668e-05	3.91415	1.20126038325028e-130	4.67764e-128	3.5072288277632	2.93798960618516e-41	4.47149902640325e-39	3.84203854241609	8.45903733450807e-100	2.07217739992619e-97	3.40537654004955	1.91693263846933e-99	4.3582391083651e-97	CG8046	protein_coding
FBgn0033598	2.02194812471762	0.574033590325355	1	NA	NA	NA	7.97877384481026	1.84237443211451e-10	4.76831021165964e-09	4.43825580874664	NA	1	0.498379789243526	0.676959184584908	1	3.13004006355903	4.65684432278742e-05	0.000490917124320624	3.86964	0.0509199306665344	1	6.30944062181442	NA	1	4.19433910254658	0.0261493177564675	1	-0.945463801233331	0.036549589366932	0.110369111335963	Cpr47Eb	protein_coding
FBgn0030310	0.473726477481396	0.0154151546912583	0.136968183300857	0.424439483000967	0.0235607709128282	0.162482992970774	0.745187845236777	2.43748149484478e-06	3.27294181876669e-05	0.188517089132701	0.259504340140389	0.612310425706331	0.532746390158991	9.2074543858898e-05	0.00137702806967486	1.08600159385871	6.53701536068163e-11	2.06304929451825e-09	3.86164	8.31419602742594e-105	2.08517e-102	3.5829954988721	1.22241119789582e-131	1.50387137621134e-128	3.97225129569497	6.68907586806378e-289	6.44514756807505e-286	4.20320675658423	1.38290162671254e-283	1.77212557546726e-280	PGRP-SA	protein_coding
FBgn0052260	-0.227122335023483	0.481248026897102	0.837664375003541	-0.547261439930303	0.100358727955227	0.41526450596809	-0.110919917159029	0.715785612785302	0.86432114042644	0.190132095689159	0.662881870739798	0.892105364633979	0.54675347113804	0.10452940010287	0.326953466213745	-0.368047803146475	0.435324242903414	0.658606543231676	3.81845	2.89150666969417e-52	3.6259e-50	4.23954532850979	4.06123079304074e-50	7.49449377470755e-48	4.92254875988826	7.10653268848917e-133	2.63360812683933e-130	3.55806562597015	5.95221885522612e-39	3.16613120691575e-37	CG32260	protein_coding
FBgn0266771	4.93289593187941	0.00198606648091253	0.0284086498050983	4.6529840124211	0.00641579843378661	0.0619839476127692	5.06275594935002	0.00105302700862427	0.00701987025254994	1.16209385338035	0.250251883419173	0.602924957446139	1.80489804385241	0.0638590018070653	0.239194506898029	0.887863178914641	0.418359276303905	0.645066097990571	3.77151	0.0640994846999091	1	-0.00289303406268557	0.997224985330656	0.999217543957406	0.930159355124978	0.280420362718113	0.569956025747473	-0.417901453472249	0.635394081961264	1	CR45236	lincRNA
FBgn0261700	3.0156531319349	0.0959757251285625	0.432879464934887	0.18815619693424	0.956207828314023	1	2.69144285840239	0.184702403436989	1	-0.722040565363416	0.475439963929975	0.795922690149973	0.285755236684117	0.759876376024528	0.905633514094599	-0.398753274289878	0.725584545887421	0.861571092622743	3.7526	0.0218414524436978	0.0863677	0.018605097478487	0.986754955330746	0.997772114462368	3.86428593055665	0.0157193116531106	1	0.675671366081377	0.62474180481993	1	CR42736	lincRNA
FBgn0051576	-1.43293335864847	0.469990125264504	1	0.476603660534959	0.75578693991456	0.943771858459857	-0.0651663611447417	0.965075093639612	0.985384352660009	-0.205985049325315	0.594015082516179	0.859626750290334	-4.52278341732016	3.15414692966002e-06	6.93960259888876e-05	-5.15343678300895	5.28264647645811e-06	7.13652965009985e-05	3.74121	1.28093312619428e-06	1.22687e-05	4.98587613850936	1.27753083620133e-05	0.00012726172560621	-1.25345510093565	0.443608037088139	1	-1.38537886567075	0.452026197462569	1	tRNA:CR31576	tRNA
FBgn0039671	4.16371355548663	0.0217474486523522	0.173991107994587	NA	NA	NA	3.38017751841422	0.121947244297551	1	1.16471376050085	0.265958100528535	0.620036083340372	0.404432752503132	0.756718845510103	1	-2.58277316807648	0.189657008383951	1	3.73468	0.0742179007337979	1	0.740112271606044	0.419897149445865	0.708774507347974	3.00255047294124	0.10631901370549	1	-2.225494517238	0.281927325375953	1	CG11470	protein_coding
FBgn0262722	-0.885132488879069	0.661698091095174	1	-0.756268987348201	0.708562191352806	0.930853550447686	-1.70023413862392	0.459132763565514	1	-0.79558921715968	0.156559279886556	0.47606608766308	-1.16172205535939	0.0927033889777047	0.304323574201867	-0.511873382163508	0.419817560274236	0.645810731521891	3.72017	5.97560644720257e-05	0.000445671	3.80332028975193	0.00288996877290559	0.0170931927060918	3.34753810249357	0.0184373818455248	0.0721569130282616	4.89522918322936	0.000784845970084628	0.00379265985406682	CR43166	lincRNA
FBgn0040972	0.752333347576342	3.87747999963988e-06	0.000135814964765263	0.112682419922855	0.536752628429795	0.864260971797598	0.816628935820156	4.77659255395924e-10	1.17325540032696e-08	-0.0490725750894343	0.887916647437805	0.968695480035264	0.186930757303234	0.537725998239896	0.792265979508868	0.0616269436629642	0.845869150006553	0.928950522386419	3.70262	8.35089173956565e-31	4.98259e-29	2.90876019929586	7.03444367041014e-59	1.67499180493976e-56	3.78311747414233	1.03060292720124e-185	5.95812164273582e-183	2.94883308227748	1.70280047686259e-165	7.50083610057969e-163	CG16978	protein_coding
FBgn0264549	0.747266600914204	0.271017980694921	0.694558296300776	0.0693639554688271	0.927688808952404	0.984226374229359	0.269332825957607	0.714441257780337	0.863595234058556	0.884744816948552	0.003159159732098	0.0324451924149209	0.65911936292139	0.0061191804476996	0.0445790544785176	0.434496684797722	0.0821206178343441	0.222304876528554	3.6615	1.04405153254118e-17	2.87153e-16	3.81236844042609	1.45313019359149e-19	7.88697097352617e-18	4.23381638032326	1.24217808308566e-23	4.01637580197697e-22	3.8258630672492	6.25241468004711e-20	1.33536420196885e-18	CR43928	lincRNA
FBgn0031973	-0.308097188645455	0.0859387744535732	0.409238710000385	0.0529810822855429	0.751090316269362	0.942386589199061	-0.0444419959905612	0.7690181790032	0.892916844050907	-0.294193834967616	0.391943070261612	0.736103633385185	0.567377311285012	0.0572015524241251	0.223269580599638	0.230158121462549	0.455503026881453	0.675280892161119	3.50272	1.49074486407512e-25	6.74573e-24	3.52583749497828	2.81778367053193e-82	1.18854115223037e-79	4.02396844380439	1.91147768351999e-301	2.30221557999287e-298	3.77898425876212	3.75643024201702e-273	4.41255339095599e-270	Spn28Dc	protein_coding
FBgn0083011	2.60706119113622	0.397248550199568	1	2.68176799749913	0.407054419724971	1	2.0684995781928	0.527903385517923	1	-3.34692007356076	0.279547018597017	1	-0.662057372545045	0.74001704653516	1	-0.155740143051061	0.934576397703781	0.97077529504235	3.49446	0.183205099312983	1	-2.44179412435815	0.485603486020903	1	0.129088938719332	0.952106942388681	1	1.24350177682269	0.52714535131489	1	snoRNA:Psi28S-1135b	snoRNA
FBgn0265720	2.02194812471762	0.574033590325355	1	2.55902254445757	0.388119502812517	1	2.0847434158908	0.569536360379394	1	-2.38835808619458	0.357435194851596	1	-1.40807714805024	0.541371891047912	1	-0.527576454486713	0.786821271289749	0.896384300377164	3.49287	0.184949945390025	1	-0.894269240666284	0.769825178916856	1	-0.46905309936301	0.8447264863865	1	0.893328801113269	0.68486208555434	1	CR44527	lincRNA
FBgn0261633	3.7149958545588	0.120649088433092	1	2.19471626066193	0.548220461167619	1	NA	NA	NA	-3.31652313932193	0.123729979989969	1	-1.31409174970196	0.469722912209086	1	-3.2714878914753	0.137669415559854	1	3.4661	0.108150836556268	1	-3.56278359139295	0.196576598614402	1	0.0348402556936785	0.988930022257095	1	NA	NA	NA	CG42716	protein_coding
FBgn0054040	4.50137762655953	2.70480508664705e-07	1.27928520725375e-05	2.83567382458607	0.0298055507059945	0.190562912011731	7.02839514457148	1.9073437042672e-20	1.28054817762934e-18	4.28870277543317	2.41419503229697e-25	7.02345047088242e-23	1.84223761064008	7.21356928378512e-05	0.0010992720265406	5.72738071996364	3.75914546609022e-66	1.77584381284018e-63	3.41201	0.00046493644743591	0.00293501	3.19528865763679	1.45052835242133e-15	5.64885137938786e-14	2.42189877731465	0.0529741952532248	0.173721600761535	2.09698608506067	9.05490704283442e-08	7.88915667446551e-07	CG34040	protein_coding
FBgn0266912	-1.90341843055332	0.264864910184281	0.686860638800447	-0.199189220379959	0.872918429455279	0.974674348672427	-0.793536031117504	0.568354933594849	0.771819304231534	0.116214306913387	0.79656804230717	0.942957553381777	1.00741551658301	0.00575742083837237	0.0425039171224461	0.360760638127485	0.356022242526936	0.585380491655393	3.40158	7.13333776457556e-07	7.1031e-06	5.39968591848293	3.3816302844058e-06	3.7706199311694e-05	4.64484623061138	3.60235971281441e-11	4.92106851883806e-10	4.56473252878837	8.36386113027324e-08	7.3273453382431e-07	CR45372	lincRNA
FBgn0266534	3.60260974848397	0.0282531713659351	0.20777222662242	3.65430461333107	0.044174961847472	0.248977460970839	4.00688613088254	0.00895604225752735	0.0422517096634004	-0.195027578655301	0.852495042969962	0.957122628962726	-1.29681775212993	0.349680154939644	1	0.474110115758045	0.651546467382809	0.815147558340306	3.39091	0.0465284899194645	1	-0.400172285690626	0.69760868595917	0.88576563436959	-1.54314464146551	0.298042350438095	1	-0.13538483616571	0.887695091544323	0.953832936187151	CG45095	protein_coding
FBgn0265797	NA	NA	NA	2.78123836098775	0.377059802525654	1	NA	NA	NA	-3.2376116419613	0.203939480607469	1	-1.14708053317433	0.577500983544795	1	-2.24058595370867	0.307730553288783	1	3.38922	0.156659808638288	1	NA	NA	NA	-0.475404502156155	0.845664366369021	1	NA	NA	NA	CR44586	lincRNA
FBgn0030051	-0.0192664875977246	0.91248867800105	0.980179819568763	0.0186426327623802	0.905936813617128	0.983675180681029	0.0537276717212327	0.700893151138246	0.855501934477565	-0.220405739346278	0.0249269385139712	0.152238484392151	0.657884190730135	7.19189610240086e-18	8.46480324182579e-16	0.592765283808611	8.11677094670678e-09	1.85629691983913e-07	3.38783	3.29632254380216e-193	2.56714e-190	3.18981396196176	2.14097020805857e-94	1.21565935313726e-91	4.0273496632638	8.44388877227219e-302	1.2203952442565e-298	3.92514356588159	2.91512569644777e-269	2.93511512979485e-266	spirit	protein_coding
FBgn0040734	-0.047463446198394	0.865437456930498	0.970228013887398	0.3662487240955	0.205739633405785	0.598001036155347	0.332015435121435	0.270695858935744	0.506896199960747	-0.244272412883153	0.0859031003231134	0.342977593477978	0.921928227687253	6.06590260153908e-13	4.16189914514129e-11	1.58810757472357	1.0238353352866e-25	1.32284775756645e-23	3.37645	2.12818328298256e-18	6.13854e-17	3.18669720248164	1.14021792693114e-95	7.01376552303519e-93	3.93311874678621	3.84282683272998e-160	1.63354047686607e-157	4.63331671780318	1.04025900716291e-48	7.67722040050699e-47	CG15065	protein_coding
FBgn0040735	0.408153495260194	0.357682557672868	0.767551503572761	0.525048412016349	0.240999608354349	0.642748912275968	0.613091874724332	0.150645477474562	0.351343304420369	-0.105464418479099	0.387400916621377	0.732598130218117	0.14700484833854	0.190368133456718	0.465848456398395	0.555205336530966	2.68623176952744e-09	6.61364261562643e-08	3.37132	6.21800053590877e-18	1.736e-16	2.86283050523537	3.1665103877794e-43	5.0812166146508e-41	2.9989462611762	1.19109606963165e-27	4.62766438021137e-26	3.31539053084302	5.64298413159453e-140	1.94008547119406e-137	CG16836	protein_coding
FBgn0004782	-0.0568841501697931	0.925809208053989	0.984046551522503	-4.11055529609943	0.000812035222630349	0.0116911862183552	-1.9195781359398	0.0182533028531272	0.0745832818229212	0.62437604961522	0.0708855683377808	0.302925671698855	0.562374199821405	0.0305297278892622	0.144113902045957	0.216802692866488	0.528327585202014	0.732210112038718	3.36458	3.4309389730147e-19	1.04246e-17	4.05370074620842	1.83729138586232e-20	1.08931456744922e-18	8.04004471067216	1.54093925351891e-14	2.71599939403765e-13	5.49859436662312	4.20486354828585e-11	5.04011535515623e-10	Ccp84Ab	protein_coding
FBgn0063385	3.07986979715259	0.260985546896849	1	1.84620220385335	0.649106684795681	1	2.05285166655435	0.579144732169169	1	-3.20285216880082	0.158054361863261	1	-1.40016674215632	0.490935231574059	1	-2.19005928879123	0.291672103978982	1	3.35567	0.134249233385714	1	-2.93537446083244	0.348180760996889	1	0.0299378733047923	0.991866909393627	1	-0.897600089206971	0.770420588434781	1	snoRNA:Me28S-A3407a	snoRNA
FBgn0034512	-0.356221628821235	0.0518184523541166	0.305034186597401	0.0674884528895465	0.819082987171098	0.961254321242237	0.213408392215032	0.155140701226286	0.358232258135781	-0.843493731711931	1.95516972123186e-08	9.00700397129511e-07	1.39313883778055	8.50843640433744e-57	8.21177558837288e-54	1.39596595815003	1.64836297348407e-49	5.41702240655624e-47	3.35258	6.87978478564999e-91	1.54243e-88	2.87194360131756	2.61051979497333e-62	6.76124626898093e-60	4.68250630663369	0	0	4.53537989323532	0	0	CG18067	protein_coding
FBgn0030929	0.487446452752494	0.00114917724695269	0.0183298018112148	0.577692849236269	0.000122412874196897	0.00232674913836812	0.319163576791799	0.535449887966327	0.748738599641358	-0.355291084669089	0.0223386738777291	0.141161010201456	-0.325841445819718	0.156907087019952	0.417232607947851	-0.792272318748668	3.8489808113573e-06	5.30401485189502e-05	3.35184	4.70399058874209e-106	1.20009e-103	2.50999342016496	1.39176439448107e-80	5.40700467255897e-78	2.44765557515459	2.30349917745198e-26	8.51469913343055e-25	2.2364880513069	7.06198964121575e-05	0.000412881816601316	CG15043	protein_coding
FBgn0028537	-1.70986107985299	0.041046247865874	0.265639920314493	-1.74699536919039	0.0484706252312497	0.264718906517731	-1.28546535800937	0.103999679009263	0.272793740426104	-2.03929212830036	1.45791743994251e-06	4.54750000648459e-05	-1.03645567774485	0.00288011758390282	0.0249076835496781	-6.46625167960353	2.92417861219836e-15	1.55650732678178e-13	3.34488	2.25839059741899e-05	0.000180942	3.01577569561142	4.51959809868864e-06	4.92056244328469e-05	4.08188529814548	4.85409684135358e-12	7.12246311148053e-11	-1.88275600886664	0.140004864366733	1	CG31775	protein_coding
FBgn0025558	1.99715546648228	0.545008255911955	1	NA	NA	NA	2.0847434158908	0.569536360379394	1	0.296103603990605	0.854961288993017	0.957992325004545	0.0263379164777727	0.986845206948554	1	0.111809043748169	0.942509575345631	0.974216564136746	3.33749	0.167767066108502	1	1.62547024700477	0.377353950265416	1	2.19873988993119	0.308640776568843	1	1.36071138952018	0.481637696613833	1	CG4101	protein_coding
FBgn0061209	NA	NA	NA	3.41942443044062	0.209611680309342	1	NA	NA	NA	-0.699267578599503	0.698156205685813	1	-2.13813641356109	0.344977841400277	1	-2.17925843089525	0.333700060737477	1	3.33749	0.167767066108502	1	1.53552803911379	0.529203549950462	1	-2.22053671543154	0.35945649426255	1	NA	NA	NA	His2B:CG17949	protein_coding
FBgn0031000	1.40541440496467	0.055103498607586	0.316358170455183	-0.11037208004986	0.911728380683355	0.983675180681029	1.14041749092118	0.151124904501281	0.352053295372284	-0.988355441299642	0.0315210856779543	0.179943767598525	-0.514338919483884	0.302996660942517	0.60023024910575	-1.88345936752903	0.00076980645934477	0.00535534479793599	3.31927	2.55473170768266e-08	3.10619e-07	0.926273354952879	0.0662093919258052	0.227949919076647	2.90239611652588	5.12243409172072e-05	0.000345490885792878	0.282011007010121	0.700832477997654	0.851485486110579	Muc18B	protein_coding
FBgn0033593	-0.25692683069283	0.25760670225157	0.681253856799737	0.262104622997102	0.492083863962742	0.840786267729542	-0.170818388197294	0.33153018672491	0.57237285195531	0.0547714297069048	0.784679976484614	0.939671796771965	0.307748655491602	0.0091405349052993	0.0601922458340229	-0.414717378222772	0.284927753705156	0.509869373337528	3.30386	2.7622325009344e-118	8.88538e-116	3.62186737401021	5.22314728181807e-40	7.63458646747329e-38	3.35225971288204	4.94708168240456e-17	1.05457480170786e-15	3.05949045936136	3.63369893757665e-13	5.07637465055307e-12	Listericin	protein_coding
FBgn0265912	2.55724608133261	0.224458001110192	1	3.19037279223905	0.110676215987804	0.438023458291881	NA	NA	NA	-0.961872634939109	0.457562786402991	0.783475928998806	-1.61687978703493	0.272644276250368	1	-4.05737026933576	0.0267727219163014	0.097359450856081	3.29059	0.0557812961442333	1	-0.245333862476004	0.884043479899093	1	-1.50148118934213	0.380967223786036	1	NA	NA	NA	CR44701	lincRNA
FBgn0265644	1.53684992855403	0.292533466430663	0.712957291297787	-1.29279312460902	0.587443870302549	1	1.43817668286148	0.360298480068766	0.60139987181423	0.135387383342651	0.888456024038973	0.968759026355888	0.364323970086678	0.573812325570673	0.811705248461806	0.378188030378146	0.548023028688015	0.746146458135344	3.29012	0.00348525841993777	0.0180918	1.89780016229525	0.09621565872818	0.297161458118017	4.95126180074936	0.000414161854448033	0.00241560987987789	2.23824606947859	0.0131702868825656	0.0467997536490103	CR44451	lincRNA
FBgn0003411	2.91045417537417	0.000773562578144237	0.0130409182398088	3.59737257793537	1.59305016547425e-05	0.000385983300689632	2.70763786967984	0.00207391240209744	0.0124914357041802	0.480090918712326	0.299701204187392	0.65414511858994	2.30606460459916	1.63967190878098e-09	6.8605578680411e-08	3.63308476619308	4.80880310895131e-19	3.7471482782483e-17	3.28525	5.44086320339732e-05	0.000409921	0.861179522328828	0.0870830856549665	0.277969209410653	1.99213075814808	6.40387470832616e-07	5.69921189405406e-06	4.21109094224047	6.84572314982856e-12	8.74951960227309e-11	sisA	protein_coding
FBgn0033789	1.62568824613901	4.92264901031521e-12	5.09291871923365e-10	0.818112759123385	0.00298224131625668	0.0340191518663012	2.22513485259644	3.01762669611612e-06	3.95353589518909e-05	0.550594847408278	0.0181872636661626	0.121950381354789	-0.730530225309416	4.2946200395737e-05	0.000703316903992178	-0.18953824864085	0.324143675673501	0.551376161264355	3.25927	3.24396080815858e-50	3.87104e-48	2.18459925521377	1.35992599309404e-21	8.50702857459635e-20	1.71002124130499	1.68285440649401e-17	3.6851961722815e-16	0.841451022339721	0.063357394502594	0.171912576113294	CG13324	protein_coding
FBgn0259846	2.66423686881955	0.379221175315395	1	3.61575290839657	0.113588615748693	0.443380550193559	NA	NA	NA	0.0690220561241068	0.961628013388299	0.990648356721341	0.231016296288481	0.878986927985743	1	-2.10195716163428	0.312855376735181	1	3.25586	0.154608674675682	1	0.681916315841014	0.704017218033086	1	-0.122608980701057	0.935679761368919	1	-0.0113298957195112	0.997377094337589	1	Su(Ste):CR42415	lincRNA
FBgn0054003	0.31237341768274	0.195075717907796	0.608943204886212	0.176399496406206	0.475593225365927	0.832234222255976	0.437307512638753	0.0324054258827671	0.116520153006774	-0.364712618933673	0.00028759842042073	0.00459084724958786	0.22748832329931	0.0405393483195736	0.176401606739545	0.40758261289505	0.0276642434622754	0.0998091571406247	3.25557	3.44257887958911e-111	9.4333e-109	2.57929065171996	1.44678538797163e-45	2.39987558231744e-43	3.30214521049946	2.09817482279336e-87	3.99012114655691e-85	3.22370617332234	2.24383937484499e-60	2.34290072798629e-58	NimB3	protein_coding
FBgn0033830	0.718179200974631	0.738385391273391	1	2.90395786288304	0.0539847296680297	0.283820467895837	-0.688637651572593	0.800801217366839	1	5.20702774769483	4.33102788540938e-05	0.000913804600425008	1.12594222344096	0.141760694278098	0.39247840333984	-1.67225289264776	0.16103233114962	0.353312880985313	3.21616	0.0245297045126266	0.0946456	7.71273098303519	1.4502211317561e-06	1.7265818200093e-05	1.45924899576452	0.0694516465980611	0.215219693027825	2.25190081680532	0.305036108527538	1	CG10814	protein_coding
FBgn0052107	0.0571678424226309	0.797218542444568	0.950740544975385	-0.271657252142123	0.188279059125045	0.573573488880497	0.466422943596898	0.00918652432705271	0.0431638060604847	0.363477540631545	0.037473035242859	0.202100562265231	-0.783455002088187	1.72252290718064e-16	1.80702638603291e-14	0.397708154701773	0.00348222168189523	0.0190053291100045	3.21415	6.90954372067163e-152	3.52554e-149	3.52212879949853	8.55289712946006e-49	1.55884469533604e-46	2.71278677955066	1.84195632775307e-73	2.58464027233156e-71	3.14315068142754	3.51957837111972e-88	6.70432117828426e-86	CG32107	protein_coding
FBgn0032835	0.106214153864267	0.61270017560173	0.88875933131478	0.580132389730157	0.0471006655952778	0.259532907103719	0.581831428470026	0.0322543295407902	0.116118661116105	-0.385048303360821	0.0564427003332569	0.261943287101843	0.733941540801082	0.00841561771047977	0.0562219185946542	0.807625353657112	6.98848541019086e-11	2.18726571316471e-09	3.20784	3.79794051510328e-27	1.89219e-25	2.72538382623891	1.36389490244536e-32	1.46972120035042e-30	3.37048377906802	4.88276061805032e-36	2.65052546936274e-34	3.43585840984174	0	0	CG16772	protein_coding
FBgn0043575	0.081498404337306	0.606964695422779	0.88586967249339	-1.04622212393948	2.67470111341573e-14	2.7338633764542e-12	0.277121242793909	0.00625689590453328	0.0315265742274449	-0.138978627718695	0.393260594754383	0.737278879074117	-0.806408490946898	0.00144526432555186	0.0139953790240899	-0.663388496740455	2.8121784190048e-06	4.01811920227746e-05	3.18657	8.38567019090101e-133	3.35359e-130	2.9692211452456	7.17455556571203e-56	1.5576171149501e-53	3.43157087024903	2.10909570396518e-37	1.18609961904314e-35	2.244655007875	6.87376563122644e-88	1.29190133783691e-85	PGRP-SC2	protein_coding
FBgn0034187	1.3636862702062	0.00021556968708373	0.0044275372742644	0.461135058763823	0.332932636141809	0.730832357589629	0.128224198123376	0.776299497529497	0.896063284914845	1.53322793430557	2.66760117646286e-12	2.18137678905568e-10	0.403336267023231	0.0330354537001081	0.152553194008442	1.10021934131653	3.86534095991448e-08	7.82227032008396e-07	3.18539	1.78930043276455e-09	2.5096e-08	3.36033408961197	4.9794972677677e-57	1.11382300248568e-54	3.11997905130336	4.77276932508501e-38	2.71578090769503e-36	4.15841863382317	3.88611920089214e-83	6.29640646618111e-81	CG6967	protein_coding
FBgn0052241	NA	NA	NA	NA	NA	NA	NA	NA	NA	-1.24131836887628	0.633413747906268	1	-2.93036732579651	0.323712820292153	1	-0.0718863015118134	0.968989493257101	1	3.17087	0.260179060916713	1	1.74750199687476	0.66604723264657	1	NA	NA	NA	2.84741895671135	0.246367555621632	1	CG32241	protein_coding
FBgn0267444	NA	NA	NA	NA	NA	NA	NA	NA	NA	-2.05245484077492	0.37715133275157	1	-2.92379643608529	0.276788923189682	1	-2.96320893167054	0.273190813947779	1	3.16277	0.215664070943826	1	0.00798762889316521	0.998166920423231	1	NA	NA	NA	NA	NA	NA	Su(Ste):CR45794	lincRNA
FBgn0031471	-0.0621142157053472	0.90869552772979	0.980179819568763	-0.532925567249296	0.322702026978967	0.721928262703779	-0.0211444371721244	0.966112974652678	0.985732727011945	0.278286338890205	0.203811668047933	0.545227747874295	-0.174851445160164	0.406071800833672	0.694471525182407	1.79677960802122	1.36960141163254e-24	1.65634116317193e-22	3.15687	1.57338580001205e-24	6.74823e-23	3.50723347390378	1.3270202119442e-23	9.37358822436947e-22	3.51757748441724	3.20804449783092e-23	1.00359019755736e-21	4.97179372763629	1.79493575952494e-76	2.6083932439447e-74	CG3117	protein_coding
FBgn0034741	-1.7785853204237	1.3770894262149e-22	4.42573101765447e-20	-0.112944320649698	0.489106571415224	0.838849134609329	-1.2364954588551	1.74158789802298e-19	1.0955395465883e-17	-0.761071091660656	0.0194349761398409	0.12788704612593	-0.593218966274062	1.33666892448653e-07	3.95725071979377e-06	-1.61719535777815	1.6872872058804e-08	3.64903014181602e-07	3.14411	1.04167518476926e-126	3.85342e-124	4.16911231595412	1.71094109938808e-62	4.51046847326184e-60	2.66912328093956	1.7502225952754e-96	4.01523288405006e-94	2.76085120211969	1.47754898557577e-49	1.13193100547153e-47	CG4269	protein_coding
FBgn0037906	-0.301715611572545	0.0221878006395929	0.17593004129189	-0.685503096261868	2.95745073445955e-06	8.54780798420387e-05	0.139252321067052	0.187906629900725	0.406780961777063	-0.401831489113754	0.0101063325455097	0.0792579568421307	-0.382718288225173	0.000149217090667571	0.00207314378272018	-0.617463581899203	3.20413214327427e-06	4.50995024300531e-05	3.14254	1.97936059338689e-152	1.04602e-149	3.04437596617821	5.19026374851497e-80	1.96471445434171e-77	3.44809712543396	2.49345128196267e-184	1.33473523622987e-181	2.38230883854794	2.71192920182224e-94	5.70557522819198e-92	PGRP-LB	protein_coding
FBgn0033725	1.67408170661903	0.00265777748419945	0.0359707044850619	0.908776493152161	0.147061474678856	0.505381959959188	0.0728002682753523	0.918720370275718	0.962827106520397	0.217131930236976	0.536076839058061	0.832027333668857	-1.0809413131334	0.0110976054743321	0.0697309177308617	-0.6150360456477	0.103365060775612	0.262264119460377	3.12894	1.56269714702255e-10	2.43659e-09	1.68151727443645	5.29822308649061e-07	6.72550880703877e-06	1.14656961571562	0.0246639660314734	0.0926132244876291	2.43984948277061	6.05850678834689e-07	4.84131018642505e-06	Cpr49Ac	protein_coding
FBgn0028396	1.15363775097521	0.0363590522184685	0.246600860881863	0.0982773685293296	0.563097602988425	0.875773305938693	0.363202431502279	0.0148137569250312	0.0633748547463953	0.281205190245024	0.713018267290608	0.913200811348946	-3.93743230048038	1.11996731200648e-05	0.000215322267940475	0.0520439849618647	0.94018982798745	0.973162944868827	3.10921	2.77149318944026e-05	0.000218602	2.24638183517943	0.000350709576918789	0.00261887986042088	-0.91503749461523	0.152645060317227	0.384418723952758	2.80262290242062	4.43540064248099e-18	8.36966632615957e-17	TotA	protein_coding
FBgn0028947	1.99715546648228	0.545008255911955	1	3.22479780667015	0.204699907789678	1	NA	NA	NA	0.124914210093204	0.943741911512772	0.985023294974832	-2.8673505929883	0.293055300714663	1	-1.06190620556366	0.602742477588847	1	3.10391	0.231064563809236	1	1.24918195076593	0.523165586427431	1	-2.994684430885	0.251655752008134	1	1.86190241552045	0.59190460446487	1	CG11865	protein_coding
FBgn0050198	NA	NA	NA	3.11952448878532	0.229516611116336	1	NA	NA	NA	-1.1099600658729	0.579847281255737	1	-1.02413138088949	0.623116772889746	1	-1.95476622788956	0.409827305541052	1	3.10391	0.231064563809236	1	0.913605048149507	0.7342745831582	1	-1.00985160419271	0.628941224107339	1	-0.0113289753780803	0.997502074286076	1	tRNA:CR30198	tRNA
FBgn0262531	-1.09844709256915	0.0116649267320597	0.11230001165568	-0.677358500704991	0.133429792311976	0.482058851718874	-0.216639515020104	0.568982211610438	0.772156821386432	-0.0912715413089899	0.772714482314397	0.936107750894224	-1.29048858544977	1.28068044526256e-07	3.80826920406745e-06	-0.257315617716444	0.614459653865561	0.792376484987542	3.09961	8.65520597397413e-27	4.21286e-25	4.11451718064165	3.95891980300116e-29	3.74650852895552e-27	2.504573978545	6.80214655638476e-14	1.14582079463204e-12	3.05624887293466	2.90559473948062e-20	6.37963605104656e-19	CG43085	protein_coding
FBgn0052283	-0.316636753659527	0.650162103537945	0.902558593784035	-2.75557997612211	0.0122569348072478	0.100624219050565	-0.573779501742649	0.513202318354109	0.731791667196415	-2.48901601305188	9.39049452041171e-08	3.73840529223127e-06	-2.57907324306929	8.36862066001666e-09	3.07336575154931e-07	-1.80424919999452	0.0512695801294778	0.158722556382821	3.08357	6.28805992382561e-12	1.11564e-10	0.912384684979367	0.166255696356901	0.420209526251951	3.24288355754646	0.00226171513527038	0.0113659836057242	1.84929380352016	0.233713258719395	0.449137299919373	Drsl3	protein_coding
FBgn0036948	1.3717433091239	3.77579063164116e-05	0.000978273027288846	0.269028226505989	0.501393169234335	0.844272767668523	4.22829529429351	NA	1	-0.444761088041321	0.159440117798325	0.480019191784226	-0.922081629733501	0.00016575804891753	0.00226598609459781	-0.315907478361808	0.544699610284882	0.744020935812962	3.07667	8.49942767953108e-25	3.67737e-23	1.26220701454099	5.13404199467937e-05	0.000458245840190154	1.89302145714012	1.29218071446689e-10	1.67647108314094e-09	-1.47571254223207	0.291335234681281	0.518583339824136	CG7298	protein_coding
FBgn0005660	-0.201495074179139	0.375429115151175	0.781506698559006	-0.143056827414139	0.526699660492127	0.859038630459209	-0.344634733171341	0.126807295418811	0.31233507330777	1.51761782448791	0.0651831548348256	0.286904499953809	-0.828071472960161	0.19625870986862	0.475361777274219	-0.940206064570127	0.147839272583357	0.333565116961583	3.07221	2.02354854543422e-06	1.88436e-05	4.79982170460012	1.46957849626218e-16	6.34368050886509e-15	2.39927030884506	2.30433912515619e-51	1.98241746285015e-49	2.47533231180554	1.16771275277027e-44	7.38120132872183e-43	Ets21C	protein_coding
FBgn0267739	2.57129920117274	0.364358592891358	1	NA	NA	NA	2.0502224958691	0.533767054412855	1	-2.90390558900302	0.390653277436607	1	-0.459836405620613	0.828332166998215	1	-2.86125332956572	0.371671288519222	1	3.06267	0.292275625622689	1	-2.41097526642049	0.419297824978618	1	1.47754996708226	0.572806504812282	1	-1.85654836264212	0.595228800313552	1	CR46070	lincRNA
FBgn0036108	NA	NA	NA	NA	NA	NA	NA	NA	NA	0.234201152812507	0.892855387006218	0.970916240390296	-2.82459433850534	0.356809157664545	1	-2.86125332956572	0.371671288519222	1	3.06267	0.292275625622689	1	2.231192199556	0.258546600953915	1	NA	NA	NA	NA	NA	NA	Cpr67Fa1	protein_coding
FBgn0263532	NA	NA	NA	2.40285675731289	0.235038612813668	0.635487741402466	NA	NA	NA	-0.995614846898791	0.501075928490793	0.813397225459035	-2.81243145975711	0.162722770688537	1	-2.85406297488192	0.159334431197934	0.350809582933173	3.0454	0.11990024222893	1	2.86408122531285	0.226511797485261	1	-2.16205994005696	0.302791427761839	1	NA	NA	NA	mir-4962	pre_miRNA
FBgn0051358	2.63096695507919	0.0911427485670527	0.42165734061419	1.52050926877608	0.424813072324637	0.801056621903002	2.20629252193663	0.188922589526304	0.407959468995391	-0.580437702413669	0.53826509631061	0.83294541499457	-1.01403118057488	0.344266707009392	0.637741409772869	-0.240284231016172	0.811173342141578	0.910694943420292	3.03632	0.0403403770140099	0.141651	-0.160134362195053	0.873641196085557	0.958926764149523	0.523319668092625	0.703574185765835	1	0.599733498894569	0.60002655010982	1	CG31358	protein_coding
FBgn0263999	2.32781349640258	3.07155514168224e-07	1.41935508822013e-05	0.563526853891155	0.340729400140726	0.739614582812532	1.73149349713695	0.000305028047418617	0.00246009273054224	0.409621678565465	0.137221793445586	0.444135920249214	-0.00368751707831694	0.989289540696354	0.996806344816337	-0.322471938863473	0.251968103492761	0.47013127096029	3.03546	8.38028155652397e-14	1.73917e-12	1.12043946944278	0.000265373885199926	0.00202675357848241	2.47307888541695	1.59597527004762e-10	2.04310279698833e-09	0.975621027738133	0.00339754655956961	0.0143732942087915	CG43742	protein_coding
FBgn0264360	2.86666297592954	0.123949062236351	1	0.906224026511412	0.772744090012069	1	2.42193108405226	0.254592208521827	1	-1.9648019748219	0.262725401381723	0.615631797547215	-3.75767615126622	0.0856234859878664	1	0.236932417300098	0.850223548423113	0.931498795021164	3.03431	0.11864912833904	1	-1.78524582900628	0.279880160049452	1	-1.61966216527479	0.689664017876034	1	0.866974466203228	0.523943324140294	1	CR43812	lincRNA
FBgn0266569	0.0397571013923505	0.83020984806657	0.959111029223339	0.023037169983186	0.865206922404536	0.97321641322564	-0.189532997443201	0.151787179773582	0.352670901381526	-0.376947243583027	0.0261826667400601	0.157679690463228	1.38748406324975	6.17265251129055e-40	3.08143070365356e-37	0.581510418299627	0.000116930591649793	0.0010851072768385	3.03068	3.98086097951558e-113	1.13278e-110	2.61927388224526	7.0338455205332e-36	8.72610600164972e-34	4.39997519621487	0	0	3.80117798407479	1.72992986409229e-176	8.12836378808163e-174	CG42259	protein_coding
FBgn0004188	1.08149958235744	0.689380272489044	1	1.06902428399662	0.699956735053658	1	0.203628492122891	0.952562731463799	1	-1.29472056680176	0.417020416795765	0.753846685885185	-3.73625171959787	0.0615213755711939	1	-3.77647616536697	0.0533558494461192	1	3.00718	0.0969555239795523	1	0.674603892035963	0.769564813806254	1	-1.78766340941111	0.615998186063965	1	NA	NA	NA	snRNA:U6:96Aa	snRNA
FBgn0262150	8.00397411970213	5.44515039261735e-11	4.86680453730681e-09	NA	NA	NA	9.48383718876168	1.58675971195137e-15	7.46716268184968e-14	5.61579114297036	4.04502456012585e-22	9.27168659781574e-20	-0.573712786342324	0.690917467684633	1	7.23564418741989	4.62806454796277e-42	1.20624916847505e-39	3.00607	0.12507777877	1	0.58286860524032	0.0425787295957814	0.163780558890704	3.19759071948778	0.166866596752409	1	0.714604074412219	7.52326582718106e-08	6.63214228267319e-07	CG42876	protein_coding
FBgn0267187	2.58453936805153	0.10305054316672	0.448581687185393	1.64797807766078	0.465470853786611	0.82659286430761	2.19371368373587	0.195466997412515	0.417769518388213	0.606889119169903	0.413104619650048	0.750980804172483	-1.25939933956151	0.265041198387665	0.558842959958438	-0.164747742999785	0.867719669260614	0.941321725167757	3.00549	0.0393471761270662	0.138822	1.01650909720547	0.224671689354226	0.502854479978235	0.116116617589231	0.944386021519659	1	0.649286994610542	0.575877980346424	1	CR45627	lincRNA
FBgn0038647	1.17004370288806	0.490783567149211	0.843332338717675	0.555252218388428	0.768993681348939	0.946515001463149	0.953414796511857	0.586401191643448	1	0.889124439313647	0.390552275816197	0.735310594200189	-2.83075454230503	0.0258207476894687	0.128785550930277	-1.2106993159912	0.197757183585835	0.403596576282292	2.99893	0.0146085051702174	0.0620031	2.7311345383364	0.0249821439317608	0.108505851975459	-0.419889691592927	0.831444846324118	1	0.847375432709542	0.521489818943464	1	CG14302	protein_coding
FBgn0040795	0.757128598746142	0.355182845094107	0.764577009426605	3.82208614507878	6.06496065617722e-15	6.93382242721772e-13	4.06962353825972	3.77330401880662e-17	2.02845304299263e-15	-3.29861569589914	3.97117477465481e-06	0.000111873243931058	0.686010580960707	0.0993227212996773	0.317066160144527	0.671605969066527	0.128769581618324	0.303730654598878	2.97918	6.02147189638389e-06	5.26594e-05	-1.07069050175056	0.185894374409569	0.449232059160005	-0.149892551661068	0.578628082461404	0.822311865861817	-0.424524367588204	0.123345053415016	0.286248250401394	CG13038	protein_coding
FBgn0065048	3.59918123133455	0.0806699935966795	1	NA	NA	NA	NA	NA	NA	-0.980795869448443	0.664750275367329	1	0.652820686879713	0.683301728043374	1	-2.78693446450336	0.32109984206601	1	2.97673	0.263001619809818	1	-1.59851605963489	0.373961968519676	1	3.43303614642375	0.11742015476575	1	NA	NA	NA	snoRNA:U3:54Aa	snoRNA
FBgn0262516	NA	NA	NA	1.06902428399662	0.699956735053658	1	NA	NA	NA	-1.27262200753997	0.479203843229122	0.798367549838052	-0.816393275704398	0.609339786800562	1	0.132213822359937	0.941290690219852	0.97363063087916	2.97114	0.146134965958829	1	2.53347101529997	0.383531515216175	1	1.07199387311492	0.590844558584198	1	3.84434249865646	0.117631587196007	1	Trpml	protein_coding
FBgn0263486	NA	NA	NA	2.78123836098775	0.377059802525654	1	NA	NA	NA	-2.81580942663255	0.313998429475577	1	-1.76479282332155	0.458599559912461	1	-1.80480877077989	0.442729136245097	1	2.96915	0.259678015303934	1	NA	NA	NA	-1.5526509833964	0.561453828074336	1	-0.0113299062916737	0.997375548006534	1	scaRNA:PsiU6-40	snoRNA
FBgn0262141	0.142267697815848	0.782973944063175	0.947889831295524	-0.0138237560888472	0.978967606956812	0.993928368458711	-0.563824416066637	0.350780749729829	0.592319920122826	-0.250556002257743	0.455110343958012	0.781753962861756	0.959093663682392	9.53824439894155e-05	0.00141625809398438	0.571708054877983	0.0292301876911374	0.104264451941228	2.96165	7.75600460570199e-16	1.86308e-14	2.57490755817464	2.85888312914165e-11	6.90764183887368e-10	3.94844099931627	1.91911858738728e-39	1.14144119109088e-37	4.10022210255344	1.28192789407302e-31	4.73038104577312e-30	CG42867	protein_coding
FBgn0041710	0.0899844988183395	0.665049336061011	0.908443680701897	0.740984390510074	4.42353789325241e-05	0.000950875819560692	1.13641248823549	7.4273439701856e-13	2.51563807205434e-11	-0.218008889927025	0.0561959898261392	0.261097338479679	0.984932839205097	1.06002447582625e-13	8.34020344376988e-12	0.958395571689819	1.75142990758379e-21	1.65477286955901e-19	2.96005	1.19687474530276e-104	2.9033e-102	2.65627137900757	2.30111619624551e-59	5.56907842707746e-57	3.20994378392517	1.3190990675466e-101	3.40445336129482e-99	2.77971775862383	4.35037477842847e-139	1.46006863992209e-136	yellow-f	protein_coding
FBgn0039108	0.536659429339603	0.375483480132535	0.781506698559006	-0.57820666293029	0.435211620494805	0.807376282612699	0.152301392028409	0.810729306779517	0.914023908494214	-0.321363273424977	0.262406177406208	0.615454364620328	-0.999041803438659	0.000682898252425081	0.00752956435670822	-1.3407225497442	9.07003621200544e-06	0.000116790236300585	2.94553	2.58757935275358e-13	5.15322e-12	2.09241398150636	3.05816247419315e-07	3.99637739165734e-06	2.54011085468117	2.17813847539767e-06	1.82814375057622e-05	1.4514531031636	0.00280696489167636	0.0120999930009388	CG10232	protein_coding
FBgn0053468	-0.0132938970296194	0.987737860322403	0.995979998676228	-2.30671047704724	0.0683347901441039	0.330827839110445	0.282370929323823	0.741087510206225	0.878373317314652	0.773975896467943	0.111879474968551	0.397396735694822	0.341897817866657	0.395254613642485	0.684945409725847	0.822344252702164	0.0403597824099053	0.13301042744507	2.94267	3.93978114680292e-07	4.08147e-06	3.74350450039301	1.32409647637099e-10	2.91320957983083e-09	5.61376766570393	8.39639392915146e-10	1.00291802857873e-08	3.48234519516294	1.09992488687648e-12	1.48510931086311e-11	CG33468	protein_coding
FBgn0022708	3.93980978647494	0.0573578308577041	1	NA	NA	NA	2.64843154403994	0.347965397152514	1	2.08244110567259	0.0609804388876235	0.274431868620056	0.330536827922291	0.847396254725221	1	-1.78370997998257	0.416404566692989	1	2.93948	0.229952088281323	1	1.0610796123064	0.311900198580975	0.60506999101852	2.10931773897678	0.363251901888502	1	-1.49362087698685	0.554708243582112	1	Adk2	protein_coding
FBgn0053269	2.81697613772252	0.132987260746749	1	6.0343491966563	2.93465237236318e-06	8.49782827674546e-05	5.9057624672009	4.86697245341465e-06	6.13693538241083e-05	0.870667013587152	0.492657456779632	0.807985799493198	2.96065366042082	0.000250645573442378	0.0032311629267367	3.56933338903077	1.388315235694e-06	2.13718548044665e-05	2.9295	0.153866041373131	1	0.993169683066409	0.359670425999255	0.652471675967929	-0.122553316437004	0.788891941156207	0.925038559718974	0.618714240333175	0.139502411758711	0.313324728513511	CG33269	protein_coding
FBgn0052284	-0.433797284548204	0.172207671212688	0.576456384923465	0.480113253053869	0.0884187813355077	0.386928217814887	0.421472920031905	0.549026103913148	0.758035300878177	-1.02983861094425	1.56284759897339e-06	4.78598349742295e-05	0.795533275510615	1.11406005900087e-07	3.35306600294296e-06	-1.8583752400228	6.30979766114161e-15	3.24439494025435e-13	2.92882	6.45487099854914e-44	6.54197e-42	2.33192124643802	1.89784902165272e-17	8.78305489236962e-16	3.23406574977102	4.08819349148075e-78	6.63895062161475e-76	0.63803812593923	0.385138517505731	0.617086217541217	CG32284	protein_coding
[truncated: 15,888 more rows]

## Sheet: S2 Table
gene_id
FBgn0052185
FBgn0010388
FBgn0053462
FBgn0041579
FBgn0004240
FBgn0265577
FBgn0264541
FBgn0034407
FBgn0000279
FBgn0000278
FBgn0266405
FBgn0039666
FBgn0012042
FBgn0041581
FBgn0000277
FBgn0038530
FBgn0010381
FBgn0032638
FBgn0014865
FBgn0036951
FBgn0031701
FBgn0050098
FBgn0010385
FBgn0034329
FBgn0265740
FBgn0043578
FBgn0263405
FBgn0039798
FBgn0051568
FBgn0032639
FBgn0261567
FBgn0000276
FBgn0037724
FBgn0034511
FBgn0034328
FBgn0044812
FBgn0031470
FBgn0262794
FBgn0038299
FBgn0262983
FBgn0262838
FBgn0025583
FBgn0030904
FBgn0262881
FBgn0039759
FBgn0054054
FBgn0261989
FBgn0033835
FBgn0039239
FBgn0027584
FBgn0041182
FBgn0053542
FBgn0050091
FBgn0035806
FBgn0067905
FBgn0039648
FBgn0052368
FBgn0040736
FBgn0040653
FBgn0050009
FBgn0053459
FBgn0034317
FBgn0050287
FBgn0031032
FBgn0034331
FBgn0030925
FBgn0265594
FBgn0033388
FBgn0030310
FBgn0052260
FBgn0261700
FBgn0051576
FBgn0262722
FBgn0040972
FBgn0264549
FBgn0031973
FBgn0054040
FBgn0266912
FBgn0030051
FBgn0040734
FBgn0040735
FBgn0004782
FBgn0034512
FBgn0030929
FBgn0028537
FBgn0031000
FBgn0033593
FBgn0265644
FBgn0003411
FBgn0033789
FBgn0054003
FBgn0033830
FBgn0052107
FBgn0032835
FBgn0043575
FBgn0034187
FBgn0031471
FBgn0034741
FBgn0037906
FBgn0033725
FBgn0028396
FBgn0262531
FBgn0052283
FBgn0036948
FBgn0005660
FBgn0263999
FBgn0266569
FBgn0038647
FBgn0040795
FBgn0262141
FBgn0041710
FBgn0039108
FBgn0053468
FBgn0052284
FBgn0039495
FBgn0032810
FBgn0038214
FBgn0027929
FBgn0014018
FBgn0262721
FBgn0038465
FBgn0053460
FBgn0050026
FBgn0260954
FBgn0031560
FBgn0046258
FBgn0038412
FBgn0038095
FBgn0034160
FBgn0041184
FBgn0039593
FBgn0260746
FBgn0262481
FBgn0031937
FBgn0035977
FBgn0036659
FBgn0262541
FBgn0053470
FBgn0031561
FBgn0033153
FBgn0085244
FBgn0031558
FBgn0039656
FBgn0267482
FBgn0266809
FBgn0033792
FBgn0033326
FBgn0032973
FBgn0053329
FBgn0053926
FBgn0053469
FBgn0035022
FBgn0030981
FBgn0266279
FBgn0030927
FBgn0030912
FBgn0035412
FBgn0038250
FBgn0265496
FBgn0265497
FBgn0050045
FBgn0266791
FBgn0035176
FBgn0037217
FBgn0005626
FBgn0261632
FBgn0264979
FBgn0010038
FBgn0052412
FBgn0034288
FBgn0020416
FBgn0040582
FBgn0265961
FBgn0037126
FBgn0267130
FBgn0031490
FBgn0022355
FBgn0038901
FBgn0262366
FBgn0262112
FBgn0032281
FBgn0262007
FBgn0033788
FBgn0037288
FBgn0033353
FBgn0032587
FBgn0264987
FBgn0031745
FBgn0034440
FBgn0031547
FBgn0034094
FBgn0032549
FBgn0038930
FBgn0036877
FBgn0003162
FBgn0266005
FBgn0039453
FBgn0039564
FBgn0027563
FBgn0261560
FBgn0034710
FBgn0031317
FBgn0031033
FBgn0266258
FBgn0037562
FBgn0259237
FBgn0033594
FBgn0000527
FBgn0032472
FBgn0039091
FBgn0030928
FBgn0085456
FBgn0028855
FBgn0032382
FBgn0037230
FBgn0034761
FBgn0039099
FBgn0033979
FBgn0004783
FBgn0044011
FBgn0054043
FBgn0031489
FBgn0267112
FBgn0028904
FBgn0035976
FBgn0259716
FBgn0004108
FBgn0030562
FBgn0086673
FBgn0266074
FBgn0051205
FBgn0034290
FBgn0050083
FBgn0023129
FBgn0261575
FBgn0065108
FBgn0262003
FBgn0046999
FBgn0030041
FBgn0002930
FBgn0030993
FBgn0038431
FBgn0041183
FBgn0034330
FBgn0263080
FBgn0004431
FBgn0031031
FBgn0266719
FBgn0263390
FBgn0266643
FBgn0034294
FBgn0031747
FBgn0036363
FBgn0038172
FBgn0033592
FBgn0037515
FBgn0003174
FBgn0023535
FBgn0033443
FBgn0267694
FBgn0004554
FBgn0052023
FBgn0034709
FBgn0034289
FBgn0028990
FBgn0265575
FBgn0035623
FBgn0020414
FBgn0064237
FBgn0262035
FBgn0053532
FBgn0030357
FBgn0051869
FBgn0000071
FBgn0267763
FBgn0027930
FBgn0050148
FBgn0267619
FBgn0038160
FBgn0039494
FBgn0039609
FBgn0033234
FBgn0262540
FBgn0032805
FBgn0003961
FBgn0039022
FBgn0001257
FBgn0051092
FBgn0036323
FBgn0029681
FBgn0032140
FBgn0032685
FBgn0028984
FBgn0036411
FBgn0003495
FBgn0036324
FBgn0033301
FBgn0039102
FBgn0034295
FBgn0035090
FBgn0003082
FBgn0262146
FBgn0028526
FBgn0039645
FBgn0036419
FBgn0039241
FBgn0035697
FBgn0011672
FBgn0265310
FBgn0085194
FBgn0033453
FBgn0032082
FBgn0016794
FBgn0050286
FBgn0035929
FBgn0043903
FBgn0265137
FBgn0053265
FBgn0033756
FBgn0032262
FBgn0040551
FBgn0033321
FBgn0003719
FBgn0052373
FBgn0039238
FBgn0263872
FBgn0036320
FBgn0262839
FBgn0035964
FBgn0035770
FBgn0267145
FBgn0265719
FBgn0041205
FBgn0035661
FBgn0040496
FBgn0037396
FBgn0033501
FBgn0262057
FBgn0266431
FBgn0085766
FBgn0087021
FBgn0036952
FBgn0034221
FBgn0033875
FBgn0037727
FBgn0000079
FBgn0014427
FBgn0013984
FBgn0262570
FBgn0031034
FBgn0034296
FBgn0034005
FBgn0032773
FBgn0037167
FBgn0051326
FBgn0262537
FBgn0051769
FBgn0038129
FBgn0039789
FBgn0004885
FBgn0034804
FBgn0263321
FBgn0264776
FBgn0003888
FBgn0265419
FBgn0039273
FBgn0032731
FBgn0050090
FBgn0259175
FBgn0267173
FBgn0032116
FBgn0262880
FBgn0000422
FBgn0039629
FBgn0085294
FBgn0035157
FBgn0267400
FBgn0263764
FBgn0003328
FBgn0033250
FBgn0036101
FBgn0030187
FBgn0050281
FBgn0030994
FBgn0033821
FBgn0035372
FBgn0026602
FBgn0031562
FBgn0040279
FBgn0260632
FBgn0266227
FBgn0035715
FBgn0013305
FBgn0035589
FBgn0053346
FBgn0265048
FBgn0085424
FBgn0033928
FBgn0038842
FBgn0028523
FBgn0050360
FBgn0028543
FBgn0030309
FBgn0265413
FBgn0038290
FBgn0000083
FBgn0035452
FBgn0051901
FBgn0267339
FBgn0263662
FBgn0013763
FBgn0267463
FBgn0038339
FBgn0031389
FBgn0264602
FBgn0051915
FBgn0034541
FBgn0038595
FBgn0029762
FBgn0032002
FBgn0033697
FBgn0034279
FBgn0265977
FBgn0020880
FBgn0051437
FBgn0266242
FBgn0033873
FBgn0054005
FBgn0004911
FBgn0039665
FBgn0035144
FBgn0032699
FBgn0026415
FBgn0033296
FBgn0019940
FBgn0262473
FBgn0266758
FBgn0033603
FBgn0002069
FBgn0030163
FBgn0030160
FBgn0030048
FBgn0034022
FBgn0086346
FBgn0036040
FBgn0046763
FBgn0266376
FBgn0033783
FBgn0025866
FBgn0029766
FBgn0039714
FBgn0039023
FBgn0041249
FBgn0051720
FBgn0067102
FBgn0038211
FBgn0000250
FBgn0034489
FBgn0033710
FBgn0042086
FBgn0031563
FBgn0034638
FBgn0002570
FBgn0034639
FBgn0039474
FBgn0052190
FBgn0037999
FBgn0028426
FBgn0000636
FBgn0035445
FBgn0031484
FBgn0035444
FBgn0039844
FBgn0000477
FBgn0266395
FBgn0261675

## Sheet: S3 Table
gene_id
FBgn0053138
FBgn0083167
FBgn0038481
FBgn0031913
FBgn0051288
FBgn0051105
FBgn0020235
FBgn0015001
FBgn0031865
FBgn0050395
FBgn0039151
FBgn0040097
FBgn0032726
FBgn0030615
FBgn0036969
FBgn0259998
FBgn0015583
FBgn0036529
FBgn0034928
FBgn0014391
FBgn0032853
FBgn0052230
FBgn0051017
FBgn0033165
FBgn0038918
FBgn0034405
FBgn0033145
FBgn0039783
FBgn0263748
FBgn0035553
FBgn0261932
FBgn0259969
FBgn0032076
FBgn0085330
FBgn0022770
FBgn0034500
FBgn0036857
FBgn0026593
FBgn0038451
FBgn0035670
FBgn0039324
FBgn0265000
FBgn0031813
FBgn0038236
FBgn0039805
FBgn0058298
FBgn0017561
FBgn0000064
FBgn0037873
FBgn0033307
FBgn0042110
FBgn0036495
FBgn0037000
FBgn0037498
FBgn0264329
FBgn0039481
FBgn0054034
FBgn0262623
FBgn0250831
FBgn0033446
FBgn0035926
FBgn0040832
FBgn0031689
FBgn0259972
FBgn0266651
FBgn0040260
FBgn0264513
FBgn0038294
FBgn0263336
FBgn0262948
FBgn0266789
FBgn0262999
FBgn0037788
FBgn0037715
FBgn0031617
FBgn0030271
FBgn0033450
FBgn0261955
FBgn0266829
FBgn0051779
FBgn0266052
FBgn0266790
FBgn0038067
FBgn0036528
FBgn0029795
FBgn0000116
FBgn0261446
FBgn0263326
FBgn0083951
FBgn0031249
FBgn0016691
FBgn0058002
FBgn0037786
FBgn0035104
FBgn0030594
FBgn0037553
FBgn0051902
FBgn0051636
FBgn0266363
FBgn0039598
FBgn0052564
FBgn0262599
FBgn0034474
FBgn0259896
FBgn0259956
FBgn0265657
FBgn0038878
FBgn0058198
FBgn0030763
FBgn0264373
FBgn0011693
FBgn0267317
FBgn0031935
FBgn0043783
FBgn0262099
FBgn0039378
FBgn0262006
FBgn0039754
FBgn0032055
FBgn0038733
FBgn0030332
FBgn0036527
FBgn0034052
FBgn0039040
FBgn0010217
FBgn0264565
FBgn0038135
FBgn0083966
FBgn0039591
FBgn0040107
FBgn0050043
FBgn0262010
FBgn0267385
FBgn0015316
FBgn0035216
FBgn0035199
FBgn0002571
FBgn0259971
FBgn0259959
FBgn0264997
FBgn0034390
FBgn0015034
FBgn0261057
FBgn0053121
FBgn0050339
FBgn0035266
FBgn0011668
FBgn0001187
FBgn0001092
FBgn0250847
FBgn0004428
FBgn0266407
FBgn0260764
FBgn0039612
FBgn0050047
FBgn0030968
FBgn0010100
FBgn0032684
FBgn0267443
FBgn0266068
FBgn0023477
FBgn0259965
FBgn0038946
FBgn0259229
FBgn0039761
FBgn0039830
FBgn0029994
FBgn0030828
FBgn0051157
FBgn0259964
FBgn0051718
FBgn0262170
FBgn0000406
FBgn0039470
FBgn0031517
FBgn0004507
FBgn0032029
FBgn0035734
FBgn0036768
FBgn0036622
FBgn0031523
FBgn0040096
FBgn0034885
FBgn0052447
FBgn0032788
FBgn0036880
FBgn0053281
FBgn0033167
FBgn0039519
FBgn0052203
FBgn0030103
FBgn0029147
FBgn0037635
FBgn0267561
FBgn0034356
FBgn0261568
FBgn0029970
FBgn0034943
FBgn0035673
FBgn0259951
FBgn0263762
FBgn0038130
FBgn0035781
FBgn0030589
FBgn0031097
FBgn0263024
FBgn0026061
FBgn0033867
FBgn0036881
FBgn0038820
FBgn0011669
FBgn0036839
FBgn0039471
FBgn0038916
FBgn0036970
FBgn0037807
FBgn0031925
FBgn0250906
FBgn0030826
FBgn0250832
FBgn0053012
FBgn0265852
FBgn0035484
FBgn0038752
FBgn0031914
FBgn0265264
FBgn0028949
FBgn0030777
FBgn0040942
FBgn0036381
FBgn0038700
FBgn0037004
FBgn0014869
FBgn0038959
FBgn0267327
FBgn0015585
FBgn0051872
FBgn0029765
FBgn0050438
FBgn0032495
FBgn0039015
FBgn0264701
FBgn0035813
FBgn0265539
FBgn0262353
FBgn0038654
FBgn0052633
FBgn0259967
FBgn0034183
FBgn0051515
FBgn0259955
FBgn0040705
FBgn0036665
FBgn0250841
FBgn0040098
FBgn0030098
FBgn0022160
FBgn0043825
FBgn0259958
FBgn0025709
FBgn0051259
FBgn0266064
FBgn0032615
FBgn0028986
FBgn0034406
FBgn0265804
FBgn0031930
FBgn0001128
FBgn0264480
FBgn0265045
FBgn0038702
FBgn0002855
FBgn0259949
FBgn0028944
FBgn0034152
FBgn0038407
FBgn0037937
FBgn0042119
FBgn0034245
FBgn0030859
FBgn0032868
FBgn0004425
FBgn0264775
FBgn0034563
FBgn0034497
FBgn0020509
FBgn0032770
FBgn0013699
FBgn0031232
FBgn0039684
FBgn0035280
FBgn0031968
FBgn0040959
FBgn0037678
FBgn0038082
FBgn0053503
FBgn0052499
FBgn0000409
FBgn0051371
FBgn0015584
FBgn0039483
FBgn0030837
FBgn0028945
FBgn0051014
FBgn0033158
FBgn0035189
FBgn0050489
FBgn0083141
FBgn0040106
FBgn0039052
FBgn0043792
FBgn0011670
FBgn0034153
FBgn0036824
FBgn0265266
FBgn0026384
FBgn0030326
FBgn0035978
FBgn0265899
FBgn0035398
FBgn0262896
FBgn0030593
FBgn0040350
FBgn0031277
FBgn0028415
FBgn0035718
FBgn0000592
FBgn0030756
FBgn0034470
FBgn0039154
FBgn0037323
FBgn0032803
FBgn0051446
FBgn0034883
FBgn0028416
FBgn0262854
FBgn0051233
FBgn0040349
FBgn0266702
FBgn0053966
FBgn0011770
FBgn0266308
FBgn0262621
FBgn0034151
FBgn0001091
FBgn0259952
FBgn0085480
FBgn0027571
FBgn0000658
FBgn0036782
FBgn0013694
FBgn0259960
FBgn0029828
FBgn0259975
FBgn0011694
FBgn0267106
FBgn0261061
FBgn0004003
FBgn0034394
FBgn0259968
FBgn0032668
FBgn0037003
FBgn0040813
FBgn0047000
FBgn0034480
FBgn0010043
FBgn0265900
FBgn0032494
FBgn0040732
FBgn0004181
FBgn0260008
FBgn0013755
FBgn0263763
FBgn0050163
FBgn0033215
FBgn0034942
FBgn0052072
FBgn0250862
FBgn0029836
FBgn0051106
FBgn0034783
FBgn0032538
FBgn0263659
FBgn0032144
FBgn0036289
FBgn0038414
FBgn0051104
FBgn0259963
FBgn0036549
FBgn0039342
FBgn0039480
FBgn0038147
FBgn0085201
FBgn0030592
FBgn0043576
FBgn0053509
FBgn0013709
FBgn0031976
FBgn0036242
FBgn0011559
FBgn0036262
FBgn0031182
FBgn0265270
FBgn0033667
FBgn0039452
FBgn0261054
FBgn0013704
FBgn0265785
FBgn0038068
FBgn0085358
FBgn0037005
FBgn0016675
FBgn0003137
FBgn0264518
FBgn0266247
FBgn0265267
FBgn0267137
FBgn0259954
FBgn0036044
FBgn0010241
FBgn0025454
FBgn0053530
FBgn0000055
FBgn0263866
FBgn0038718
FBgn0264714
FBgn0083936
FBgn0031522
FBgn0265667
FBgn0031373
FBgn0034624
FBgn0038398
FBgn0036997
FBgn0038973
FBgn0085195
FBgn0040262
FBgn0030597
FBgn0085209
FBgn0041236
FBgn0260011
FBgn0011556
FBgn0035779
FBgn0030509
FBgn0038717
FBgn0031860
FBgn0028939
FBgn0263868
FBgn0263546
FBgn0031305
FBgn0266536
FBgn0026755
FBgn0013710
FBgn0015570
FBgn0013689
FBgn0013698
FBgn0267046
FBgn0028544
FBgn0041623
FBgn0263412
FBgn0032839
FBgn0264374
FBgn0262943
FBgn0051871
FBgn0265694
FBgn0033728
FBgn0264359
FBgn0267752
FBgn0032265
FBgn0259164
FBgn0033774
FBgn0265666
FBgn0265349
FBgn0265747
FBgn0038257
FBgn0015586
FBgn0053965
FBgn0053325
FBgn0011555
FBgn0033367
FBgn0050272
FBgn0036780
FBgn0028987
FBgn0053510
FBgn0046878
FBgn0028430
FBgn0030148
FBgn0085476
FBgn0039312
FBgn0085466
FBgn0020765
FBgn0032066
FBgn0267179
FBgn0032809
FBgn0260479
FBgn0028948
FBgn0010423
FBgn0031653
FBgn0030595
FBgn0036717
FBgn0005633
FBgn0038468
FBgn0035282
FBgn0030362
FBgn0034318
FBgn0033203
FBgn0036750
FBgn0039313
FBgn0053511
FBgn0036575
FBgn0263505
FBgn0042201
FBgn0033723
FBgn0032266
FBgn0033027
FBgn0267154
FBgn0002563
FBgn0053290
FBgn0259973
FBgn0038719
FBgn0030105
FBgn0033097
FBgn0033597
FBgn0038083
FBgn0041004
FBgn0003357
FBgn0261362
FBgn0036024
FBgn0040531
FBgn0261291
FBgn0003356
FBgn0062412
FBgn0263709
FBgn0032260
FBgn0265922
FBgn0034437
FBgn0031942
FBgn0035886
FBgn0003358
FBgn0036208
FBgn0035667
FBgn0036996
FBgn0031694
FBgn0036023
FBgn0039472
FBgn0085356
FBgn0037996
FBgn0266033
FBgn0014454
FBgn0034784
FBgn0034782
FBgn0039685
FBgn0050042
FBgn0024289
FBgn0038819
FBgn0035666
FBgn0001285
FBgn0032913
FBgn0264265
FBgn0036587
FBgn0020906
FBgn0031417
FBgn0037782
FBgn0265993
FBgn0267678
FBgn0265886
FBgn0035887
FBgn0039777
FBgn0262378
FBgn0266654
FBgn0264566
FBgn0267607
FBgn0031940
FBgn0034426
FBgn0034429
FBgn0051091
FBgn0011895
FBgn0032069
FBgn0031654
FBgn0002939
FBgn0039028
FBgn0039778
FBgn0032068
FBgn0026314
FBgn0038914
FBgn0019928

## Sheet: S4 Table
GO term	GO term ID	GO term significance	Genes in GO term
response to biotic stimulus	GO:0009607	7.502348959374076e-40	FBgn0000250,FBgn0000276,FBgn0000277,FBgn0000278,FBgn0000279,FBgn0002930,FBgn0003495,FBgn0004240,FBgn0004431,FBgn0005660,FBgn0010385,FBgn0010388,FBgn0012042,FBgn0014018,FBgn0014865,FBgn0022355,FBgn0025583,FBgn0027930,FBgn0028396,FBgn0028984,FBgn0028990,FBgn0030051,FBgn0030310,FBgn0030925,FBgn0031317,FBgn0031561,FBgn0031701,FBgn0031973,FBgn0032638,FBgn0032773,FBgn0033301,FBgn0033388,FBgn0033453,FBg…
response to external biotic stimulus	GO:0043207	7.50234895937408e-40	FBgn0000250,FBgn0000276,FBgn0000277,FBgn0000278,FBgn0000279,FBgn0002930,FBgn0003495,FBgn0004240,FBgn0004431,FBgn0005660,FBgn0010385,FBgn0010388,FBgn0012042,FBgn0014018,FBgn0014865,FBgn0022355,FBgn0025583,FBgn0027930,FBgn0028396,FBgn0028984,FBgn0028990,FBgn0030051,FBgn0030310,FBgn0030925,FBgn0031317,FBgn0031561,FBgn0031701,FBgn0031973,FBgn0032638,FBgn0032773,FBgn0033301,FBgn0033388,FBgn0033453,FBg…
response to other organism	GO:0051707	7.50234895937408e-40	FBgn0000250,FBgn0000276,FBgn0000277,FBgn0000278,FBgn0000279,FBgn0002930,FBgn0003495,FBgn0004240,FBgn0004431,FBgn0005660,FBgn0010385,FBgn0010388,FBgn0012042,FBgn0014018,FBgn0014865,FBgn0022355,FBgn0025583,FBgn0027930,FBgn0028396,FBgn0028984,FBgn0028990,FBgn0030051,FBgn0030310,FBgn0030925,FBgn0031317,FBgn0031561,FBgn0031701,FBgn0031973,FBgn0032638,FBgn0032773,FBgn0033301,FBgn0033388,FBgn0033453,FBg…
defense response	GO:0006952	7.5248043926797e-38	FBgn0000250,FBgn0000276,FBgn0000277,FBgn0000278,FBgn0000279,FBgn0002930,FBgn0003495,FBgn0004240,FBgn0004431,FBgn0005660,FBgn0010385,FBgn0010388,FBgn0012042,FBgn0014018,FBgn0014865,FBgn0025583,FBgn0027930,FBgn0028984,FBgn0028990,FBgn0030051,FBgn0030310,FBgn0030925,FBgn0031317,FBgn0031701,FBgn0031973,FBgn0032638,FBgn0032773,FBgn0033301,FBgn0033388,FBgn0033453,FBgn0033593,FBgn0034328,FBgn0034329,FBg…
biological process involved in interspecies interaction between organisms	GO:0044419	1.30350197838341e-37	FBgn0000250,FBgn0000276,FBgn0000277,FBgn0000278,FBgn0000279,FBgn0002930,FBgn0003495,FBgn0004240,FBgn0004431,FBgn0005660,FBgn0010385,FBgn0010388,FBgn0011672,FBgn0012042,FBgn0014018,FBgn0014865,FBgn0022355,FBgn0025583,FBgn0027930,FBgn0028396,FBgn0028984,FBgn0028990,FBgn0030051,FBgn0030310,FBgn0030925,FBgn0031317,FBgn0031561,FBgn0031701,FBgn0031973,FBgn0032638,FBgn0032773,FBgn0033301,FBgn0033388,FBg…
response to bacterium	GO:0009617	9.09262363442835e-33	FBgn0000276,FBgn0000277,FBgn0000278,FBgn0000279,FBgn0003495,FBgn0004240,FBgn0004431,FBgn0005660,FBgn0010385,FBgn0010388,FBgn0012042,FBgn0014018,FBgn0014865,FBgn0025583,FBgn0028396,FBgn0030051,FBgn0030310,FBgn0031317,FBgn0031561,FBgn0031701,FBgn0032638,FBgn0033388,FBgn0033453,FBgn0033593,FBgn0034328,FBgn0034329,FBgn0034407,FBgn0035806,FBgn0035976,FBgn0035977,FBgn0037515,FBgn0037906,FBgn0038530,FBg…
defense response to other organism	GO:0098542	3.31179707064467e-32	FBgn0000250,FBgn0000276,FBgn0000277,FBgn0000278,FBgn0000279,FBgn0002930,FBgn0003495,FBgn0004240,FBgn0004431,FBgn0005660,FBgn0010385,FBgn0010388,FBgn0012042,FBgn0014018,FBgn0014865,FBgn0027930,FBgn0028984,FBgn0028990,FBgn0030051,FBgn0030310,FBgn0030925,FBgn0031317,FBgn0031701,FBgn0031973,FBgn0032638,FBgn0032773,FBgn0033301,FBgn0033388,FBgn0033453,FBgn0033593,FBgn0034328,FBgn0034407,FBgn0034511,FBg…
humoral immune response	GO:0006959	5.6044929532641e-27	FBgn0000250,FBgn0000276,FBgn0000277,FBgn0000278,FBgn0000279,FBgn0003495,FBgn0004240,FBgn0010385,FBgn0010388,FBgn0012042,FBgn0014018,FBgn0014865,FBgn0030310,FBgn0032773,FBgn0033388,FBgn0033453,FBgn0034328,FBgn0034407,FBgn0034512,FBgn0035976,FBgn0035977,FBgn0037906,FBgn0039102,FBgn0039494,FBgn0040653,FBgn0040736,FBgn0041205,FBgn0041579,FBgn0041581,FBgn0043575,FBgn0052185,FBgn0053542,FBgn0085424,FBg…
defense response to Gram-positive bacterium	GO:0050830	8.13859477415636e-27	FBgn0000276,FBgn0000277,FBgn0000278,FBgn0000279,FBgn0003495,FBgn0010385,FBgn0010388,FBgn0012042,FBgn0014865,FBgn0030051,FBgn0030310,FBgn0031701,FBgn0032638,FBgn0033593,FBgn0034328,FBgn0034407,FBgn0035806,FBgn0037515,FBgn0037906,FBgn0038530,FBgn0039102,FBgn0039494,FBgn0041579,FBgn0041581,FBgn0050098,FBgn0052185,FBgn0262473
immune response	GO:0006955	1.62671697600478e-26	FBgn0000250,FBgn0000276,FBgn0000277,FBgn0000278,FBgn0000279,FBgn0002930,FBgn0003495,FBgn0004240,FBgn0010385,FBgn0010388,FBgn0012042,FBgn0014018,FBgn0014865,FBgn0027930,FBgn0028984,FBgn0028990,FBgn0030051,FBgn0030310,FBgn0030925,FBgn0031317,FBgn0031973,FBgn0032773,FBgn0033388,FBgn0033453,FBgn0034328,FBgn0034407,FBgn0034512,FBgn0035806,FBgn0035976,FBgn0035977,FBgn0037396,FBgn0037515,FBgn0037906,FBg…
response to stress	GO:0006950	7.60970126317421e-24	FBgn0000250,FBgn0000276,FBgn0000277,FBgn0000278,FBgn0000279,FBgn0000422,FBgn0001257,FBgn0002930,FBgn0003082,FBgn0003495,FBgn0004240,FBgn0004431,FBgn0005626,FBgn0005660,FBgn0010385,FBgn0010388,FBgn0012042,FBgn0013763,FBgn0014018,FBgn0014865,FBgn0020414,FBgn0020416,FBgn0025583,FBgn0026415,FBgn0027930,FBgn0028396,FBgn0028984,FBgn0028990,FBgn0030051,FBgn0030310,FBgn0030925,FBgn0031317,FBgn0031701,FBg…
immune system process	GO:0002376	9.76759908998952e-24	FBgn0000250,FBgn0000276,FBgn0000277,FBgn0000278,FBgn0000279,FBgn0002930,FBgn0003495,FBgn0004240,FBgn0010385,FBgn0010388,FBgn0012042,FBgn0014018,FBgn0014865,FBgn0027930,FBgn0028396,FBgn0028984,FBgn0028990,FBgn0030051,FBgn0030309,FBgn0030310,FBgn0030925,FBgn0031317,FBgn0031701,FBgn0031973,FBgn0032773,FBgn0033388,FBgn0033453,FBgn0034221,FBgn0034328,FBgn0034407,FBgn0034512,FBgn0035806,FBgn0035976,FBg…
defense response to bacterium	GO:0042742	6.09723693492086e-23	FBgn0000276,FBgn0000277,FBgn0000278,FBgn0000279,FBgn0003495,FBgn0004240,FBgn0004431,FBgn0005660,FBgn0010385,FBgn0010388,FBgn0012042,FBgn0014018,FBgn0014865,FBgn0030051,FBgn0030310,FBgn0031317,FBgn0031701,FBgn0032638,FBgn0033388,FBgn0033453,FBgn0033593,FBgn0034328,FBgn0034407,FBgn0035806,FBgn0035976,FBgn0035977,FBgn0037515,FBgn0037906,FBgn0038530,FBgn0039099,FBgn0039102,FBgn0039494,FBgn0040736,FBg…
response to external stimulus	GO:0009605	9.28030467071913e-23	FBgn0000250,FBgn0000276,FBgn0000277,FBgn0000278,FBgn0000279,FBgn0000422,FBgn0000636,FBgn0001257,FBgn0002930,FBgn0003495,FBgn0003888,FBgn0004108,FBgn0004240,FBgn0004431,FBgn0004885,FBgn0005626,FBgn0005660,FBgn0010385,FBgn0010388,FBgn0012042,FBgn0014018,FBgn0014865,FBgn0019940,FBgn0022355,FBgn0025583,FBgn0027930,FBgn0028396,FBgn0028984,FBgn0028990,FBgn0030051,FBgn0030310,FBgn0030925,FBgn0031317,FBg…
antimicrobial humoral response	GO:0019730	8.18416926534111e-22	FBgn0000250,FBgn0000276,FBgn0000277,FBgn0000278,FBgn0000279,FBgn0003495,FBgn0004240,FBgn0010385,FBgn0010388,FBgn0012042,FBgn0014018,FBgn0014865,FBgn0030310,FBgn0033388,FBgn0033453,FBgn0034328,FBgn0034512,FBgn0035976,FBgn0035977,FBgn0037906,FBgn0039102,FBgn0039494,FBgn0040736,FBgn0041205,FBgn0041579,FBgn0041581,FBgn0043575,FBgn0053542,FBgn0085424,FBgn0260632,FBgn0261560,FBgn0262473,FBgn0283461
antibacterial humoral response	GO:0019731	3.19506362839914e-17	FBgn0000276,FBgn0000277,FBgn0000278,FBgn0000279,FBgn0004240,FBgn0010385,FBgn0010388,FBgn0012042,FBgn0014865,FBgn0034328,FBgn0035976,FBgn0035977,FBgn0040736,FBgn0041579,FBgn0041581,FBgn0261560,FBgn0283461
response to fungus	GO:0009620	5.82160374830709e-15	FBgn0000250,FBgn0002930,FBgn0003495,FBgn0014018,FBgn0014865,FBgn0022355,FBgn0027930,FBgn0028990,FBgn0030051,FBgn0030925,FBgn0031317,FBgn0034511,FBgn0038299,FBgn0039102,FBgn0039494,FBgn0040653,FBgn0052283,FBgn0053329,FBgn0053470,FBgn0067905,FBgn0262473,FBgn0283461,FBgn0288447
innate immune response	GO:0045087	5.55084889828953e-14	FBgn0002930,FBgn0003495,FBgn0004240,FBgn0014018,FBgn0027930,FBgn0028984,FBgn0028990,FBgn0030051,FBgn0030310,FBgn0030925,FBgn0031317,FBgn0031973,FBgn0032773,FBgn0033453,FBgn0035806,FBgn0035976,FBgn0037515,FBgn0037906,FBgn0039102,FBgn0039494,FBgn0040653,FBgn0041182,FBgn0041183,FBgn0041205,FBgn0043575,FBgn0043578,FBgn0053470,FBgn0053532,FBgn0067905,FBgn0260632,FBgn0262057,FBgn0262473,FBgn0266569,FBg…
regulation of defense response	GO:0031347	3.58443038019584e-11	FBgn0000250,FBgn0002930,FBgn0003495,FBgn0004240,FBgn0010388,FBgn0014018,FBgn0028984,FBgn0028990,FBgn0030310,FBgn0030925,FBgn0031317,FBgn0031973,FBgn0033388,FBgn0033453,FBgn0035806,FBgn0035976,FBgn0035977,FBgn0037515,FBgn0037906,FBgn0039099,FBgn0039102,FBgn0039494,FBgn0040653,FBgn0041205,FBgn0043575,FBgn0067905,FBgn0085424,FBgn0262057,FBgn0262473
regulation of response to biotic stimulus	GO:0002831	4.44525683572447e-11	FBgn0000250,FBgn0002930,FBgn0003495,FBgn0004240,FBgn0010388,FBgn0014018,FBgn0028984,FBgn0028990,FBgn0030310,FBgn0030925,FBgn0031317,FBgn0031973,FBgn0033388,FBgn0033453,FBgn0035806,FBgn0035976,FBgn0035977,FBgn0037515,FBgn0037906,FBgn0039099,FBgn0039102,FBgn0039494,FBgn0040653,FBgn0041205,FBgn0043575,FBgn0067905,FBgn0085424,FBgn0260632,FBgn0262057,FBgn0262473
defense response to Gram-negative bacterium	GO:0050829	2.23579039407223e-10	FBgn0000276,FBgn0000277,FBgn0000278,FBgn0000279,FBgn0003495,FBgn0004240,FBgn0004431,FBgn0010388,FBgn0012042,FBgn0014018,FBgn0014865,FBgn0030051,FBgn0033593,FBgn0035806,FBgn0035976,FBgn0039102,FBgn0041182,FBgn0041205,FBgn0043903,FBgn0046999,FBgn0052185,FBgn0052190,FBgn0283461
regulation of immune response	GO:0050776	9.50981563275520e-10	FBgn0000250,FBgn0002930,FBgn0003495,FBgn0004240,FBgn0010388,FBgn0014018,FBgn0028984,FBgn0028990,FBgn0030310,FBgn0030925,FBgn0031317,FBgn0031973,FBgn0033388,FBgn0033453,FBgn0035806,FBgn0035976,FBgn0035977,FBgn0037515,FBgn0037906,FBgn0039102,FBgn0039494,FBgn0040653,FBgn0041205,FBgn0043575,FBgn0067905,FBgn0085424,FBgn0260632,FBgn0262057,FBgn0262473
defense response to fungus	GO:0050832	2.32094271730505e-09	FBgn0000250,FBgn0003495,FBgn0014018,FBgn0014865,FBgn0028990,FBgn0030051,FBgn0030925,FBgn0031317,FBgn0039102,FBgn0039494,FBgn0040653,FBgn0052283,FBgn0053470,FBgn0067905,FBgn0262473,FBgn0283461,FBgn0288447
proteolysis	GO:0006508	3.83405649992164e-09	FBgn0002930,FBgn0003719,FBgn0004885,FBgn0025866,FBgn0027563,FBgn0027930,FBgn0028984,FBgn0028990,FBgn0030051,FBgn0030925,FBgn0031389,FBgn0031470,FBgn0031471,FBgn0031973,FBgn0032549,FBgn0032638,FBgn0032639,FBgn0033321,FBgn0033783,FBgn0033873,FBgn0034221,FBgn0034709,FBgn0035661,FBgn0036324,FBgn0037230,FBgn0037396,FBgn0037515,FBgn0037727,FBgn0038211,FBgn0038250,FBgn0038299,FBgn0038431,FBgn0038595,FBg…
response to stimulus	GO:0050896	8.37017399758601e-09	FBgn0000071,FBgn0000250,FBgn0000276,FBgn0000277,FBgn0000278,FBgn0000279,FBgn0000422,FBgn0000636,FBgn0001257,FBgn0002930,FBgn0003082,FBgn0003495,FBgn0003719,FBgn0003888,FBgn0004108,FBgn0004240,FBgn0004431,FBgn0004885,FBgn0005626,FBgn0005660,FBgn0010385,FBgn0010388,FBgn0011672,FBgn0012042,FBgn0013763,FBgn0014018,FBgn0014865,FBgn0016794,FBgn0019940,FBgn0020414,FBgn0020416,FBgn0022355,FBgn0023129,FBg…
regulation of immune system process	GO:0002682	1.326426061141e-08	FBgn0000250,FBgn0002930,FBgn0003495,FBgn0004240,FBgn0010388,FBgn0014018,FBgn0028984,FBgn0028990,FBgn0030309,FBgn0030310,FBgn0030925,FBgn0031317,FBgn0031973,FBgn0033388,FBgn0033453,FBgn0034221,FBgn0035806,FBgn0035976,FBgn0035977,FBgn0037515,FBgn0037906,FBgn0039102,FBgn0039494,FBgn0040653,FBgn0041205,FBgn0043575,FBgn0067905,FBgn0085424,FBgn0260632,FBgn0262057,FBgn0262473
aminoglycan catabolic process	GO:0006026	1.56379885757771e-08	FBgn0013763,FBgn0020414,FBgn0020416,FBgn0026415,FBgn0030310,FBgn0035445,FBgn0035806,FBgn0035976,FBgn0035977,FBgn0037906,FBgn0043575,FBgn0043578,FBgn0064237
response to wounding	GO:0009611	2.60692443880947e-08	FBgn0000422,FBgn0003495,FBgn0005626,FBgn0013763,FBgn0014865,FBgn0020414,FBgn0020416,FBgn0026415,FBgn0028990,FBgn0031973,FBgn0032773,FBgn0034407,FBgn0038530,FBgn0039241,FBgn0064237,FBgn0262473,FBgn0262794,FBgn0262881,FBgn0266569,FBgn0283461,FBgn0283499,FBgn0286785
regulation of defense response to bacterium	GO:1900424	7.20263016652091e-08	FBgn0003495,FBgn0010388,FBgn0014018,FBgn0030310,FBgn0031317,FBgn0033388,FBgn0033453,FBgn0035806,FBgn0035976,FBgn0035977,FBgn0037906,FBgn0039099,FBgn0039102,FBgn0039494,FBgn0041205,FBgn0043575,FBgn0085424
positive regulation of defense response	GO:0031349	1.25925336622288e-07	FBgn0003495,FBgn0004240,FBgn0010388,FBgn0014018,FBgn0030310,FBgn0030925,FBgn0031317,FBgn0033388,FBgn0033453,FBgn0035806,FBgn0035976,FBgn0037515,FBgn0039099,FBgn0039102,FBgn0039494,FBgn0040653,FBgn0041205,FBgn0067905,FBgn0262473
regulation of response to external stimulus	GO:0032101	1.60806661691649e-07	FBgn0000250,FBgn0002930,FBgn0003495,FBgn0004240,FBgn0010388,FBgn0014018,FBgn0028984,FBgn0028990,FBgn0030310,FBgn0030925,FBgn0031317,FBgn0031973,FBgn0033388,FBgn0033453,FBgn0035806,FBgn0035976,FBgn0035977,FBgn0037515,FBgn0037906,FBgn0039099,FBgn0039102,FBgn0039494,FBgn0040653,FBgn0041205,FBgn0043575,FBgn0067905,FBgn0085424,FBgn0260632,FBgn0262057,FBgn0262473
positive regulation of response to biotic stimulus	GO:0002833	1.72870768154505e-07	FBgn0003495,FBgn0004240,FBgn0010388,FBgn0014018,FBgn0030310,FBgn0030925,FBgn0031317,FBgn0033388,FBgn0033453,FBgn0035806,FBgn0035976,FBgn0037515,FBgn0039099,FBgn0039102,FBgn0039494,FBgn0040653,FBgn0041205,FBgn0067905,FBgn0260632,FBgn0262473
positive regulation of defense response to bacterium	GO:1900426	1.27745991946e-06	FBgn0003495,FBgn0010388,FBgn0014018,FBgn0030310,FBgn0031317,FBgn0033388,FBgn0033453,FBgn0035806,FBgn0035976,FBgn0039099,FBgn0039102,FBgn0039494,FBgn0041205
positive regulation of response to external stimulus	GO:0032103	1.56038248989e-06	FBgn0003495,FBgn0004240,FBgn0010388,FBgn0014018,FBgn0030310,FBgn0030925,FBgn0031317,FBgn0033388,FBgn0033453,FBgn0035806,FBgn0035976,FBgn0037515,FBgn0039099,FBgn0039102,FBgn0039494,FBgn0040653,FBgn0041205,FBgn0067905,FBgn0260632,FBgn0262473
regulation of immune effector process	GO:0002697	1.8502978827e-06	FBgn0000250,FBgn0003495,FBgn0010388,FBgn0014018,FBgn0028990,FBgn0030310,FBgn0033453,FBgn0035976,FBgn0037906,FBgn0039102,FBgn0039494,FBgn0041205,FBgn0043575,FBgn0085424,FBgn0260632,FBgn0262473
carbohydrate derivative catabolic process	GO:1901136	1.8502978827e-06	FBgn0013763,FBgn0020414,FBgn0020416,FBgn0026415,FBgn0030310,FBgn0031489,FBgn0032002,FBgn0035445,FBgn0035806,FBgn0035976,FBgn0035977,FBgn0037906,FBgn0038172,FBgn0043575,FBgn0043578,FBgn0064237
regulation of response to stress	GO:0080134	1.96495605629e-06	FBgn0000250,FBgn0002930,FBgn0003495,FBgn0004240,FBgn0010388,FBgn0014018,FBgn0028984,FBgn0028990,FBgn0030310,FBgn0030925,FBgn0031317,FBgn0031973,FBgn0033388,FBgn0033453,FBgn0035806,FBgn0035976,FBgn0035977,FBgn0037515,FBgn0037906,FBgn0039099,FBgn0039102,FBgn0039494,FBgn0040653,FBgn0041205,FBgn0043575,FBgn0067905,FBgn0085424,FBgn0086346,FBgn0262057,FBgn0262473,FBgn0267339,FBgn0283499
defense response to insect	GO:0002213	2.85459060564e-06	FBgn0000276,FBgn0000277,FBgn0000278,FBgn0010388,FBgn0012042,FBgn0028990,FBgn0041581
Toll signaling pathway	GO:0008063	3.5628923205e-06	FBgn0000250,FBgn0002930,FBgn0003495,FBgn0028984,FBgn0028990,FBgn0030051,FBgn0030310,FBgn0030925,FBgn0039102,FBgn0039494,FBgn0040653,FBgn0043575,FBgn0067905,FBgn0260632,FBgn0262473
regulation of antimicrobial humoral response	GO:0002759	4.06755550865e-06	FBgn0000250,FBgn0003495,FBgn0010388,FBgn0014018,FBgn0030310,FBgn0033388,FBgn0033453,FBgn0035976,FBgn0037906,FBgn0039102,FBgn0039494,FBgn0041205,FBgn0043575,FBgn0085424,FBgn0260632,FBgn0262473
regulation of humoral immune response	GO:0002920	7.12228796544e-06	FBgn0000250,FBgn0003495,FBgn0010388,FBgn0014018,FBgn0030310,FBgn0033388,FBgn0033453,FBgn0035976,FBgn0037906,FBgn0039102,FBgn0039494,FBgn0041205,FBgn0043575,FBgn0085424,FBgn0260632,FBgn0262473
antimicrobial peptide biosynthetic process	GO:0002777	1.03791105162e-05	FBgn0003495,FBgn0010388,FBgn0014018,FBgn0030310,FBgn0033453,FBgn0035976,FBgn0037906,FBgn0039102,FBgn0039494,FBgn0041205,FBgn0043575,FBgn0085424
regulation of antimicrobial peptide biosynthetic process	GO:0002805	1.03791105162e-05	FBgn0003495,FBgn0010388,FBgn0014018,FBgn0030310,FBgn0033453,FBgn0035976,FBgn0037906,FBgn0039102,FBgn0039494,FBgn0041205,FBgn0043575,FBgn0085424
regulation of defense response to fungus	GO:1900150	1.204777241874e-05	FBgn0000250,FBgn0003495,FBgn0014018,FBgn0039102,FBgn0039494,FBgn0040653,FBgn0067905,FBgn0262473
antimicrobial peptide production	GO:0002775	1.209821566079e-05	FBgn0000250,FBgn0003495,FBgn0010388,FBgn0014018,FBgn0030310,FBgn0033453,FBgn0035976,FBgn0037906,FBgn0039102,FBgn0039494,FBgn0041205,FBgn0043575,FBgn0085424,FBgn0260632,FBgn0262473
regulation of antimicrobial peptide production	GO:0002784	1.209821566079e-05	FBgn0000250,FBgn0003495,FBgn0010388,FBgn0014018,FBgn0030310,FBgn0033453,FBgn0035976,FBgn0037906,FBgn0039102,FBgn0039494,FBgn0041205,FBgn0043575,FBgn0085424,FBgn0260632,FBgn0262473
positive regulation of immune system process	GO:0002684	1.430404829434e-05	FBgn0003495,FBgn0004240,FBgn0010388,FBgn0014018,FBgn0030309,FBgn0030310,FBgn0030925,FBgn0033388,FBgn0033453,FBgn0035976,FBgn0037515,FBgn0039102,FBgn0039494,FBgn0040653,FBgn0041205,FBgn0067905,FBgn0260632,FBgn0262473
aminoglycan metabolic process	GO:0006022	1.45887310008e-05	FBgn0013763,FBgn0020414,FBgn0020416,FBgn0026415,FBgn0030310,FBgn0035445,FBgn0035806,FBgn0035976,FBgn0035977,FBgn0037906,FBgn0043575,FBgn0043578,FBgn0064237
production of molecular mediator of immune response	GO:0002440	1.465357172073e-05	FBgn0000250,FBgn0003495,FBgn0010388,FBgn0014018,FBgn0030310,FBgn0033453,FBgn0035976,FBgn0037906,FBgn0039102,FBgn0039494,FBgn0041205,FBgn0043575,FBgn0085424,FBgn0260632,FBgn0262473
regulation of production of molecular mediator of immune response	GO:0002700	1.465357172073e-05	FBgn0000250,FBgn0003495,FBgn0010388,FBgn0014018,FBgn0030310,FBgn0033453,FBgn0035976,FBgn0037906,FBgn0039102,FBgn0039494,FBgn0041205,FBgn0043575,FBgn0085424,FBgn0260632,FBgn0262473
positive regulation of immune response	GO:0050778	2.057131942009e-05	FBgn0003495,FBgn0004240,FBgn0010388,FBgn0014018,FBgn0030310,FBgn0030925,FBgn0033388,FBgn0033453,FBgn0035976,FBgn0037515,FBgn0039102,FBgn0039494,FBgn0040653,FBgn0041205,FBgn0067905,FBgn0260632,FBgn0262473
antibacterial peptide biosynthetic process	GO:0002780	3.467588946941e-05	FBgn0003495,FBgn0010388,FBgn0014018,FBgn0030310,FBgn0035976,FBgn0037906,FBgn0039102,FBgn0039494,FBgn0041205,FBgn0043575,FBgn0085424
regulation of antibacterial peptide biosynthetic process	GO:0002808	3.467588946941e-05	FBgn0003495,FBgn0010388,FBgn0014018,FBgn0030310,FBgn0035976,FBgn0037906,FBgn0039102,FBgn0039494,FBgn0041205,FBgn0043575,FBgn0085424
glycosaminoglycan catabolic process	GO:0006027	4.333998793099e-05	FBgn0030310,FBgn0035445,FBgn0035806,FBgn0035976,FBgn0035977,FBgn0037906,FBgn0043575,FBgn0043578
antibacterial peptide production	GO:0002778	6.224143220547e-05	FBgn0003495,FBgn0010388,FBgn0014018,FBgn0030310,FBgn0035976,FBgn0037906,FBgn0039102,FBgn0039494,FBgn0041205,FBgn0043575,FBgn0085424
regulation of antibacterial peptide production	GO:0002786	6.224143220547e-05	FBgn0003495,FBgn0010388,FBgn0014018,FBgn0030310,FBgn0035976,FBgn0037906,FBgn0039102,FBgn0039494,FBgn0041205,FBgn0043575,FBgn0085424
immune effector process	GO:0002252	0.00019179524127545	FBgn0000250,FBgn0003495,FBgn0010388,FBgn0014018,FBgn0028990,FBgn0030310,FBgn0033453,FBgn0035976,FBgn0037906,FBgn0039102,FBgn0039494,FBgn0041205,FBgn0043575,FBgn0053532,FBgn0085424,FBgn0260632,FBgn0262473
peptidoglycan metabolic process	GO:0000270	0.00024128942111497	FBgn0030310,FBgn0035806,FBgn0035976,FBgn0035977,FBgn0037906,FBgn0043575,FBgn0043578
peptidoglycan catabolic process	GO:0009253	0.00024128942111497	FBgn0030310,FBgn0035806,FBgn0035976,FBgn0035977,FBgn0037906,FBgn0043575,FBgn0043578
positive regulation of antimicrobial humoral response	GO:0002760	0.00025292916326437	FBgn0003495,FBgn0010388,FBgn0014018,FBgn0030310,FBgn0033388,FBgn0033453,FBgn0035976,FBgn0039102,FBgn0039494,FBgn0041205,FBgn0260632,FBgn0262473
positive regulation of humoral immune response	GO:0002922	0.00025292916326437	FBgn0003495,FBgn0010388,FBgn0014018,FBgn0030310,FBgn0033388,FBgn0033453,FBgn0035976,FBgn0039102,FBgn0039494,FBgn0041205,FBgn0260632,FBgn0262473
regulation of innate immune response	GO:0045088	0.00045263039730119	FBgn0002930,FBgn0004240,FBgn0014018,FBgn0028984,FBgn0028990,FBgn0030925,FBgn0031317,FBgn0031973,FBgn0033453,FBgn0035976,FBgn0037515,FBgn0040653,FBgn0041205,FBgn0067905,FBgn0262057
phenol-containing compound metabolic process	GO:0018958	0.00091716459662062	FBgn0000422,FBgn0000527,FBgn0005626,FBgn0027930,FBgn0028990,FBgn0030925,FBgn0031973,FBgn0035976,FBgn0037515,FBgn0041710,FBgn0053532,FBgn0260632,FBgn0262057
antifungal peptide production	GO:0002781	0.00127525786438663	FBgn0000250,FBgn0003495,FBgn0014018,FBgn0039102,FBgn0039494,FBgn0262473
regulation of antifungal peptide production	GO:0002788	0.00127525786438663	FBgn0000250,FBgn0003495,FBgn0014018,FBgn0039102,FBgn0039494,FBgn0262473
antifungal innate immune response	GO:0061760	0.00127525786438663	FBgn0003495,FBgn0040653,FBgn0053470,FBgn0067905,FBgn0262473,FBgn0288447
positive regulation of antimicrobial peptide production	GO:0002225	0.00203490098166596	FBgn0003495,FBgn0010388,FBgn0014018,FBgn0030310,FBgn0033453,FBgn0035976,FBgn0039102,FBgn0039494,FBgn0041205,FBgn0260632,FBgn0262473
positive regulation of immune effector process	GO:0002699	0.00203490098166596	FBgn0003495,FBgn0010388,FBgn0014018,FBgn0030310,FBgn0033453,FBgn0035976,FBgn0039102,FBgn0039494,FBgn0041205,FBgn0260632,FBgn0262473
positive regulation of production of molecular mediator of immune response	GO:0002702	0.00203490098166596	FBgn0003495,FBgn0010388,FBgn0014018,FBgn0030310,FBgn0033453,FBgn0035976,FBgn0039102,FBgn0039494,FBgn0041205,FBgn0260632,FBgn0262473
positive regulation of antimicrobial peptide biosynthetic process	GO:0002807	0.00221213724865239	FBgn0003495,FBgn0010388,FBgn0014018,FBgn0030310,FBgn0033453,FBgn0035976,FBgn0039102,FBgn0039494,FBgn0041205
regulation of secondary metabolic process	GO:0043455	0.00314433958106293	FBgn0000527,FBgn0028990,FBgn0030925,FBgn0031973,FBgn0035976,FBgn0037515,FBgn0262057
regulation of Toll signaling pathway	GO:0008592	0.00355406028047636	FBgn0000250,FBgn0002930,FBgn0003495,FBgn0028984,FBgn0028990,FBgn0030051,FBgn0030310,FBgn0030925,FBgn0039102,FBgn0039494,FBgn0043575
melanin metabolic process	GO:0006582	0.0042471114099792	FBgn0000527,FBgn0027930,FBgn0028990,FBgn0030925,FBgn0031973,FBgn0035976,FBgn0037515,FBgn0041710,FBgn0053532,FBgn0260632,FBgn0262057
regulation of melanization defense response	GO:0035007	0.00451683248940251	FBgn0028990,FBgn0030925,FBgn0031973,FBgn0035976,FBgn0037515,FBgn0262057
positive regulation of antibacterial peptide production	GO:0002803	0.00763791072363638	FBgn0003495,FBgn0010388,FBgn0014018,FBgn0030310,FBgn0035976,FBgn0039102,FBgn0039494,FBgn0041205
positive regulation of antibacterial peptide biosynthetic process	GO:0006963	0.00763791072363638	FBgn0003495,FBgn0010388,FBgn0014018,FBgn0030310,FBgn0035976,FBgn0039102,FBgn0039494,FBgn0041205
negative regulation of defense response	GO:0031348	0.00982150927639769	FBgn0000250,FBgn0002930,FBgn0028984,FBgn0028990,FBgn0031317,FBgn0031973,FBgn0035977,FBgn0037906,FBgn0043575,FBgn0085424,FBgn0262057
peptidoglycan recognition protein signaling pathway	GO:0061057	0.0127713399246788	FBgn0014018,FBgn0031317,FBgn0033388,FBgn0033453,FBgn0035806,FBgn0035976,FBgn0035977,FBgn0037906,FBgn0041205,FBgn0043575
negative regulation of response to biotic stimulus	GO:0002832	0.0134304332079361	FBgn0000250,FBgn0002930,FBgn0028984,FBgn0028990,FBgn0031317,FBgn0031973,FBgn0035977,FBgn0037906,FBgn0043575,FBgn0085424,FBgn0262057
immune response-regulating signaling pathway	GO:0002764	0.0156368006678067	FBgn0014018,FBgn0031317,FBgn0033388,FBgn0033453,FBgn0035806,FBgn0035976,FBgn0035977,FBgn0037906,FBgn0041205,FBgn0043575,FBgn0262473
organic hydroxy compound metabolic process	GO:1901615	0.0167775985473708	FBgn0000422,FBgn0000527,FBgn0003162,FBgn0005626,FBgn0027930,FBgn0028990,FBgn0030041,FBgn0030925,FBgn0031973,FBgn0033697,FBgn0035964,FBgn0035976,FBgn0037515,FBgn0041710,FBgn0053532,FBgn0260632,FBgn0262057,FBgn0262112
molting cycle process	GO:0022404	0.0168574604228882	FBgn0000422,FBgn0000527,FBgn0005626,FBgn0013763,FBgn0020414,FBgn0020416,FBgn0026415,FBgn0038901
glycosaminoglycan metabolic process	GO:0030203	0.0168574604228882	FBgn0030310,FBgn0035445,FBgn0035806,FBgn0035976,FBgn0035977,FBgn0037906,FBgn0043575,FBgn0043578
positive regulation of antifungal peptide production	GO:0002804	0.0259376418898012	FBgn0003495,FBgn0014018,FBgn0039102,FBgn0039494,FBgn0262473
negative regulation of immune response	GO:0050777	0.0472795773357935	FBgn0000250,FBgn0002930,FBgn0028984,FBgn0028990,FBgn0031973,FBgn0035977,FBgn0037906,FBgn0043575,FBgn0085424,FBgn0262057

## Sheet: S5 Table
GO term	GO term ID	GO term significance	Genes in GO term
carbohydrate metabolic process	GO:0005975	1.38409e-05	FBgn0000064,FBgn0001091,FBgn0001092,FBgn0001128,FBgn0001187,FBgn0002571,FBgn0004507,FBgn0014869,FBgn0023477,FBgn0024289,FBgn0030362,FBgn0030968,FBgn0032066,FBgn0032068,FBgn0032069,FBgn0034356,FBgn0035266,FBgn0035398,FBgn0035484,FBgn0035978,FBgn0036262,FBgn0036527,FBgn0036528,FBgn0036529,FBgn0043783,FBgn0052499,FBgn0053138,FBgn0250906,FBgn0261955,FBgn0266064,FBgn0267385,FBgn0283427
multicellular organism reproduction	GO:0032504	6.4898e-05	FBgn0000592,FBgn0002855,FBgn0004003,FBgn0004181,FBgn0011559,FBgn0011668,FBgn0011669,FBgn0011670,FBgn0011694,FBgn0015583,FBgn0015584,FBgn0015585,FBgn0015586,FBgn0020509,FBgn0022770,FBgn0028415,FBgn0028416,FBgn0028944,FBgn0028986,FBgn0028987,FBgn0030362,FBgn0030828,FBgn0031617,FBgn0032494,FBgn0032495,FBgn0032853,FBgn0032868,FBgn0033167,FBgn0034152,FBgn0034153,FBgn0034474,FBgn0034624,FBgn0035216,FBg…
lipid metabolic process	GO:0006629	0.000170225	FBgn0000406,FBgn0001128,FBgn0011693,FBgn0030509,FBgn0030589,FBgn0030592,FBgn0030593,FBgn0030594,FBgn0030597,FBgn0030828,FBgn0031813,FBgn0031976,FBgn0032029,FBgn0032265,FBgn0032266,FBgn0033203,FBgn0033215,FBgn0034356,FBgn0034405,FBgn0034406,FBgn0035266,FBgn0035926,FBgn0036996,FBgn0037996,FBgn0038067,FBgn0038068,FBgn0038130,FBgn0038398,FBgn0038733,FBgn0039378,FBgn0039470,FBgn0039471,FBgn0039472,FBg…
small molecule metabolic process	GO:0044281	0.000182037	FBgn0000055,FBgn0000064,FBgn0001091,FBgn0001092,FBgn0001128,FBgn0001187,FBgn0004507,FBgn0010217,FBgn0011693,FBgn0011770,FBgn0014391,FBgn0014869,FBgn0016691,FBgn0020235,FBgn0022160,FBgn0024289,FBgn0030362,FBgn0030589,FBgn0030592,FBgn0030593,FBgn0030594,FBgn0030597,FBgn0030968,FBgn0031813,FBgn0031860,FBgn0032055,FBgn0032066,FBgn0032068,FBgn0032069,FBgn0032076,FBgn0032726,FBgn0034356,FBgn0034390,FBg…
generation of precursor metabolites and energy	GO:0006091	0.00139123	FBgn0000055,FBgn0000064,FBgn0001091,FBgn0001092,FBgn0001187,FBgn0004507,FBgn0010100,FBgn0010217,FBgn0014391,FBgn0014869,FBgn0016691,FBgn0022160,FBgn0023477,FBgn0035978,FBgn0037873,FBgn0052230,FBgn0053138,FBgn0085201,FBgn0250906,FBgn0260008,FBgn0261955,FBgn0266064,FBgn0267385,FBgn0283427,FBgn0284248
insemination	GO:0007320	0.00303409	FBgn0000592,FBgn0002855,FBgn0004181,FBgn0011559,FBgn0011694,FBgn0015583,FBgn0015584,FBgn0020509,FBgn0039598
multi-multicellular organism process	GO:0044706	0.00303409	FBgn0000592,FBgn0002855,FBgn0004181,FBgn0011559,FBgn0011694,FBgn0015583,FBgn0015584,FBgn0020509,FBgn0039598
[truncated: 5 more rows]

## Sheet: S6 Table
IbinA KO uninfected vs w1118 uninfected differentially expressed gene list
FBgn0032449
FBgn0034997
FBgn0262814
FBgn0267707
FBgn0003145
FBgn0067311
FBgn0003257
FBgn0011705
FBgn0264083
FBgn0032375
FBgn0033153
FBgn0086690
FBgn0003447
[truncated: 1,544 more rows]
[truncated: 61 more columns]

## Sheet: S7 Table
gene_name	gene_id	W1118_CTRL Average ± SD	IbinA_CTRL Average ± SD	IbinB_CTRL Average ± SD	IbinA;IbinB_CTRL Average ± SD		W1118_LM_ Average ± SD	IbinA_LM Average ± SD	IbinB_LM Average ± SD	IbinA;IbinB_LM Average ± SD
[truncated: 80 more rows]

[truncated: 2 more sheets: S8 Table, Readme]
